# Supplementary material for: Stereoselective gridization and polygridization with centrosymmetric molecular packing
Source: Nat Commun. 2020 Apr 9;11:1756. doi: 10.1038/s41467-020-15401-x (PMC7145858; doi:10.1038/s41467-020-15401-x)
Supplement: Supplementary file 3 — Source Data [file 41467_2020_15401_MOESM3_ESM.zip]

Archive with 10 entries (8 files):
- Source Data/Fig. 5a/
- Source Data/Fig. 5a/I.txt
- Source Data/Fig. 5a/II.txt
- Source Data/Fig. 5a/III.txt
- Source Data/Fig. 5a/IV.txt
- Source Data/Fig. 5a/V.txt
- Source Data/Fig. 5a/VI.txt
- Source Data/Fig. 6a/
- Source Data/Fig. 6a/meso-PDHG-F (DP = 13).xtd
- Source Data/Fig. 6a/rac-PDHG-F (DP = 13).xtd
