# Supplementary material for: Stereoselective gridization and polygridization with centrosymmetric molecular packing
Source: Nat Commun. 2020 Apr 9;11:1756. doi: 10.1038/s41467-020-15401-x (PMC7145858; doi:10.1038/s41467-020-15401-x)
Supplement: Supplementary file 3 — Source Data [file 41467_2020_15401_MOESM3_ESM.zip › Source Data/Fig. 5a/I.txt]

 
     ===============================================================
     Materials Studio DMol^3 version 2017            
     compiled on May 19 2016 09:59:33
     ===============================================================
 
     ===============================================================
     Density Functional Theory Electronic Structure Program
     Copyright (c) 2016, Dassault Systemes, all rights reserved.
     Cite work using this program as: 
     B. Delley, J. Chem. Phys. 92,  508  (1990).
     B. Delley, J. Chem. Phys. 113, 7756 (2000).
     DMol^3 is available as part of Materials Studio.
     ===============================================================
 
 
DATE:     May 15 22:45:21 2019
 
Job started on host CMSOD

This run uses    1 processors

Message: License checkout of MS_dmol successful
 
Basis set is read from file:
F:\MS2017\Materials Studio 17.1 x64 Server\share\Resources\Quantum\DMol3\BASFILE_v3.5

 
 no INCOOR file: try ZMAT
 no ZMAT file: try CAR

Geometry is read from file: syn-syn-transG.car                                                                                                                                                                                                                                              

INCOOR, atomic coordinates in au (for archive):
______________________________________________________________________>8

$coordinates
C            -8.20259806622799   -3.58007973762879    4.22381173902208
C            -5.60101210994931   -4.68254595895005    4.67526731028304
C            -3.70013660081826   -4.60884664007530    3.02383564965115
C            -1.44172490883842   -5.55635531914709    3.67786986151143
C            -1.25275229633906   -6.50178529948138    6.03114580496595
N            -3.11526636513274   -6.71891483124314    7.54670615721080
C            -5.25916065393797   -5.88327793877098    6.87736516373808
C            -7.56311474553016   -6.10834432025772    7.93334412238449
N            -8.17708676354057   -7.31965876637861    9.90432847075281
C           -10.50447345908268   -7.43493206000322   10.45971897888842
C           -12.37265670625134   -6.34210344191942    9.12802897860544
C           -11.74980297545345   -5.02137385316140    7.05953476218746
C            -9.28975750593680   -4.93520234186169    6.47598733478944
C            -9.23174291389950   -4.53722601993805    1.74127852861800
C             0.25827271320581   -5.47207353397237    1.78077380463036
C            -0.57320678179137   -6.63671174480592   -0.33042822221247
C             0.68497287222936   -6.59268112609357   -2.51646340360506
C             2.84681955922203   -5.29443927822298   -2.57466696825486
C             3.70929056266911   -4.07953435246460   -0.49615720337441
C             2.46811844377332   -4.20860264680166    1.72786147313054
N             4.37636388479184   -4.82975562408705   -4.35346616971133
C             6.24360226889801   -3.51337240541652   -3.65502339391370
C             5.73677772217473   -2.75483633884409   -1.29210984722171
C             8.35423737790335   -2.85688154959375   -4.86766064832208
C             9.81235005594840   -1.10378262343719   -3.78730422266325
C             8.45080238289052    0.42481683907012   -2.27835791185587
C             6.92012422164571   -0.63305184570129   -0.51656624552434
C             4.04755153904296   -5.22584221988571   -7.10452946247700
C             2.00608040621238   -6.76766976526798   -8.44699090167244
C           -10.70743004490699   -3.10443567196791    0.25746557527303
C           -11.57424741844155   -4.00734681448984   -1.94727789475699
C           -11.04039978813086   -6.35079618209439   -2.78726115731664
C            -9.62631772879816   -7.79114543456451   -1.23711881698440
C            -8.75704371130111   -6.91412353995498    0.97480561232060
C             8.15184770991654    3.15093574698588   -3.25459042802756
C             5.32330564602613    3.70746009079649   -3.42372091621448
C             3.78412371721885    4.58599376630601   -1.61581993243311
C             1.27589023151486    4.59241883513099   -2.06576372279409
C             0.48409498514255    3.78323810840873   -4.34647418304885
N             1.93993999183761    3.13997533546091   -6.12886386414281
C             4.27885401674217    3.11030663529851   -5.66002281253190
C             6.11906931726093    2.69437791518742   -7.34150111855119
N             5.83353169977440    2.29413392191378   -9.67890336255576
C             7.81018522651769    2.14125507840180  -11.01531767815123
C            10.15571329285974    2.42773755895083  -10.09067468519187
C            10.43917221160878    2.87427984228681   -7.60870839262529
C             8.35215867916586    2.95988443574902   -6.16401277006769
C             9.82614505666086    5.14705345281660   -2.16459639913125
C            -0.37289581254205    5.26856284265369   -0.24803616316275
C             0.04719030504403    7.27658582307188    1.26431165466962
C            -1.49104676070075    7.85200742813243    3.20184785062554
C            -3.34449014409447    6.22363042622545    3.75648246831116
C            -3.75342687754308    4.21390669229477    2.27002389839120
C            -2.39546968412269    3.78323810840873    0.18282139333578
N            -4.90389214243918    6.05072048578854    5.57345413749250
C            -6.16736302960989    4.00811551728297    5.55380098579256
C            -5.51427368081211    2.80851737313704    3.42200094418730
C            -7.78402372954191    2.90564929596171    7.15742257546212
C            -8.51308006856443    0.51627958351981    6.66817248170129
C            -7.79630694935436   -0.74284493356342    4.56717497593341
C            -6.40943694622157    0.52024800838230    2.84657933912675
C            -5.02691331317626    7.92306113043219    7.63136588761052
C            -3.09844780262030    7.33025404502170    9.71006462510347
C            11.11134779426900    4.77666713231786   -0.01106450708856
C            12.65752170973875    6.57530845808676    0.87786266210843
C            12.98746789116263    8.80310658684170   -0.30926328961255
C            11.62384151936726    9.16253249581548   -2.43029189230535
C            10.06519541147254    7.38335534913402   -3.33641556923978
O           -12.02797066105251   -7.12879642775425   -5.05682223343394
C           -11.85468277539060   -9.70676080747051   -5.69951808854426
O            14.63058475684456   10.52634784022336    0.71591313319648
C            14.89892586659365   12.89039522259034   -0.47688199689948
H            -4.00400456171723   -3.77075310364065    1.14658171708251
H             0.55817224924229   -7.32835150655358    6.65286570008884
H           -10.98616464834354   -8.54514615843695   12.15688201174517
H           -14.36726263118208   -6.52654071171880    9.69702551484101
H           -13.17068804883614   -4.07273133841462    5.87259778307898
H            -2.36561201134779   -7.70459597803980   -0.33439664707496
H            -0.13441237556786   -7.59839336981516   -4.13387999398707
H             3.10854662753364   -3.14846629068026    3.40102498419987
H             8.88940781650153   -3.56061555854136   -6.75058375926570
H            11.38365732888057   -0.46297649445187   -4.98028832537170
H             5.95976540492397    0.49057930821990    0.94740458350819
H             3.65467747765679   -3.24994458359241   -7.78747648404968
H             5.88247560641173   -5.78633498855881   -7.96964608249906
H             1.99152951504993   -6.31186782391952  -10.50773724097795
H             2.42503268812346   -8.81613288476103   -8.25348294647310
H             0.04983592161902   -6.35873303181937   -7.80901936187461
H           -11.20990822154278   -1.16519872249948    0.83061950898359
H           -12.77082200078749   -2.77524538099402   -3.13024644900298
H            -9.12289468909986   -9.74795683699537   -1.73865213055770
H            -7.61243659739249   -8.20178292152561    2.15002628945411
H             4.58574553944113    5.07996817537933    0.23667858789810
H            -1.54320320175058    3.77605714913375   -4.84630674310966
H             7.51746664975619    1.77842766240303  -13.04771812558184
H            11.80771187132913    2.27693741417634  -11.34923228443760
H            12.33740210416484    3.07383492108614   -6.78252013077809
H             1.68123648532599    8.52626170953014    0.92151533559578
H            -1.08494461643963    9.50325011615183    4.39728859729649
H            -2.73921086625902    2.05092616962711   -0.91926688276048
H            -8.30653300310263    3.81630831559612    8.95511903816853
H            -9.60571971403573   -0.45636245301439    8.14763906495877
H            -5.77581177651122   -0.38398594242713    1.09348041297020
H            -6.96803998876967    8.00318551813192    8.44357017613276
H            -4.69035309031490    9.86210910728811    6.87774310896307
H            -1.13313263262697    7.35028514194663    8.95474109294353
H            -3.20200479426995    8.74924939227938   11.26209669156070
H            -3.45258247844410    5.42994545372814   10.54343384622564
H            10.93919374428208    2.98445087537394    1.03678862922039
H            13.70688662694769    6.19433967128805    2.64003227366495
H            11.74761858055434   10.93112717619698   -3.51953003075166
H             8.99901193175116    7.76016673845774   -5.08894757755883
H           -12.88099303387462   -9.98360568478207   -7.51327722331311
H            -9.84722671280991  -10.25799391813114   -5.99318152836827
H           -12.77856987789997  -10.89029627955400   -4.22666554672426
H            16.26954422505150   14.02082939056150    0.64656018440921
H            15.67919378360350   12.64794336075366   -2.41498511069290
H            13.06060029219988   13.91160322053687   -0.49445644986192
$end
______________________________________________________________________>8


N_atoms =  118     N_atom_types =  4


INPUT_DMOL keywords (for archive):
______________________________________________________________________>8

#Warning: no global confinement specs in BASFILE
                                                                                                                                    <--
# Task parameters                                                                                                                   <--
Calculate                     energy                                                                                                <--
Symmetry                      off                                                                                                   <--
Max_memory                    2048                                                                                                  <--
File_usage                    smart                                                                                                 <--
Scf_density_convergence       1.000000e-006                                                                                         <--
Scf_charge_mixing             2.000000e-001                                                                                         <--
Scf_diis                      6 pulay                                                                                               <--
Scf_iterations                50                                                                                                    <--
                                                                                                                                    <--
# Electronic parameters                                                                                                             <--
Spin_polarization             restricted                                                                                            <--
Charge                        0                                                                                                     <--
Basis                         dnp                                                                                                   <--
Pseudopotential               none                                                                                                  <--
Functional                    b3lyp umesh=xcoarse minu=-3                                                                           <--
Aux_density                   hexadecapole                                                                                          <--
Dftd                          TS                                                                                                    <--
Integration_grid              fine                                                                                                  <--
Occupation                    fermi                                                                                                 <--
Cutoff_Global                 3.7000 angstrom                                                                                       <--
                                                                                                                                    <--
# Print options                                                                                                                     <--
Print                         eigval_last_it                                                                                        <--
                                                                                                                                    <--
# Calculated properties                                                                                                             <--
Plot                          potential                                                                                             <--
Grid                          msbox  3 0.2500 0.2500 0.2500 3.0000                                                                  <--
______________________________________________________________________>8


Publications of specific relevance to this calculation:

Density functional:
 Nonlocal B3LYP functional: 
    A.D. Becke, J.Chem.Phys. 98 (1993) 5648-5652
    C. Lee, W. Yang, R.G. Parr, Phys. Rev. B 37 (1988) 785-789
    S.H. Vosko, L. Wilk, M. Nusair, Can. J. Phys. 58 (1980) 1200-1211
    P.J. Stephens, et al., J.Phys.Chem. 98 (1994) 11623-11627

 
 +---------------------------------------------------+
 |                                                   |
 |  Using DFT-SEDC - the DFT Semi-Empirical          |
 |  Dispersion interaction Correction module         |
 |  Copyright (c) 2008 Erik McNellis and Joerg Meyer |
 |  Fritz-Haber-Institut der MPG. Distributed under  |
 |  the GNU Lesser General Public License (LGPL).    |
 |                                                   |
 | Please cite the following publication in all      |
 | work arising from your use of DMol3 SEDC:         |
 |                                                   |
 | Erik R. McNellis, Joerg Meyer, and Karsten Reuter |
 | Phys. Rev. B 80, 205414 (2009)                    |
 |                                                   |
 +---------------------------------------------------+
 
Message: No orbital symmetry used in B3LYP calculation.

 
Calculation is Spin_restricted
 
 
Warning: no SYM file, no symmetry used in vibrational analysis
Warning: at least C1 SYM file should be there for optgeom
Hydrogen     nbas=  1, z=   1, nrfn=  3, rcut=  6.99, e_ref= -0.036976 Ha
                                  rcore=  0.00  zval=   1.00   1.00
   n=1  L=0  occ= 1.00 e=      -0.228572Ha        -6.2198eV
   n=1  L=0  occ= 0.00 e=      -0.844913Ha       -22.9913eV
   n=2  L=1  occ= 0.00 e=      -1.999991Ha       -54.4226eV
Carbon       nbas=  2, z=   6, nrfn=  7, rcut=  6.99, e_ref=  2.716068 Ha
                                  rcore=  0.00  zval=   6.00   6.00
   n=1  L=0  occ= 2.00 e=     -10.006855Ha      -272.3005eV
   n=2  L=0  occ= 2.00 e=      -0.485167Ha       -13.2021eV
   n=2  L=1  occ= 2.00 e=      -0.177881Ha        -4.8404eV
   n=2  L=0  occ= 0.00 e=      -1.476836Ha       -40.1868eV
   n=2  L=1  occ= 0.00 e=      -1.167737Ha       -31.7758eV
   n=3  L=2  occ= 0.00 e=      -2.722210Ha       -74.0751eV
   n=3  L=2  occ= 0.00 e=      -1.387900Ha       -37.7667eV  eliminated
Nitrogen     nbas=  3, z=   7, nrfn=  7, rcut=  6.99, e_ref=  3.186836 Ha
                                  rcore=  0.00  zval=   7.00   7.00
   n=1  L=0  occ= 2.00 e=     -14.099181Ha      -383.6584eV
   n=2  L=0  occ= 2.00 e=      -0.667440Ha       -18.1620eV
   n=2  L=1  occ= 3.00 e=      -0.251858Ha        -6.8534eV
   n=2  L=0  occ= 0.00 e=      -1.797671Ha       -48.9171eV
   n=2  L=1  occ= 0.00 e=      -1.378999Ha       -37.5245eV
   n=3  L=2  occ= 0.00 e=      -2.722210Ha       -74.0751eV
   n=3  L=2  occ= 0.00 e=      -1.387900Ha       -37.7667eV  eliminated
Oxygen       nbas=  4, z=   8, nrfn=  7, rcut=  6.99, e_ref=  4.497918 Ha
                                  rcore=  0.00  zval=   8.00   8.00
   n=1  L=0  occ= 2.00 e=     -18.870153Ha      -513.4832eV
   n=2  L=0  occ= 2.00 e=      -0.867415Ha       -23.6036eV
   n=2  L=1  occ= 4.00 e=      -0.327804Ha        -8.9200eV
   n=2  L=0  occ= 0.00 e=      -2.133251Ha       -58.0487eV
   n=2  L=1  occ= 0.00 e=      -1.589538Ha       -43.2536eV
   n=3  L=2  occ= 0.00 e=      -2.722210Ha       -74.0751eV
   n=3  L=2  occ= 0.00 e=      -1.387900Ha       -37.7667eV  eliminated

Symmetry orbitals C1                            
    n  norb    representation
    1  1238        a    
  total number of valence orbitals:   1238

 Orbitals: valence 334 core:  72 aux: 832

 molecule charge=      0.0   active electron number=     488.0
 (without charge=            488.0)
 

 vxcg/d_diis workspace has max memory requirements       275.2 MB 

 real array elements, matrices vectors etc:     111.9 MB 
 integer arrays                           :       8.3 MB 
 min recommended for all-incl workspace   :     275.3 MB 
Total memory allocated for arrays         :     275.3 MB 
Memory for temporary file storage on disk :     178.0 MB
Total memory allocated                    :     453.2 MB
Max memory requested                      :    2048.0 MB
Message: Generating Coulomb integrals
 Peak memory usage                         768 M

            Total Energy           Binding E       Cnvgnce     Time   Iter
Ef        -3145.077100Ha      -232.0462764Ha      1.59E-01   316.3m      1
Ef        -3143.543450Ha      -230.5126263Ha      1.15E-01   317.3m      2
Ef        -3142.442565Ha      -229.4117417Ha      4.55E-02   318.3m      3
Ef        -3142.356216Ha      -229.3253931Ha      1.70E-02   319.4m      4
Ef        -3142.348780Ha      -229.3179566Ha      6.37E-03   320.4m      5
Ef        -3142.343622Ha      -229.3127984Ha      2.57E-03   321.4m      6
Ef        -3142.342737Ha      -229.3119137Ha      9.04E-04   322.5m      7
Ef        -3142.342505Ha      -229.3116815Ha      4.00E-04   323.5m      8
Ef        -3142.342416Ha      -229.3115932Ha      1.79E-04   324.5m      9
Ef        -3142.342388Ha      -229.3115644Ha      9.54E-05   325.6m     10
Ef        -3142.342375Ha      -229.3115512Ha      4.37E-05   326.6m     11
Ef        -3142.342376Ha      -229.3115528Ha      1.67E-05   327.6m     12
Ef        -3142.342376Ha      -229.3115525Ha      1.07E-05   328.7m     13
Ef        -3142.342373Ha      -229.3115501Ha      4.36E-06   329.7m     14
Ef        -3142.342372Ha      -229.3115488Ha      2.21E-06   330.7m     15
 local part converged switching to nonlocal functional 
Ef        -3142.342371Ha      -229.3115480Ha      1.00E-03   331.7m     16
Ef        -3127.401020Ha      -214.3701970Ha      3.53E-02   343.6m     17
Ef        -3127.400429Ha      -214.3696056Ha      2.83E-02   354.7m     18
Ef        -3127.400108Ha      -214.3692851Ha      6.37E-03   365.4m     19
Ef        -3127.399657Ha      -214.3688339Ha      1.55E-03   376.5m     20
Ef        -3127.399669Ha      -214.3688459Ha      6.01E-04   387.3m     21
Ef        -3127.399694Ha      -214.3688702Ha      2.77E-04   398.4m     22
Ef        -3127.399696Ha      -214.3688723Ha      9.44E-05   409.2m     23
Ef        -3127.399692Ha      -214.3688691Ha      3.73E-05   420.3m     24
Ef        -3127.399691Ha      -214.3688679Ha      1.66E-05   431.0m     25
Ef        -3127.399691Ha      -214.3688677Ha      1.05E-05   442.3m     26
Ef        -3127.399691Ha      -214.3688677Ha      3.58E-06   453.4m     27
Ef        -3127.399691Ha      -214.3688678Ha      1.21E-06   464.2m     28
Ef        -3127.399691Ha      -214.3688678Ha      6.68E-07   475.4m     29
Message: SCF converged


Energy of Highest Occupied Molecular Orbital:  -0.17964Ha    -4.888eV
Energy of Lowest Unoccupied Molecular Orbital:  -0.04617Ha    -1.256eV

  HOMO is orbital number   244
  LUMO is orbital number   245

    state                         eigenvalue        occupation
                              (au)          (ev)

    1   +   1   a        -19.145946      -520.988     2.000
    2   +   2   a        -19.143818      -520.930     2.000
    3   +   3   a        -14.343559      -390.308     2.000
    4   +   4   a        -14.335913      -390.100     2.000
    5   +   5   a        -14.278155      -388.529     2.000
    6   +   6   a        -14.276546      -388.485     2.000
    7   +   7   a        -14.273749      -388.409     2.000
    8   +   8   a        -14.272781      -388.382     2.000
    9   +   9   a        -10.225982      -278.263     2.000
   10   +  10   a        -10.224393      -278.220     2.000
   11   +  11   a        -10.223430      -278.194     2.000
   12   +  12   a        -10.215683      -277.983     2.000
   13   +  13   a        -10.213754      -277.931     2.000
   14   +  14   a        -10.213502      -277.924     2.000
   15   +  15   a        -10.198027      -277.503     2.000
   16   +  16   a        -10.184874      -277.145     2.000
   17   +  17   a        -10.184009      -277.121     2.000
   18   +  18   a        -10.178892      -276.982     2.000
   19   +  19   a        -10.178410      -276.969     2.000
   20   +  20   a        -10.177621      -276.947     2.000
   21   +  21   a        -10.177435      -276.942     2.000
   22   +  22   a        -10.177272      -276.938     2.000
   23   +  23   a        -10.176608      -276.920     2.000
   24   +  24   a        -10.174910      -276.874     2.000
   25   +  25   a        -10.171532      -276.782     2.000
   26   +  26   a        -10.170334      -276.749     2.000
   27   +  27   a        -10.168299      -276.694     2.000
   28   +  28   a        -10.167215      -276.664     2.000
   29   +  29   a        -10.164387      -276.587     2.000
   30   +  30   a        -10.163038      -276.550     2.000
   31   +  31   a        -10.162707      -276.541     2.000
   32   +  32   a        -10.162339      -276.531     2.000
   33   +  33   a        -10.162061      -276.524     2.000
   34   +  34   a        -10.161212      -276.501     2.000
   35   +  35   a        -10.161149      -276.499     2.000
   36   +  36   a        -10.160572      -276.483     2.000
   37   +  37   a        -10.160565      -276.483     2.000
   38   +  38   a        -10.160149      -276.472     2.000
   39   +  39   a        -10.159313      -276.449     2.000
   40   +  40   a        -10.158690      -276.432     2.000
   41   +  41   a        -10.158522      -276.428     2.000
   42   +  42   a        -10.157694      -276.405     2.000
   43   +  43   a        -10.157323      -276.395     2.000
   44   +  44   a        -10.156976      -276.385     2.000
   45   +  45   a        -10.156861      -276.382     2.000
   46   +  46   a        -10.156511      -276.373     2.000
   47   +  47   a        -10.156455      -276.371     2.000
   48   +  48   a        -10.156091      -276.361     2.000
   49   +  49   a        -10.155930      -276.357     2.000
   50   +  50   a        -10.155611      -276.348     2.000
   51   +  51   a        -10.155130      -276.335     2.000
   52   +  52   a        -10.154411      -276.316     2.000
   53   +  53   a        -10.154118      -276.308     2.000
   54   +  54   a        -10.153989      -276.304     2.000
   55   +  55   a        -10.152895      -276.274     2.000
   56   +  56   a        -10.151830      -276.245     2.000
   57   +  57   a        -10.151748      -276.243     2.000
   58   +  58   a        -10.151734      -276.243     2.000
   59   +  59   a        -10.151699      -276.242     2.000
   60   +  60   a        -10.151669      -276.241     2.000
   61   +  61   a        -10.151348      -276.232     2.000
   62   +  62   a        -10.149933      -276.194     2.000
   63   +  63   a        -10.147933      -276.139     2.000
   64   +  64   a        -10.146642      -276.104     2.000
   65   +  65   a        -10.144144      -276.036     2.000
   66   +  66   a        -10.144082      -276.035     2.000
   67   +  67   a        -10.143687      -276.024     2.000
   68   +  68   a        -10.137065      -275.844     2.000
   69   +  69   a        -10.134295      -275.768     2.000
   70   +  70   a        -10.134024      -275.761     2.000
   71   +  71   a        -10.133213      -275.739     2.000
   72   +  72   a        -10.132864      -275.729     2.000
   73   +  73   a         -1.068337       -29.071     2.000
   74   +  74   a         -1.065831       -29.003     2.000
   75   +  75   a         -1.061268       -28.879     2.000
   76   +  76   a         -1.054745       -28.701     2.000
   77   +  77   a         -0.998587       -27.173     2.000
   78   +  78   a         -0.990050       -26.941     2.000
   79   +  79   a         -0.971216       -26.428     2.000
   80   +  80   a         -0.963516       -26.219     2.000
   81   +  81   a         -0.906334       -24.663     2.000
   82   +  82   a         -0.900928       -24.516     2.000
   83   +  83   a         -0.893725       -24.319     2.000
   84   +  84   a         -0.887808       -24.158     2.000
   85   +  85   a         -0.883967       -24.054     2.000
   86   +  86   a         -0.881486       -23.986     2.000
   87   +  87   a         -0.866384       -23.576     2.000
   88   +  88   a         -0.866126       -23.569     2.000
   89   +  89   a         -0.843069       -22.941     2.000
   90   +  90   a         -0.840136       -22.861     2.000
   91   +  91   a         -0.820550       -22.328     2.000
   92   +  92   a         -0.816951       -22.230     2.000
   93   +  93   a         -0.815425       -22.189     2.000
   94   +  94   a         -0.810294       -22.049     2.000
   95   +  95   a         -0.791474       -21.537     2.000
   96   +  96   a         -0.785048       -21.362     2.000
   97   +  97   a         -0.779492       -21.211     2.000
   98   +  98   a         -0.774216       -21.067     2.000
   99   +  99   a         -0.771631       -20.997     2.000
  100   + 100   a         -0.769041       -20.927     2.000
  101   + 101   a         -0.761800       -20.730     2.000
  102   + 102   a         -0.760748       -20.701     2.000
  103   + 103   a         -0.754538       -20.532     2.000
  104   + 104   a         -0.747624       -20.344     2.000
  105   + 105   a         -0.737947       -20.081     2.000
  106   + 106   a         -0.734981       -20.000     2.000
  107   + 107   a         -0.728954       -19.836     2.000
  108   + 108   a         -0.727498       -19.796     2.000
  109   + 109   a         -0.716091       -19.486     2.000
  110   + 110   a         -0.711569       -19.363     2.000
  111   + 111   a         -0.692302       -18.838     2.000
  112   + 112   a         -0.690275       -18.783     2.000
  113   + 113   a         -0.683000       -18.585     2.000
  114   + 114   a         -0.681721       -18.551     2.000
  115   + 115   a         -0.673989       -18.340     2.000
  116   + 116   a         -0.661551       -18.002     2.000
  117   + 117   a         -0.655750       -17.844     2.000
  118   + 118   a         -0.638425       -17.372     2.000
  119   + 119   a         -0.632494       -17.211     2.000
  120   + 120   a         -0.631265       -17.178     2.000
  121   + 121   a         -0.625109       -17.010     2.000
  122   + 122   a         -0.622093       -16.928     2.000
  123   + 123   a         -0.615982       -16.762     2.000
  124   + 124   a         -0.615095       -16.738     2.000
  125   + 125   a         -0.608711       -16.564     2.000
  126   + 126   a         -0.604203       -16.441     2.000
  127   + 127   a         -0.600385       -16.337     2.000
  128   + 128   a         -0.595405       -16.202     2.000
  129   + 129   a         -0.593657       -16.154     2.000
  130   + 130   a         -0.586060       -15.948     2.000
  131   + 131   a         -0.584113       -15.895     2.000
  132   + 132   a         -0.580995       -15.810     2.000
  133   + 133   a         -0.575957       -15.673     2.000
  134   + 134   a         -0.573733       -15.612     2.000
  135   + 135   a         -0.548255       -14.919     2.000
  136   + 136   a         -0.544514       -14.817     2.000
  137   + 137   a         -0.542961       -14.775     2.000
  138   + 138   a         -0.542323       -14.757     2.000
  139   + 139   a         -0.538766       -14.661     2.000
  140   + 140   a         -0.536167       -14.590     2.000
  141   + 141   a         -0.534586       -14.547     2.000
  142   + 142   a         -0.525526       -14.300     2.000
  143   + 143   a         -0.520483       -14.163     2.000
  144   + 144   a         -0.517941       -14.094     2.000
  145   + 145   a         -0.513503       -13.973     2.000
  146   + 146   a         -0.505741       -13.762     2.000
  147   + 147   a         -0.505231       -13.748     2.000
  148   + 148   a         -0.503422       -13.699     2.000
  149   + 149   a         -0.499637       -13.596     2.000
  150   + 150   a         -0.492653       -13.406     2.000
  151   + 151   a         -0.490875       -13.357     2.000
  152   + 152   a         -0.488807       -13.301     2.000
  153   + 153   a         -0.486247       -13.231     2.000
  154   + 154   a         -0.480457       -13.074     2.000
  155   + 155   a         -0.473870       -12.895     2.000
  156   + 156   a         -0.471840       -12.839     2.000
  157   + 157   a         -0.467827       -12.730     2.000
  158   + 158   a         -0.464597       -12.642     2.000
  159   + 159   a         -0.463832       -12.622     2.000
  160   + 160   a         -0.462545       -12.587     2.000
  161   + 161   a         -0.459354       -12.500     2.000
  162   + 162   a         -0.454214       -12.360     2.000
  163   + 163   a         -0.452150       -12.304     2.000
  164   + 164   a         -0.448158       -12.195     2.000
  165   + 165   a         -0.445465       -12.122     2.000
  166   + 166   a         -0.444843       -12.105     2.000
  167   + 167   a         -0.442975       -12.054     2.000
  168   + 168   a         -0.441343       -12.010     2.000
  169   + 169   a         -0.440108       -11.976     2.000
  170   + 170   a         -0.438712       -11.938     2.000
  171   + 171   a         -0.436978       -11.891     2.000
  172   + 172   a         -0.434177       -11.815     2.000
  173   + 173   a         -0.431175       -11.733     2.000
  174   + 174   a         -0.429306       -11.682     2.000
  175   + 175   a         -0.427724       -11.639     2.000
  176   + 176   a         -0.426992       -11.619     2.000
  177   + 177   a         -0.424840       -11.560     2.000
  178   + 178   a         -0.423216       -11.516     2.000
  179   + 179   a         -0.421675       -11.474     2.000
  180   + 180   a         -0.419704       -11.421     2.000
  181   + 181   a         -0.415668       -11.311     2.000
  182   + 182   a         -0.415111       -11.296     2.000
  183   + 183   a         -0.410484       -11.170     2.000
  184   + 184   a         -0.407942       -11.101     2.000
  185   + 185   a         -0.405470       -11.033     2.000
  186   + 186   a         -0.403966       -10.992     2.000
  187   + 187   a         -0.402412       -10.950     2.000
  188   + 188   a         -0.400212       -10.890     2.000
  189   + 189   a         -0.399331       -10.866     2.000
  190   + 190   a         -0.397014       -10.803     2.000
  191   + 191   a         -0.395911       -10.773     2.000
  192   + 192   a         -0.394448       -10.733     2.000
  193   + 193   a         -0.392707       -10.686     2.000
  194   + 194   a         -0.389647       -10.603     2.000
  195   + 195   a         -0.385783       -10.498     2.000
  196   + 196   a         -0.385242       -10.483     2.000
  197   + 197   a         -0.380647       -10.358     2.000
  198   + 198   a         -0.376059       -10.233     2.000
  199   + 199   a         -0.374705       -10.196     2.000
  200   + 200   a         -0.371593       -10.112     2.000
  201   + 201   a         -0.369759       -10.062     2.000
  202   + 202   a         -0.367181        -9.992     2.000
  203   + 203   a         -0.365954        -9.958     2.000
  204   + 204   a         -0.363976        -9.904     2.000
  205   + 205   a         -0.361727        -9.843     2.000
  206   + 206   a         -0.360495        -9.810     2.000
  207   + 207   a         -0.357201        -9.720     2.000
  208   + 208   a         -0.353739        -9.626     2.000
  209   + 209   a         -0.351794        -9.573     2.000
  210   + 210   a         -0.345951        -9.414     2.000
  211   + 211   a         -0.342939        -9.332     2.000
  212   + 212   a         -0.341705        -9.298     2.000
  213   + 213   a         -0.340586        -9.268     2.000
  214   + 214   a         -0.334409        -9.100     2.000
  215   + 215   a         -0.330037        -8.981     2.000
  216   + 216   a         -0.326443        -8.883     2.000
  217   + 217   a         -0.324536        -8.831     2.000
  218   + 218   a         -0.323317        -8.798     2.000
  219   + 219   a         -0.319614        -8.697     2.000
  220   + 220   a         -0.314325        -8.553     2.000
  221   + 221   a         -0.310268        -8.443     2.000
  222   + 222   a         -0.301252        -8.197     2.000
  223   + 223   a         -0.297587        -8.098     2.000
  224   + 224   a         -0.294061        -8.002     2.000
  225   + 225   a         -0.286756        -7.803     2.000
  226   + 226   a         -0.284616        -7.745     2.000
  227   + 227   a         -0.281058        -7.648     2.000
  228   + 228   a         -0.276606        -7.527     2.000
  229   + 229   a         -0.264398        -7.195     2.000
  230   + 230   a         -0.262335        -7.139     2.000
  231   + 231   a         -0.259576        -7.063     2.000
  232   + 232   a         -0.249113        -6.779     2.000
  233   + 233   a         -0.247035        -6.722     2.000
  234   + 234   a         -0.245611        -6.683     2.000
  235   + 235   a         -0.241636        -6.575     2.000
  236   + 236   a         -0.236438        -6.434     2.000
  237   + 237   a         -0.233796        -6.362     2.000
  238   + 238   a         -0.228401        -6.215     2.000
  239   + 239   a         -0.223326        -6.077     2.000
  240   + 240   a         -0.218730        -5.952     2.000
  241   + 241   a         -0.214369        -5.833     2.000
  242   + 242   a         -0.203303        -5.532     2.000
  243   + 243   a         -0.192729        -5.244     2.000
  244   + 244   a         -0.179639        -4.888     2.000
  245   + 245   a         -0.046166        -1.256     0.000
  246   + 246   a         -0.043551        -1.185     0.000
  247   + 247   a         -0.035074        -0.954     0.000
  248   + 248   a         -0.029276        -0.797     0.000
  249   + 249   a         -0.026248        -0.714     0.000
  250   + 250   a         -0.016215        -0.441     0.000
  251   + 251   a         -0.002463        -0.067     0.000
  252   + 252   a         -0.001125        -0.031     0.000
  253   + 253   a          0.000506         0.014     0.000
 

  Orbital occupation is:
    244  a  ( 2)
  Total number electrons:             488.0


Energy components:
   Sum of atomic energies =    -2913.0308233Ha
                  Kinetic =      -89.6030861Ha
            Electrostatic =      -13.9578634Ha
     Exchange-correlation =        8.0526899Ha
        Nonlocal-exchange =       81.3836801Ha
        Spin polarization =     -200.2442882Ha
         DFT-D correction =       -0.1868479Ha
      =====================
       Total DFT-D energy =    -3127.5865390Ha
Ef        -3127.586539Ha      -214.5557157Ha      4.26E-07   486.4m     30

df  binding energy    -214.5557157Ha       -5838.36057eV     -134638.433kcal/mol

 +++ Entering Properties Section +++ 


Plotting output:
  property:                                                file name:
  DMol3 electrostatic potential Ha*electron(-1)            syn-syn-transG_potential.grd  

 grid specifications: I_dim, Origin, n_intervals to corner:
    3  -19.8421  -16.5351  -18.8973   78  -19.8421  -16.5351   17.9524
   77  -19.8421   19.8421  -18.8973   88   21.7319  -16.5351  -18.8973
 
Message: License checkin of MS_dmol successful

Message: DMol3 job finished successfully

 time all done     487.37m    29242.13s

DMol3.pl message: DMol3 job finished in 8 hr 7 min 30 sec.
