# Supplementary material for: Stereoselective gridization and polygridization with centrosymmetric molecular packing
Source: Nat Commun. 2020 Apr 9;11:1756. doi: 10.1038/s41467-020-15401-x (PMC7145858; doi:10.1038/s41467-020-15401-x)
Supplement: Supplementary file 3 — Source Data [file 41467_2020_15401_MOESM3_ESM.zip › Source Data/Fig. 5a/II.txt]

 
     ===============================================================
     Materials Studio DMol^3 version 2017            
     compiled on May 19 2016 09:59:33
     ===============================================================
 
     ===============================================================
     Density Functional Theory Electronic Structure Program
     Copyright (c) 2016, Dassault Systemes, all rights reserved.
     Cite work using this program as: 
     B. Delley, J. Chem. Phys. 92,  508  (1990).
     B. Delley, J. Chem. Phys. 113, 7756 (2000).
     DMol^3 is available as part of Materials Studio.
     ===============================================================
 
 
DATE:     May 16 10:05:26 2019
 
Job started on host CMSOD

This run uses    1 processors

Message: License checkout of MS_dmol successful
 
Basis set is read from file:
F:\MS2017\Materials Studio 17.1 x64 Server\share\Resources\Quantum\DMol3\BASFILE_v3.5

 
 no INCOOR file: try ZMAT
 no ZMAT file: try CAR

Geometry is read from file: syn-syn-cisG.car                                                                                                                                                                                                                                                

INCOOR, atomic coordinates in au (for archive):
______________________________________________________________________>8

$coordinates
C            -7.97032189958396   -1.95831037098773    5.26724483805001
C            -5.51197718357980   -3.40886414453281    4.93087358780115
C            -3.17854336443772   -2.55773149783570    5.43977683326192
C            -1.21096052309439   -3.82611567293139    4.43954479530281
C            -1.78543726509244   -5.99287564784904    3.21934863639445
N            -3.97770854269751   -6.91846350387090    2.94212581385789
C            -5.82038048717876   -5.59565521637539    3.68308742746788
C            -8.29667760137036   -6.02348921107394    3.33159836821907
N            -9.31920840760439   -7.91775067876751    2.29432769821009
C           -11.70706633914629   -7.92398677497999    2.11631549723569
C           -13.21336703337868   -6.04843359592385    2.93286615584542
C           -12.13981362176982   -4.01830081984324    4.00793134835428
C            -9.61684027229088   -4.04173342379316    4.21731300300357
C            -8.34354280927020   -1.32355136560238    8.03644950161561
C             1.12984322793517   -2.79999438705987    4.46751274195272
C             2.05505313873203   -1.42087226103955    6.40712763664614
C             4.32423626962433   -0.26946213308096    6.32057818012143
C             5.62210017226993   -0.31292583395581    4.14777108160380
C             4.67780402761063   -1.60795514741392    2.18736919953545
C             2.53107514961791   -2.93624364067191    2.34213776917243
N             7.66999637392548    0.68012524472832    3.36882597288145
C             8.11559379419897    0.30123515666711    1.03690393463936
C             6.20772629840544   -1.14856272642798    0.22507759134211
C             9.91423511996787    1.00213457642723   -0.60337834185508
C             9.63285489995632    0.40705981966675   -3.06455764704673
C             7.59535219198823   -0.85527723182897   -3.93647728111877
C             5.97661279331872   -1.78955782802580   -2.20246458882466
C             9.30064104718245    2.26692827188544    4.98095133011348
C            11.28919984851320    0.65026757195342    6.33286139993389
C            -7.27093426072384    0.72850223352816    9.08316880224956
C            -7.54891297371039    1.25516890456387   11.54642680617871
C            -8.87776838480589   -0.23242350103108   13.12567092883585
C            -9.87800042276499   -2.32661799274898   12.07762881991440
C            -9.60739164166591   -2.86462302053466    9.61267006247277
C             7.06622887699003   -1.28821348706500   -6.75009050862173
C             4.21255345563721   -1.51932699215172   -7.00406969982087
C             2.50896535395549    0.30860508855458   -6.57396803377233
C             0.07915550243873   -0.38492439931807   -6.26310808621088
C            -0.43541692139702   -2.85158391027220   -6.66845434002201
N             1.14307131081012   -4.53759755899148   -7.30529204414485
C             3.44475773105231   -3.91020848549361   -7.36103896483216
C             5.46884338353295   -5.40592671342603   -7.68342624175606
N             5.49454365883286   -7.75277758805557   -8.13299208689204
C             7.63106801575061   -8.81574853336447   -8.33027949434137
C             9.85867717189306   -7.62238648543102   -8.07157598782975
C             9.84639395208060   -5.13815252151444   -7.56399555065647
C             7.58004541037579   -4.02321410776822   -7.38976280193206
C             8.04472906451171    0.65423599681591   -8.61543916660290
C            -1.62953485978047    1.28219198815128   -5.34829166910148
C            -1.63482609293046    3.77077232215534   -5.92125663019954
C            -3.24147124440001    5.42919596944971   -4.84845910904068
C            -4.75438598006987    4.61661373570247   -2.98953551988449
C            -4.69637138803257    2.16885148599827   -2.34476096603667
C            -3.25904569736245    0.47905838502900   -3.55947691918255
N            -6.32229174597705    5.66522276246141   -1.49759674420205
C            -7.20082542148657    4.19388200154140    0.18784998667974
C            -6.17300338210256    1.93490339172406   -0.30272291536860
C            -8.75947152938129    4.43841256211557    2.16941680134801
C            -9.08828387513017    2.44815300727232    3.72522832005524
C            -7.88490627873425    0.22734686517986    3.36939289071894
C            -6.56001929250125   -0.04628547771922    1.20811312156378
C            -6.94079910668746    8.38057023146470   -1.60455524287668
C            -5.13440990380608    9.93109051702194    0.04763230820521
C             8.78701348640919    0.01210705954309  -10.95869956159495
C             9.58655660989398    1.75953680732466  -12.61220992096434
C             9.67008250461870    4.24169207250374  -12.05908708417872
C             8.84597294150899    4.87531724221409   -9.73491292304910
C             8.04510700973671    3.13658023460749   -8.07063112476725
O            -9.05710339406778    0.44069694469163   15.62766831832736
C           -10.29487400593858   -1.20941190765277   17.31065840524665
O            10.50156199961588    5.90465106249810  -13.87246827372257
C            10.40272932327871    8.51455181372674  -13.35562817853682
H            -2.95291006511348   -0.68142242832956    6.30470448067149
H            -0.28310499572254   -7.16904118804505    2.37558592158482
H           -12.54912830044343   -9.60244151919930    1.20981387507627
H           -15.28034946889667   -6.16162819081097    2.70647696607119
H           -13.26533450181600   -2.40258498297372    4.67840617750200
H             0.96487013722323   -1.24115930655266    8.17610026225264
H             5.01455322308449    0.79520956574043    7.96974216940334
H             1.83130956553279   -3.88469718280620    0.62721131074075
H            11.54072239574985    2.14806449862334    0.00605833345535
H            11.06961367278895    1.08811711511444   -4.41079853849216
H             4.32820469448682   -2.93718850373441   -2.72100543752290
H            10.25287404156672    3.76415828071786    3.84654873727983
H             8.15735674156133    3.32611976494435    6.39711208818367
H            12.52999402218400    1.83588174277440    7.55286858622975
H            10.37816288365380   -0.79990825636666    7.55778187415474
H            12.51657696669654   -0.35147624690568    4.94618036941359
H            -6.12764995510272    2.02674408139875    7.92344387934100
H            -6.64297826938847    2.97122919867055   12.31157691418861
H           -10.95344356049884   -3.68797669319436   13.22828305742300
H           -10.45020949341305   -4.63227283785366    8.90477865605017
H             3.17641662130322    2.22138587227309   -6.10985129747390
H            -2.38429147410291   -3.57478209830725   -6.49270981039760
H             7.59780883595073  -10.86213295412003   -8.72938965194001
H            11.65505082631196   -8.66079099111499   -8.24939921619164
H            11.60478411138713   -4.06100863026810   -7.29130807081989
H            -0.31466342200993    4.51929284026530   -7.35196827943219
H            -3.19101555686268    7.43589614158040   -5.39704660312632
H            -3.24789631322498   -1.48361116838934   -2.86783715743490
H            -9.66030397316573    6.26143135489689    2.61161271459651
H           -10.28844893711360    2.70610062333395    5.40840737958703
H            -5.60476273631699   -1.81695885683821    0.70280035574049
H            -8.92954688063071    8.71127230333858   -0.99341781405376
H            -6.87201307573769    9.07995787032483   -3.59046842763245
H            -3.14037089671285    9.70092187499772   -0.58731566979263
H            -5.60325095541699   11.98219925308998   -0.03570461390701
H            -5.24401401905571    9.32864582837398    2.06189138483588
H             8.74449464859684   -1.97418407043768  -11.58004151149284
H            10.18900129854194    1.13876177526426  -14.51062878613291
H             8.79230471955917    6.86406501615734   -9.12188576810118
H             7.36877402960150    3.79609465223025   -6.21378623434855
H           -10.20511201500138   -0.35487775393067   19.23080912085264
H           -12.31952657625671   -1.41293541131458   16.77926741889846
H            -9.30975977697942   -3.06663474329647   17.37056272340895
H            11.10797511312632    9.53349214032329  -15.05562580058105
H             8.41813894681044    9.11567369408720  -13.00470603712551
H            11.66260973081194    8.98887307110014  -11.73991234166730
$end
______________________________________________________________________>8


N_atoms =  118     N_atom_types =  4


INPUT_DMOL keywords (for archive):
______________________________________________________________________>8

#Warning: no global confinement specs in BASFILE
                                                                                                                                    <--
# Task parameters                                                                                                                   <--
Calculate                     energy                                                                                                <--
Symmetry                      off                                                                                                   <--
Max_memory                    2048                                                                                                  <--
File_usage                    smart                                                                                                 <--
Scf_density_convergence       1.000000e-006                                                                                         <--
Scf_charge_mixing             2.000000e-001                                                                                         <--
Scf_diis                      6 pulay                                                                                               <--
Scf_iterations                50                                                                                                    <--
                                                                                                                                    <--
# Electronic parameters                                                                                                             <--
Spin_polarization             restricted                                                                                            <--
Charge                        0                                                                                                     <--
Basis                         dnp                                                                                                   <--
Pseudopotential               none                                                                                                  <--
Functional                    b3lyp umesh=xcoarse minu=-3                                                                           <--
Aux_density                   hexadecapole                                                                                          <--
Dftd                          TS                                                                                                    <--
Integration_grid              fine                                                                                                  <--
Occupation                    fermi                                                                                                 <--
Cutoff_Global                 3.7000 angstrom                                                                                       <--
                                                                                                                                    <--
# Print options                                                                                                                     <--
Print                         eigval_last_it                                                                                        <--
                                                                                                                                    <--
# Calculated properties                                                                                                             <--
Plot                          potential                                                                                             <--
Grid                          msbox  3 0.2500 0.2500 0.2500 3.0000                                                                  <--
______________________________________________________________________>8


Publications of specific relevance to this calculation:

Density functional:
 Nonlocal B3LYP functional: 
    A.D. Becke, J.Chem.Phys. 98 (1993) 5648-5652
    C. Lee, W. Yang, R.G. Parr, Phys. Rev. B 37 (1988) 785-789
    S.H. Vosko, L. Wilk, M. Nusair, Can. J. Phys. 58 (1980) 1200-1211
    P.J. Stephens, et al., J.Phys.Chem. 98 (1994) 11623-11627

 
 +---------------------------------------------------+
 |                                                   |
 |  Using DFT-SEDC - the DFT Semi-Empirical          |
 |  Dispersion interaction Correction module         |
 |  Copyright (c) 2008 Erik McNellis and Joerg Meyer |
 |  Fritz-Haber-Institut der MPG. Distributed under  |
 |  the GNU Lesser General Public License (LGPL).    |
 |                                                   |
 | Please cite the following publication in all      |
 | work arising from your use of DMol3 SEDC:         |
 |                                                   |
 | Erik R. McNellis, Joerg Meyer, and Karsten Reuter |
 | Phys. Rev. B 80, 205414 (2009)                    |
 |                                                   |
 +---------------------------------------------------+
 
Message: No orbital symmetry used in B3LYP calculation.

 
Calculation is Spin_restricted
 
 
Warning: no SYM file, no symmetry used in vibrational analysis
Warning: at least C1 SYM file should be there for optgeom
Hydrogen     nbas=  1, z=   1, nrfn=  3, rcut=  6.99, e_ref= -0.036976 Ha
                                  rcore=  0.00  zval=   1.00   1.00
   n=1  L=0  occ= 1.00 e=      -0.228572Ha        -6.2198eV
   n=1  L=0  occ= 0.00 e=      -0.844913Ha       -22.9913eV
   n=2  L=1  occ= 0.00 e=      -1.999991Ha       -54.4226eV
Carbon       nbas=  2, z=   6, nrfn=  7, rcut=  6.99, e_ref=  2.716068 Ha
                                  rcore=  0.00  zval=   6.00   6.00
   n=1  L=0  occ= 2.00 e=     -10.006855Ha      -272.3005eV
   n=2  L=0  occ= 2.00 e=      -0.485167Ha       -13.2021eV
   n=2  L=1  occ= 2.00 e=      -0.177881Ha        -4.8404eV
   n=2  L=0  occ= 0.00 e=      -1.476836Ha       -40.1868eV
   n=2  L=1  occ= 0.00 e=      -1.167737Ha       -31.7758eV
   n=3  L=2  occ= 0.00 e=      -2.722210Ha       -74.0751eV
   n=3  L=2  occ= 0.00 e=      -1.387900Ha       -37.7667eV  eliminated
Nitrogen     nbas=  3, z=   7, nrfn=  7, rcut=  6.99, e_ref=  3.186836 Ha
                                  rcore=  0.00  zval=   7.00   7.00
   n=1  L=0  occ= 2.00 e=     -14.099181Ha      -383.6584eV
   n=2  L=0  occ= 2.00 e=      -0.667440Ha       -18.1620eV
   n=2  L=1  occ= 3.00 e=      -0.251858Ha        -6.8534eV
   n=2  L=0  occ= 0.00 e=      -1.797671Ha       -48.9171eV
   n=2  L=1  occ= 0.00 e=      -1.378999Ha       -37.5245eV
   n=3  L=2  occ= 0.00 e=      -2.722210Ha       -74.0751eV
   n=3  L=2  occ= 0.00 e=      -1.387900Ha       -37.7667eV  eliminated
Oxygen       nbas=  4, z=   8, nrfn=  7, rcut=  6.99, e_ref=  4.497918 Ha
                                  rcore=  0.00  zval=   8.00   8.00
   n=1  L=0  occ= 2.00 e=     -18.870153Ha      -513.4832eV
   n=2  L=0  occ= 2.00 e=      -0.867415Ha       -23.6036eV
   n=2  L=1  occ= 4.00 e=      -0.327804Ha        -8.9200eV
   n=2  L=0  occ= 0.00 e=      -2.133251Ha       -58.0487eV
   n=2  L=1  occ= 0.00 e=      -1.589538Ha       -43.2536eV
   n=3  L=2  occ= 0.00 e=      -2.722210Ha       -74.0751eV
   n=3  L=2  occ= 0.00 e=      -1.387900Ha       -37.7667eV  eliminated

Symmetry orbitals C1                            
    n  norb    representation
    1  1238        a    
  total number of valence orbitals:   1238

 Orbitals: valence 334 core:  72 aux: 832

 molecule charge=      0.0   active electron number=     488.0
 (without charge=            488.0)
 

 vxcg/d_diis workspace has max memory requirements       275.2 MB 

 real array elements, matrices vectors etc:     111.8 MB 
 integer arrays                           :       8.3 MB 
 min recommended for all-incl workspace   :     275.3 MB 
Total memory allocated for arrays         :     275.3 MB 
Memory for temporary file storage on disk :     178.0 MB
Total memory allocated                    :     453.2 MB
Max memory requested                      :    2048.0 MB
Message: Generating Coulomb integrals
 Peak memory usage                         747 M

            Total Energy           Binding E       Cnvgnce     Time   Iter
Ef        -3145.189735Ha      -232.1589113Ha      1.59E-01   307.8m      1
Ef        -3143.664073Ha      -230.6332498Ha      1.15E-01   308.8m      2
Ef        -3142.565697Ha      -229.5348739Ha      4.55E-02   309.8m      3
Ef        -3142.480259Ha      -229.4494358Ha      1.71E-02   310.8m      4
Ef        -3142.473481Ha      -229.4426574Ha      6.47E-03   311.8m      5
Ef        -3142.468040Ha      -229.4372167Ha      2.66E-03   312.8m      6
Ef        -3142.467153Ha      -229.4363293Ha      9.06E-04   313.8m      7
Ef        -3142.466920Ha      -229.4360963Ha      4.11E-04   314.8m      8
Ef        -3142.466826Ha      -229.4360031Ha      1.80E-04   315.8m      9
Ef        -3142.466796Ha      -229.4359729Ha      9.28E-05   316.9m     10
Ef        -3142.466783Ha      -229.4359601Ha      4.61E-05   317.9m     11
Ef        -3142.466784Ha      -229.4359610Ha      1.49E-05   318.9m     12
Ef        -3142.466784Ha      -229.4359605Ha      9.93E-06   319.9m     13
Ef        -3142.466781Ha      -229.4359581Ha      3.71E-06   320.9m     14
Ef        -3142.466780Ha      -229.4359569Ha      1.81E-06   321.9m     15
 local part converged switching to nonlocal functional 
Ef        -3142.466780Ha      -229.4359562Ha      1.00E-03   322.9m     16
Ef        -3127.531611Ha      -214.5007882Ha      3.54E-02   332.0m     17
Ef        -3127.531029Ha      -214.5002053Ha      2.84E-02   340.1m     18
Ef        -3127.530689Ha      -214.4998660Ha      6.30E-03   348.3m     19
Ef        -3127.530243Ha      -214.4994194Ha      1.48E-03   356.9m     20
Ef        -3127.530260Ha      -214.4994363Ha      5.89E-04   364.9m     21
Ef        -3127.530282Ha      -214.4994590Ha      2.75E-04   373.3m     22
Ef        -3127.530284Ha      -214.4994610Ha      9.30E-05   381.3m     23
Ef        -3127.530281Ha      -214.4994577Ha      3.59E-05   389.4m     24
Ef        -3127.530280Ha      -214.4994565Ha      1.55E-05   397.9m     25
Ef        -3127.530280Ha      -214.4994563Ha      1.02E-05   406.1m     26
Ef        -3127.530280Ha      -214.4994564Ha      3.13E-06   414.6m     27
Ef        -3127.530280Ha      -214.4994565Ha      1.11E-06   422.7m     28
Ef        -3127.530280Ha      -214.4994564Ha      5.83E-07   430.8m     29
Message: SCF converged


Energy of Highest Occupied Molecular Orbital:  -0.18973Ha    -5.163eV
Energy of Lowest Unoccupied Molecular Orbital:  -0.04379Ha    -1.191eV

  HOMO is orbital number   244
  LUMO is orbital number   245

    state                         eigenvalue        occupation
                              (au)          (ev)

    1   +   1   a        -19.145767      -520.983     2.000
    2   +   2   a        -19.145760      -520.983     2.000
    3   +   3   a        -14.344924      -390.345     2.000
    4   +   4   a        -14.344716      -390.340     2.000
    5   +   5   a        -14.272019      -388.362     2.000
    6   +   6   a        -14.271632      -388.351     2.000
    7   +   7   a        -14.271476      -388.347     2.000
    8   +   8   a        -14.270907      -388.331     2.000
    9   +   9   a        -10.226266      -278.271     2.000
   10   +  10   a        -10.225479      -278.250     2.000
   11   +  11   a        -10.224146      -278.213     2.000
   12   +  12   a        -10.223919      -278.207     2.000
   13   +  13   a        -10.214846      -277.960     2.000
   14   +  14   a        -10.214387      -277.948     2.000
   15   +  15   a        -10.188194      -277.235     2.000
   16   +  16   a        -10.187841      -277.225     2.000
   17   +  17   a        -10.180115      -277.015     2.000
   18   +  18   a        -10.178511      -276.972     2.000
   19   +  19   a        -10.177476      -276.943     2.000
   20   +  20   a        -10.177367      -276.940     2.000
   21   +  21   a        -10.176622      -276.920     2.000
   22   +  22   a        -10.176438      -276.915     2.000
   23   +  23   a        -10.176182      -276.908     2.000
   24   +  24   a        -10.176158      -276.907     2.000
   25   +  25   a        -10.173217      -276.827     2.000
   26   +  26   a        -10.172801      -276.816     2.000
   27   +  27   a        -10.164059      -276.578     2.000
   28   +  28   a        -10.163665      -276.568     2.000
   29   +  29   a        -10.163405      -276.560     2.000
   30   +  30   a        -10.163158      -276.554     2.000
   31   +  31   a        -10.161728      -276.515     2.000
   32   +  32   a        -10.161308      -276.503     2.000
   33   +  33   a        -10.159445      -276.453     2.000
   34   +  34   a        -10.159190      -276.446     2.000
   35   +  35   a        -10.159026      -276.441     2.000
   36   +  36   a        -10.158930      -276.439     2.000
   37   +  37   a        -10.158455      -276.426     2.000
   38   +  38   a        -10.158406      -276.424     2.000
   39   +  39   a        -10.158239      -276.420     2.000
   40   +  40   a        -10.158223      -276.419     2.000
   41   +  41   a        -10.158174      -276.418     2.000
   42   +  42   a        -10.158121      -276.417     2.000
   43   +  43   a        -10.158109      -276.416     2.000
   44   +  44   a        -10.157601      -276.403     2.000
   45   +  45   a        -10.157234      -276.393     2.000
   46   +  46   a        -10.156962      -276.385     2.000
   47   +  47   a        -10.156474      -276.372     2.000
   48   +  48   a        -10.156224      -276.365     2.000
   49   +  49   a        -10.156144      -276.363     2.000
   50   +  50   a        -10.155891      -276.356     2.000
   51   +  51   a        -10.155833      -276.354     2.000
   52   +  52   a        -10.155374      -276.342     2.000
   53   +  53   a        -10.155222      -276.338     2.000
   54   +  54   a        -10.154542      -276.319     2.000
   55   +  55   a        -10.154334      -276.314     2.000
   56   +  56   a        -10.153979      -276.304     2.000
   57   +  57   a        -10.153908      -276.302     2.000
   58   +  58   a        -10.152073      -276.252     2.000
   59   +  59   a        -10.152047      -276.251     2.000
   60   +  60   a        -10.151799      -276.245     2.000
   61   +  61   a        -10.151411      -276.234     2.000
   62   +  62   a        -10.151401      -276.234     2.000
   63   +  63   a        -10.150608      -276.212     2.000
   64   +  64   a        -10.150483      -276.209     2.000
   65   +  65   a        -10.149419      -276.180     2.000
   66   +  66   a        -10.149306      -276.177     2.000
   67   +  67   a        -10.144182      -276.037     2.000
   68   +  68   a        -10.144080      -276.035     2.000
   69   +  69   a        -10.132025      -275.707     2.000
   70   +  70   a        -10.131964      -275.705     2.000
   71   +  71   a        -10.130879      -275.675     2.000
   72   +  72   a        -10.130749      -275.672     2.000
   73   +  73   a         -1.066830       -29.030     2.000
   74   +  74   a         -1.066797       -29.029     2.000
   75   +  75   a         -1.060173       -28.849     2.000
   76   +  76   a         -1.060001       -28.844     2.000
   77   +  77   a         -0.991570       -26.982     2.000
   78   +  78   a         -0.991093       -26.969     2.000
   79   +  79   a         -0.965246       -26.266     2.000
   80   +  80   a         -0.964745       -26.252     2.000
   81   +  81   a         -0.899633       -24.480     2.000
   82   +  82   a         -0.899352       -24.473     2.000
   83   +  83   a         -0.890967       -24.244     2.000
   84   +  84   a         -0.890810       -24.240     2.000
   85   +  85   a         -0.881137       -23.977     2.000
   86   +  86   a         -0.880932       -23.971     2.000
   87   +  87   a         -0.865296       -23.546     2.000
   88   +  88   a         -0.864933       -23.536     2.000
   89   +  89   a         -0.841619       -22.902     2.000
   90   +  90   a         -0.840836       -22.880     2.000
   91   +  91   a         -0.817261       -22.239     2.000
   92   +  92   a         -0.814091       -22.153     2.000
   93   +  93   a         -0.813278       -22.130     2.000
   94   +  94   a         -0.812710       -22.115     2.000
   95   +  95   a         -0.789749       -21.490     2.000
   96   +  96   a         -0.782824       -21.302     2.000
   97   +  97   a         -0.777368       -21.153     2.000
   98   +  98   a         -0.775210       -21.095     2.000
   99   +  99   a         -0.774609       -21.078     2.000
  100   + 100   a         -0.773891       -21.059     2.000
  101   + 101   a         -0.760934       -20.706     2.000
  102   + 102   a         -0.759337       -20.663     2.000
  103   + 103   a         -0.753810       -20.512     2.000
  104   + 104   a         -0.750300       -20.417     2.000
  105   + 105   a         -0.733225       -19.952     2.000
  106   + 106   a         -0.732127       -19.922     2.000
  107   + 107   a         -0.728985       -19.837     2.000
  108   + 108   a         -0.726692       -19.774     2.000
  109   + 109   a         -0.715244       -19.463     2.000
  110   + 110   a         -0.711353       -19.357     2.000
  111   + 111   a         -0.691228       -18.809     2.000
  112   + 112   a         -0.689831       -18.771     2.000
  113   + 113   a         -0.680994       -18.531     2.000
  114   + 114   a         -0.679039       -18.478     2.000
  115   + 115   a         -0.674977       -18.367     2.000
  116   + 116   a         -0.664199       -18.074     2.000
  117   + 117   a         -0.656880       -17.875     2.000
  118   + 118   a         -0.637123       -17.337     2.000
  119   + 119   a         -0.634176       -17.257     2.000
  120   + 120   a         -0.632381       -17.208     2.000
  121   + 121   a         -0.625396       -17.018     2.000
  122   + 122   a         -0.620427       -16.883     2.000
  123   + 123   a         -0.616528       -16.777     2.000
  124   + 124   a         -0.612225       -16.660     2.000
  125   + 125   a         -0.607422       -16.529     2.000
  126   + 126   a         -0.603998       -16.436     2.000
  127   + 127   a         -0.600807       -16.349     2.000
  128   + 128   a         -0.600091       -16.329     2.000
  129   + 129   a         -0.593494       -16.150     2.000
  130   + 130   a         -0.590784       -16.076     2.000
  131   + 131   a         -0.583720       -15.884     2.000
  132   + 132   a         -0.583037       -15.865     2.000
  133   + 133   a         -0.579792       -15.777     2.000
  134   + 134   a         -0.576409       -15.685     2.000
  135   + 135   a         -0.546114       -14.861     2.000
  136   + 136   a         -0.546024       -14.858     2.000
  137   + 137   a         -0.542699       -14.768     2.000
  138   + 138   a         -0.541604       -14.738     2.000
  139   + 139   a         -0.538897       -14.664     2.000
  140   + 140   a         -0.538029       -14.641     2.000
  141   + 141   a         -0.533434       -14.515     2.000
  142   + 142   a         -0.532253       -14.483     2.000
  143   + 143   a         -0.518620       -14.112     2.000
  144   + 144   a         -0.517813       -14.090     2.000
  145   + 145   a         -0.508639       -13.841     2.000
  146   + 146   a         -0.507632       -13.813     2.000
  147   + 147   a         -0.505390       -13.752     2.000
  148   + 148   a         -0.498694       -13.570     2.000
  149   + 149   a         -0.494768       -13.463     2.000
  150   + 150   a         -0.492376       -13.398     2.000
  151   + 151   a         -0.488506       -13.293     2.000
  152   + 152   a         -0.484127       -13.174     2.000
  153   + 153   a         -0.483001       -13.143     2.000
  154   + 154   a         -0.476995       -12.980     2.000
  155   + 155   a         -0.473466       -12.884     2.000
  156   + 156   a         -0.472885       -12.868     2.000
  157   + 157   a         -0.469525       -12.776     2.000
  158   + 158   a         -0.468480       -12.748     2.000
  159   + 159   a         -0.466296       -12.689     2.000
  160   + 160   a         -0.462650       -12.589     2.000
  161   + 161   a         -0.458630       -12.480     2.000
  162   + 162   a         -0.456628       -12.425     2.000
  163   + 163   a         -0.454398       -12.365     2.000
  164   + 164   a         -0.450128       -12.249     2.000
  165   + 165   a         -0.447936       -12.189     2.000
  166   + 166   a         -0.443994       -12.082     2.000
  167   + 167   a         -0.442891       -12.052     2.000
  168   + 168   a         -0.441710       -12.020     2.000
  169   + 169   a         -0.438621       -11.935     2.000
  170   + 170   a         -0.436349       -11.874     2.000
  171   + 171   a         -0.434973       -11.836     2.000
  172   + 172   a         -0.431881       -11.752     2.000
  173   + 173   a         -0.429412       -11.685     2.000
  174   + 174   a         -0.427186       -11.624     2.000
  175   + 175   a         -0.424823       -11.560     2.000
  176   + 176   a         -0.423472       -11.523     2.000
  177   + 177   a         -0.422429       -11.495     2.000
  178   + 178   a         -0.421728       -11.476     2.000
  179   + 179   a         -0.420310       -11.437     2.000
  180   + 180   a         -0.419190       -11.407     2.000
  181   + 181   a         -0.415079       -11.295     2.000
  182   + 182   a         -0.413709       -11.258     2.000
  183   + 183   a         -0.410690       -11.175     2.000
  184   + 184   a         -0.406575       -11.063     2.000
  185   + 185   a         -0.404588       -11.009     2.000
  186   + 186   a         -0.404315       -11.002     2.000
  187   + 187   a         -0.401996       -10.939     2.000
  188   + 188   a         -0.401409       -10.923     2.000
  189   + 189   a         -0.397998       -10.830     2.000
  190   + 190   a         -0.396825       -10.798     2.000
  191   + 191   a         -0.394616       -10.738     2.000
  192   + 192   a         -0.392374       -10.677     2.000
  193   + 193   a         -0.390350       -10.622     2.000
  194   + 194   a         -0.390053       -10.614     2.000
  195   + 195   a         -0.387165       -10.535     2.000
  196   + 196   a         -0.386201       -10.509     2.000
  197   + 197   a         -0.379727       -10.333     2.000
  198   + 198   a         -0.378669       -10.304     2.000
  199   + 199   a         -0.374941       -10.203     2.000
  200   + 200   a         -0.373305       -10.158     2.000
  201   + 201   a         -0.368769       -10.035     2.000
  202   + 202   a         -0.366499        -9.973     2.000
  203   + 203   a         -0.365139        -9.936     2.000
  204   + 204   a         -0.364755        -9.925     2.000
  205   + 205   a         -0.363470        -9.891     2.000
  206   + 206   a         -0.362235        -9.857     2.000
  207   + 207   a         -0.358207        -9.747     2.000
  208   + 208   a         -0.356839        -9.710     2.000
  209   + 209   a         -0.353744        -9.626     2.000
  210   + 210   a         -0.352581        -9.594     2.000
  211   + 211   a         -0.344967        -9.387     2.000
  212   + 212   a         -0.343383        -9.344     2.000
  213   + 213   a         -0.339234        -9.231     2.000
  214   + 214   a         -0.337691        -9.189     2.000
  215   + 215   a         -0.332656        -9.052     2.000
  216   + 216   a         -0.332114        -9.037     2.000
  217   + 217   a         -0.325979        -8.870     2.000
  218   + 218   a         -0.324305        -8.825     2.000
  219   + 219   a         -0.321968        -8.761     2.000
  220   + 220   a         -0.320473        -8.721     2.000
  221   + 221   a         -0.310641        -8.453     2.000
  222   + 222   a         -0.306425        -8.338     2.000
  223   + 223   a         -0.294416        -8.011     2.000
  224   + 224   a         -0.292405        -7.957     2.000
  225   + 225   a         -0.290487        -7.905     2.000
  226   + 226   a         -0.285209        -7.761     2.000
  227   + 227   a         -0.275837        -7.506     2.000
  228   + 228   a         -0.275078        -7.485     2.000
  229   + 229   a         -0.270471        -7.360     2.000
  230   + 230   a         -0.260995        -7.102     2.000
  231   + 231   a         -0.260792        -7.097     2.000
  232   + 232   a         -0.250707        -6.822     2.000
  233   + 233   a         -0.241286        -6.566     2.000
  234   + 234   a         -0.240911        -6.556     2.000
  235   + 235   a         -0.239443        -6.516     2.000
  236   + 236   a         -0.237175        -6.454     2.000
  237   + 237   a         -0.235932        -6.420     2.000
  238   + 238   a         -0.228157        -6.208     2.000
  239   + 239   a         -0.224995        -6.122     2.000
  240   + 240   a         -0.218720        -5.952     2.000
  241   + 241   a         -0.215543        -5.865     2.000
  242   + 242   a         -0.213576        -5.812     2.000
  243   + 243   a         -0.194579        -5.295     2.000
  244   + 244   a         -0.189728        -5.163     2.000
  245   + 245   a         -0.043785        -1.191     0.000
  246   + 246   a         -0.043340        -1.179     0.000
  247   + 247   a         -0.029263        -0.796     0.000
  248   + 248   a         -0.026232        -0.714     0.000
  249   + 249   a         -0.017583        -0.478     0.000
  250   + 250   a         -0.016820        -0.458     0.000
  251   + 251   a          0.001280         0.035     0.000
 

  Orbital occupation is:
    244  a  ( 2)
  Total number electrons:             488.0


Energy components:
   Sum of atomic energies =    -2913.0308233Ha
                  Kinetic =      -89.6236745Ha
            Electrostatic =      -14.0424781Ha
     Exchange-correlation =        8.0347013Ha
        Nonlocal-exchange =       81.3762830Ha
        Spin polarization =     -200.2442882Ha
         DFT-D correction =       -0.1810537Ha
      =====================
       Total DFT-D energy =    -3127.7113334Ha
Ef        -3127.711333Ha      -214.6805101Ha      3.95E-07   439.5m     30

df  binding energy    -214.6805101Ha       -5841.75640eV     -134716.744kcal/mol

 +++ Entering Properties Section +++ 


Plotting output:
  property:                                                file name:
  DMol3 electrostatic potential Ha*electron(-1)            syn-syn-cisG_potential.grd    

 grid specifications: I_dim, Origin, n_intervals to corner:
    3  -20.7870  -16.5351  -20.7870   97  -20.7870  -16.5351   25.0389
   72  -20.7870   17.4800  -20.7870   83   18.4248  -16.5351  -20.7870
 
Message: License checkin of MS_dmol successful

Message: DMol3 job finished successfully

 time all done     440.55m    26432.95s

DMol3.pl message: DMol3 job finished in 7 hr 20 min 41 sec.
