# Supplementary material for: Stereoselective gridization and polygridization with centrosymmetric molecular packing
Source: Nat Commun. 2020 Apr 9;11:1756. doi: 10.1038/s41467-020-15401-x (PMC7145858; doi:10.1038/s41467-020-15401-x)
Supplement: Supplementary file 3 — Source Data [file 41467_2020_15401_MOESM3_ESM.zip › Source Data/Fig. 5a/III.txt]

 
     ===============================================================
     Materials Studio DMol^3 version 2017            
     compiled on May 19 2016 09:59:33
     ===============================================================
 
     ===============================================================
     Density Functional Theory Electronic Structure Program
     Copyright (c) 2016, Dassault Systemes, all rights reserved.
     Cite work using this program as: 
     B. Delley, J. Chem. Phys. 92,  508  (1990).
     B. Delley, J. Chem. Phys. 113, 7756 (2000).
     DMol^3 is available as part of Materials Studio.
     ===============================================================
 
 
DATE:     May 14 18:48:29 2019
 
Job started on host CMSOD

This run uses    1 processors

Message: License checkout of MS_dmol successful
 
Basis set is read from file:
F:\MS2017\Materials Studio 17.1 x64 Server\share\Resources\Quantum\DMol3\BASFILE_v3.5

 
 no INCOOR file: try ZMAT
 no ZMAT file: try CAR

Geometry is read from file: anti-syn-transG.car                                                                                                                                                                                                                                             

INCOOR, atomic coordinates in au (for archive):
______________________________________________________________________>8

$coordinates
C            -8.50349050972397   -3.45425120298850    2.87597258902972
C            -6.17629278679436   -4.81428709514639    3.90889688895121
C            -3.72475108484018   -4.52043468270988    3.28509829509083
C            -1.89833078503387   -5.86743146460532    4.46863376717431
C            -2.87002795850558   -7.47955682183735    6.21001639135591
N            -5.16283266596030   -7.80685738668624    6.81397286090386
C            -6.80122521632974   -6.48688368837821    5.70413670769512
C            -9.30549027717125   -6.49444259287819    6.09814460475629
N           -10.53532403931708   -7.82821129189866    7.65320023301351
C           -12.90844210708403   -7.52150874181220    7.73426948377574
C           -14.19062128289218   -5.87744701306778    6.28371571023066
C           -12.89389121592158   -4.45712885752260    4.63096124131126
C           -10.38527978499259   -4.79595675173395    4.55348247018653
C            -9.12558835007186   -4.06047534388645    0.14286169445149
C             0.63446914029503   -5.63575104168110    4.01547744240085
C             2.32275046036431   -7.06325015650126    5.30351476919648
C             4.83910976840577   -6.92095377928924    5.03857516647238
C             5.82535783303993   -5.27897074928231    3.39848186259044
C             4.23420843579532   -3.83219642798722    2.03825699782006
C             1.70896741496639   -4.01153143724911    2.33929036953154
N             8.06525020899483   -4.70298222638427    2.75314039090513
C             8.11457206085716   -2.99070138452757    1.07317386578583
C             5.70781686806532   -2.37899703786715    0.54669616736262
C            10.04832880456310   -1.86026721655641   -0.10223578396018
C             9.53281151766485   -0.08902691959992   -1.83738231192930
C             7.14684331224794    0.58447147134780   -2.41733925968983
C             5.22971615844195   -0.60889057658565   -1.21093810149392
C            10.47654074448665   -5.76463036340566    3.70953078276439
C            10.61940403953616   -7.83973862126113    5.72360088678256
C           -10.74017035126638   -2.60652006331638   -1.17276563376905
C           -11.34412682081433   -3.15378474911452   -3.57233986728591
C           -10.40946827939250   -5.18164985384514   -4.79310294403177
C            -8.84383018483531   -6.66073849187763   -3.43363396971138
C            -8.22853535853740   -6.12707983417944   -1.03065822916953
C             6.77872466309919    2.55791246367860   -4.49906155898277
C             4.04825938509595    3.33081044880098   -4.76475705215686
C             2.72809671417543    4.72316065769626   -3.11502614503746
C             0.20928076217148    4.78967901729603   -3.43987006592386
C            -0.71744092952538    3.65187491743739   -5.52726154359178
N             0.57475379474524    2.54033801071616   -7.20666115087358
C             2.90969939478732    2.30412224509196   -6.78392941671252
C             4.62160229141901    1.05784786565869   -8.17665757083279
N             4.26255432767023   -0.07296424753747  -10.25082096562575
C             6.15568195968881   -1.11647101375893  -11.27920992284727
C             8.50083208080585   -1.10078628692149  -10.30505610541307
C             8.88425751156705    0.08104843164951   -8.09445448439557
C             6.87566761331136    1.18408157080826   -7.01372011351174
C             8.42203050139362    4.89682648858317   -4.31311250828340
C            -1.25639082037355    5.64685878759313   -1.53975044724280
C            -0.72972414933784    7.60026868299900    0.01039189308944
C            -2.09353949374571    8.09915637999731    2.10496433003233
C            -3.88613369591463    6.46227561052786    2.83798909391735
C            -4.33740029456310    4.50073989278451    1.29767332943507
C            -3.19317112587948    4.12827487354828   -0.91689671644492
N            -5.34556918224718    6.14026627882895    4.73149467116092
C            -6.55310417611808    4.05514247251102    4.66440939372365
C            -5.94688003522014    2.95947926523974    2.47138222566859
C            -8.10249062600033    2.81812775109022    6.24251968070580
C            -8.81945271782290    0.44841119034826    5.64064190989534
C            -8.11571870887528   -0.67729866231042    3.46292152345273
C            -6.72658103439250    0.65647003671005    1.81300164372082
C            -5.58915487975885    7.78319417189838    6.98140259557829
C            -4.46609064367516   10.45148746038933    7.02751191302813
C             9.04469525957900    5.88553119717982   -2.05791335071605
C            10.44328156468676    7.99238685393517   -1.88897183514162
C            11.27778462148393    9.25302315191839   -3.93611214634718
C            10.57518444821131    8.28737310204667   -6.18564212553954
C             9.17640917049106    6.17881669177882   -6.37196912146391
O           -11.13569002922754   -5.60683823196870   -7.25012485174843
C           -10.24317238039307   -7.78739320759880   -8.48959621713173
O            12.68903209162914   11.40579915351109   -3.59067021069835
C            13.39767938850174   12.82762908995627   -5.72700559500360
H            -3.28576770600417   -3.13564337831458    1.80563171183335
H            -1.72239728279697   -8.75398812053302    7.38221350668943
H           -13.93588620124304   -8.70693394002068    9.10791140403358
H           -16.25873755408516   -5.69584433245590    6.44717702004260
H           -13.84669112814334   -3.07649495060228    3.40282823267793
H             1.78682413131613   -8.48130064069645    6.72156525339167
H             6.00696051365181   -8.17100761097250    6.20642591171842
H             0.56058084880778   -2.73691116594093    1.16595941852302
H            12.03027356445638   -2.34592683067976    0.30386636030094
H            11.13813386084690    0.81804162039701   -2.80718975927601
H             3.24436989152368   -0.17595432134962   -1.64765380897994
H            11.53592121015805   -6.52618999177808    2.04543795709503
H            11.61396689912029   -4.15647343103612    4.47808239779928
H            12.62667112950436   -8.33220124943445    6.13650604509366
H             9.79283783246397   -7.21140468470076    7.55398961145135
H             9.71044577341425   -9.62326213803007    5.07447996284726
H           -11.59451553237598   -0.92712045603457   -0.28346051934707
H           -12.66636819047235   -1.89636098554379   -4.58277642631998
H            -8.01613014208812   -8.38397974525928   -4.25774353282108
H            -6.96071810127920   -7.43930565537498   -0.02683571157294
H             3.66558984478475    5.43653226988134   -1.40085557705578
H            -2.76514815856843    3.65206389004989   -5.92826142731542
H             5.79474426981503   -2.08382181714315  -13.09070138626612
H            10.07289524418802   -2.04527140419328  -11.29187108788472
H            10.76699164989816    0.13131514657434   -7.21573183627355
H             0.88750346843168    8.84597614459477   -0.41933182773411
H            -1.53531439642261    9.72847824496678    3.25826418411592
H            -3.61798155877804    2.38708122197918   -1.97136389419134
H            -8.62972421487354    3.62371799817499    8.08783724176204
H            -9.90642318491921   -0.62344146774810    7.05718061319053
H            -6.05856284920726   -0.21828418654948    0.05102100477680
H            -7.65519245221435    8.04737788417248    7.34611973770205
H            -4.81058771626150    6.74063226873942    8.64530644863514
H            -5.10047170383551   11.49650600751078    8.74376117974731
H            -2.36641594619479   10.41520471878945    7.13560424737777
H            -5.08629875789806   11.57946498439800    5.36190730645878
H             8.40199940446869    4.97241553358291   -0.29914524618451
H            10.91873665773515    8.72786826178267    0.00396682426446
H            11.12339399707195    9.21541760203102   -7.96670899834600
H             8.64199462234287    5.51552282190607   -8.27284463059496
H           -11.05216413450282   -7.79873156434877  -10.43147878317514
H            -8.14746610777518   -7.72975656078650   -8.65362444478117
H           -10.90438755152833   -9.51705952980544   -7.49257671358511
H            14.47954759506057   14.50173746408809   -5.05464103973088
H            14.65529212468497   11.69511622324761   -6.97554764578687
H            11.69144567024503   13.51359967332894   -6.74745770250014
$end
______________________________________________________________________>8


N_atoms =  118     N_atom_types =  4


INPUT_DMOL keywords (for archive):
______________________________________________________________________>8

#Warning: no global confinement specs in BASFILE
                                                                                                                                    <--
# Task parameters                                                                                                                   <--
Calculate                     energy                                                                                                <--
Symmetry                      off                                                                                                   <--
Max_memory                    2048                                                                                                  <--
File_usage                    smart                                                                                                 <--
Scf_density_convergence       1.000000e-006                                                                                         <--
Scf_charge_mixing             2.000000e-001                                                                                         <--
Scf_diis                      6 pulay                                                                                               <--
Scf_iterations                50                                                                                                    <--
                                                                                                                                    <--
# Electronic parameters                                                                                                             <--
Spin_polarization             restricted                                                                                            <--
Charge                        0                                                                                                     <--
Basis                         dnp                                                                                                   <--
Pseudopotential               none                                                                                                  <--
Functional                    b3lyp umesh=xcoarse minu=-3                                                                           <--
Aux_density                   hexadecapole                                                                                          <--
Dftd                          TS                                                                                                    <--
Integration_grid              fine                                                                                                  <--
Occupation                    fermi                                                                                                 <--
Cutoff_Global                 3.7000 angstrom                                                                                       <--
                                                                                                                                    <--
# Print options                                                                                                                     <--
Print                         eigval_last_it                                                                                        <--
                                                                                                                                    <--
# Calculated properties                                                                                                             <--
Plot                          potential                                                                                             <--
Grid                          msbox  3 0.2500 0.2500 0.2500 3.0000                                                                  <--
______________________________________________________________________>8


Publications of specific relevance to this calculation:

Density functional:
 Nonlocal B3LYP functional: 
    A.D. Becke, J.Chem.Phys. 98 (1993) 5648-5652
    C. Lee, W. Yang, R.G. Parr, Phys. Rev. B 37 (1988) 785-789
    S.H. Vosko, L. Wilk, M. Nusair, Can. J. Phys. 58 (1980) 1200-1211
    P.J. Stephens, et al., J.Phys.Chem. 98 (1994) 11623-11627

 
 +---------------------------------------------------+
 |                                                   |
 |  Using DFT-SEDC - the DFT Semi-Empirical          |
 |  Dispersion interaction Correction module         |
 |  Copyright (c) 2008 Erik McNellis and Joerg Meyer |
 |  Fritz-Haber-Institut der MPG. Distributed under  |
 |  the GNU Lesser General Public License (LGPL).    |
 |                                                   |
 | Please cite the following publication in all      |
 | work arising from your use of DMol3 SEDC:         |
 |                                                   |
 | Erik R. McNellis, Joerg Meyer, and Karsten Reuter |
 | Phys. Rev. B 80, 205414 (2009)                    |
 |                                                   |
 +---------------------------------------------------+
 
Message: No orbital symmetry used in B3LYP calculation.

 
Calculation is Spin_restricted
 
 
Warning: no SYM file, no symmetry used in vibrational analysis
Warning: at least C1 SYM file should be there for optgeom
Hydrogen     nbas=  1, z=   1, nrfn=  3, rcut=  6.99, e_ref= -0.036976 Ha
                                  rcore=  0.00  zval=   1.00   1.00
   n=1  L=0  occ= 1.00 e=      -0.228572Ha        -6.2198eV
   n=1  L=0  occ= 0.00 e=      -0.844913Ha       -22.9913eV
   n=2  L=1  occ= 0.00 e=      -1.999991Ha       -54.4226eV
Carbon       nbas=  2, z=   6, nrfn=  7, rcut=  6.99, e_ref=  2.716068 Ha
                                  rcore=  0.00  zval=   6.00   6.00
   n=1  L=0  occ= 2.00 e=     -10.006855Ha      -272.3005eV
   n=2  L=0  occ= 2.00 e=      -0.485167Ha       -13.2021eV
   n=2  L=1  occ= 2.00 e=      -0.177881Ha        -4.8404eV
   n=2  L=0  occ= 0.00 e=      -1.476836Ha       -40.1868eV
   n=2  L=1  occ= 0.00 e=      -1.167737Ha       -31.7758eV
   n=3  L=2  occ= 0.00 e=      -2.722210Ha       -74.0751eV
   n=3  L=2  occ= 0.00 e=      -1.387900Ha       -37.7667eV  eliminated
Nitrogen     nbas=  3, z=   7, nrfn=  7, rcut=  6.99, e_ref=  3.186836 Ha
                                  rcore=  0.00  zval=   7.00   7.00
   n=1  L=0  occ= 2.00 e=     -14.099181Ha      -383.6584eV
   n=2  L=0  occ= 2.00 e=      -0.667440Ha       -18.1620eV
   n=2  L=1  occ= 3.00 e=      -0.251858Ha        -6.8534eV
   n=2  L=0  occ= 0.00 e=      -1.797671Ha       -48.9171eV
   n=2  L=1  occ= 0.00 e=      -1.378999Ha       -37.5245eV
   n=3  L=2  occ= 0.00 e=      -2.722210Ha       -74.0751eV
   n=3  L=2  occ= 0.00 e=      -1.387900Ha       -37.7667eV  eliminated
Oxygen       nbas=  4, z=   8, nrfn=  7, rcut=  6.99, e_ref=  4.497918 Ha
                                  rcore=  0.00  zval=   8.00   8.00
   n=1  L=0  occ= 2.00 e=     -18.870153Ha      -513.4832eV
   n=2  L=0  occ= 2.00 e=      -0.867415Ha       -23.6036eV
   n=2  L=1  occ= 4.00 e=      -0.327804Ha        -8.9200eV
   n=2  L=0  occ= 0.00 e=      -2.133251Ha       -58.0487eV
   n=2  L=1  occ= 0.00 e=      -1.589538Ha       -43.2536eV
   n=3  L=2  occ= 0.00 e=      -2.722210Ha       -74.0751eV
   n=3  L=2  occ= 0.00 e=      -1.387900Ha       -37.7667eV  eliminated

Symmetry orbitals C1                            
    n  norb    representation
    1  1238        a    
  total number of valence orbitals:   1238

 Orbitals: valence 334 core:  72 aux: 832

 molecule charge=      0.0   active electron number=     488.0
 (without charge=            488.0)
 

 vxcg/d_diis workspace has max memory requirements       275.2 MB 

 real array elements, matrices vectors etc:     111.8 MB 
 integer arrays                           :       8.2 MB 
 min recommended for all-incl workspace   :     275.3 MB 
Total memory allocated for arrays         :     275.3 MB 
Memory for temporary file storage on disk :     178.0 MB
Total memory allocated                    :     453.2 MB
Max memory requested                      :    2048.0 MB
Message: Generating Coulomb integrals
 Peak memory usage                         739 M

            Total Energy           Binding E       Cnvgnce     Time   Iter
Ef        -3145.179112Ha      -232.1482884Ha      1.59E-01   305.4m      1
Ef        -3143.658995Ha      -230.6281714Ha      1.15E-01   306.4m      2
Ef        -3142.559679Ha      -229.5288552Ha      4.54E-02   307.4m      3
Ef        -3142.474490Ha      -229.4436666Ha      1.70E-02   308.4m      4
Ef        -3142.467916Ha      -229.4370925Ha      6.48E-03   309.4m      5
Ef        -3142.462407Ha      -229.4315838Ha      2.57E-03   310.4m      6
Ef        -3142.461510Ha      -229.4306864Ha      8.65E-04   311.4m      7
Ef        -3142.461292Ha      -229.4304689Ha      3.99E-04   312.4m      8
Ef        -3142.461204Ha      -229.4303804Ha      1.73E-04   313.4m      9
Ef        -3142.461175Ha      -229.4303522Ha      9.24E-05   314.4m     10
Ef        -3142.461163Ha      -229.4303396Ha      4.66E-05   315.4m     11
Ef        -3142.461164Ha      -229.4303408Ha      1.42E-05   316.4m     12
Ef        -3142.461164Ha      -229.4303403Ha      9.45E-06   317.4m     13
Ef        -3142.461161Ha      -229.4303381Ha      3.63E-06   318.4m     14
Ef        -3142.461160Ha      -229.4303368Ha      1.75E-06   319.4m     15
 local part converged switching to nonlocal functional 
Ef        -3142.461160Ha      -229.4303362Ha      1.00E-03   320.4m     16
Ef        -3127.524443Ha      -214.4936201Ha      3.49E-02   332.4m     17
Ef        -3127.523833Ha      -214.4930098Ha      2.80E-02   342.8m     18
Ef        -3127.523468Ha      -214.4926448Ha      6.27E-03   353.8m     19
Ef        -3127.523018Ha      -214.4921947Ha      1.45E-03   364.1m     20
Ef        -3127.523037Ha      -214.4922142Ha      5.74E-04   375.8m     21
Ef        -3127.523060Ha      -214.4922371Ha      2.71E-04   386.3m     22
Ef        -3127.523062Ha      -214.4922389Ha      9.02E-05   397.1m     23
Ef        -3127.523059Ha      -214.4922355Ha      3.43E-05   407.5m     24
Ef        -3127.523058Ha      -214.4922344Ha      1.47E-05   418.3m     25
Ef        -3127.523058Ha      -214.4922343Ha      9.73E-06   428.9m     26
Ef        -3127.523058Ha      -214.4922343Ha      2.95E-06   439.2m     27
Ef        -3127.523058Ha      -214.4922344Ha      1.08E-06   450.0m     28
Ef        -3127.523058Ha      -214.4922344Ha      5.46E-07   460.3m     29
Message: SCF converged


Energy of Highest Occupied Molecular Orbital:  -0.19105Ha    -5.199eV
Energy of Lowest Unoccupied Molecular Orbital:  -0.04850Ha    -1.320eV

  HOMO is orbital number   244
  LUMO is orbital number   245

    state                         eigenvalue        occupation
                              (au)          (ev)

    1   +   1   a        -19.145605      -520.979     2.000
    2   +   2   a        -19.138851      -520.795     2.000
    3   +   3   a        -14.348030      -390.430     2.000
    4   +   4   a        -14.347333      -390.411     2.000
    5   +   5   a        -14.273059      -388.390     2.000
    6   +   6   a        -14.272420      -388.372     2.000
    7   +   7   a        -14.271580      -388.350     2.000
    8   +   8   a        -14.268252      -388.259     2.000
    9   +   9   a        -10.228497      -278.332     2.000
   10   +  10   a        -10.225391      -278.247     2.000
   11   +  11   a        -10.224459      -278.222     2.000
   12   +  12   a        -10.218167      -278.051     2.000
   13   +  13   a        -10.214739      -277.957     2.000
   14   +  14   a        -10.209059      -277.803     2.000
   15   +  15   a        -10.189396      -277.268     2.000
   16   +  16   a        -10.187731      -277.222     2.000
   17   +  17   a        -10.186322      -277.184     2.000
   18   +  18   a        -10.185964      -277.174     2.000
   19   +  19   a        -10.180545      -277.027     2.000
   20   +  20   a        -10.179539      -276.999     2.000
   21   +  21   a        -10.177815      -276.953     2.000
   22   +  22   a        -10.176878      -276.927     2.000
   23   +  23   a        -10.176543      -276.918     2.000
   24   +  24   a        -10.174612      -276.865     2.000
   25   +  25   a        -10.173978      -276.848     2.000
   26   +  26   a        -10.172420      -276.806     2.000
   27   +  27   a        -10.164957      -276.603     2.000
   28   +  28   a        -10.163637      -276.567     2.000
   29   +  29   a        -10.163628      -276.567     2.000
   30   +  30   a        -10.161883      -276.519     2.000
   31   +  31   a        -10.161399      -276.506     2.000
   32   +  32   a        -10.160390      -276.478     2.000
   33   +  33   a        -10.160383      -276.478     2.000
   34   +  34   a        -10.159003      -276.441     2.000
   35   +  35   a        -10.158677      -276.432     2.000
   36   +  36   a        -10.158318      -276.422     2.000
   37   +  37   a        -10.157489      -276.399     2.000
   38   +  38   a        -10.157332      -276.395     2.000
   39   +  39   a        -10.157141      -276.390     2.000
   40   +  40   a        -10.157082      -276.388     2.000
   41   +  41   a        -10.156712      -276.378     2.000
   42   +  42   a        -10.156659      -276.377     2.000
   43   +  43   a        -10.156318      -276.368     2.000
   44   +  44   a        -10.156040      -276.360     2.000
   45   +  45   a        -10.155901      -276.356     2.000
   46   +  46   a        -10.155862      -276.355     2.000
   47   +  47   a        -10.155741      -276.352     2.000
   48   +  48   a        -10.155605      -276.348     2.000
   49   +  49   a        -10.155357      -276.341     2.000
   50   +  50   a        -10.155238      -276.338     2.000
   51   +  51   a        -10.155169      -276.336     2.000
   52   +  52   a        -10.155008      -276.332     2.000
   53   +  53   a        -10.153423      -276.289     2.000
   54   +  54   a        -10.153390      -276.288     2.000
   55   +  55   a        -10.153226      -276.283     2.000
   56   +  56   a        -10.152912      -276.275     2.000
   57   +  57   a        -10.152115      -276.253     2.000
   58   +  58   a        -10.151974      -276.249     2.000
   59   +  59   a        -10.151884      -276.247     2.000
   60   +  60   a        -10.151778      -276.244     2.000
   61   +  61   a        -10.150907      -276.220     2.000
   62   +  62   a        -10.150904      -276.220     2.000
   63   +  63   a        -10.150594      -276.212     2.000
   64   +  64   a        -10.150068      -276.198     2.000
   65   +  65   a        -10.148868      -276.165     2.000
   66   +  66   a        -10.148116      -276.144     2.000
   67   +  67   a        -10.147670      -276.132     2.000
   68   +  68   a        -10.141861      -275.974     2.000
   69   +  69   a        -10.139169      -275.901     2.000
   70   +  70   a        -10.138378      -275.879     2.000
   71   +  71   a        -10.129620      -275.641     2.000
   72   +  72   a        -10.128748      -275.617     2.000
   73   +  73   a         -1.066677       -29.026     2.000
   74   +  74   a         -1.061191       -28.876     2.000
   75   +  75   a         -1.059962       -28.843     2.000
   76   +  76   a         -1.058397       -28.800     2.000
   77   +  77   a         -0.992936       -27.019     2.000
   78   +  78   a         -0.990697       -26.958     2.000
   79   +  79   a         -0.966672       -26.305     2.000
   80   +  80   a         -0.964420       -26.243     2.000
   81   +  81   a         -0.900066       -24.492     2.000
   82   +  82   a         -0.897702       -24.428     2.000
   83   +  83   a         -0.893018       -24.300     2.000
   84   +  84   a         -0.887974       -24.163     2.000
   85   +  85   a         -0.880434       -23.958     2.000
   86   +  86   a         -0.877850       -23.888     2.000
   87   +  87   a         -0.865661       -23.556     2.000
   88   +  88   a         -0.862164       -23.461     2.000
   89   +  89   a         -0.842687       -22.931     2.000
   90   +  90   a         -0.840046       -22.859     2.000
   91   +  91   a         -0.817466       -22.244     2.000
   92   +  92   a         -0.813890       -22.147     2.000
   93   +  93   a         -0.813659       -22.141     2.000
   94   +  94   a         -0.812406       -22.107     2.000
   95   +  95   a         -0.790704       -21.516     2.000
   96   +  96   a         -0.783916       -21.331     2.000
   97   +  97   a         -0.778385       -21.181     2.000
   98   +  98   a         -0.777441       -21.155     2.000
   99   +  99   a         -0.774412       -21.073     2.000
  100   + 100   a         -0.771383       -20.990     2.000
  101   + 101   a         -0.760654       -20.698     2.000
  102   + 102   a         -0.756658       -20.590     2.000
  103   + 103   a         -0.753742       -20.510     2.000
  104   + 104   a         -0.749019       -20.382     2.000
  105   + 105   a         -0.737649       -20.072     2.000
  106   + 106   a         -0.730955       -19.890     2.000
  107   + 107   a         -0.729820       -19.859     2.000
  108   + 108   a         -0.727704       -19.802     2.000
  109   + 109   a         -0.716132       -19.487     2.000
  110   + 110   a         -0.710656       -19.338     2.000
  111   + 111   a         -0.690849       -18.799     2.000
  112   + 112   a         -0.689606       -18.765     2.000
  113   + 113   a         -0.686485       -18.680     2.000
  114   + 114   a         -0.683278       -18.593     2.000
  115   + 115   a         -0.671549       -18.274     2.000
  116   + 116   a         -0.658840       -17.928     2.000
  117   + 117   a         -0.658163       -17.910     2.000
  118   + 118   a         -0.637835       -17.356     2.000
  119   + 119   a         -0.635841       -17.302     2.000
  120   + 120   a         -0.629909       -17.141     2.000
  121   + 121   a         -0.624636       -16.997     2.000
  122   + 122   a         -0.619994       -16.871     2.000
  123   + 123   a         -0.615093       -16.738     2.000
  124   + 124   a         -0.611714       -16.646     2.000
  125   + 125   a         -0.609166       -16.576     2.000
  126   + 126   a         -0.605054       -16.464     2.000
  127   + 127   a         -0.601420       -16.365     2.000
  128   + 128   a         -0.598693       -16.291     2.000
  129   + 129   a         -0.592369       -16.119     2.000
  130   + 130   a         -0.589730       -16.047     2.000
  131   + 131   a         -0.582132       -15.841     2.000
  132   + 132   a         -0.580214       -15.788     2.000
  133   + 133   a         -0.577842       -15.724     2.000
  134   + 134   a         -0.573235       -15.599     2.000
  135   + 135   a         -0.546849       -14.881     2.000
  136   + 136   a         -0.544577       -14.819     2.000
  137   + 137   a         -0.542325       -14.757     2.000
  138   + 138   a         -0.538689       -14.658     2.000
  139   + 139   a         -0.537101       -14.615     2.000
  140   + 140   a         -0.536601       -14.602     2.000
  141   + 141   a         -0.529863       -14.418     2.000
  142   + 142   a         -0.527502       -14.354     2.000
  143   + 143   a         -0.523236       -14.238     2.000
  144   + 144   a         -0.516826       -14.064     2.000
  145   + 145   a         -0.510029       -13.879     2.000
  146   + 146   a         -0.508095       -13.826     2.000
  147   + 147   a         -0.504727       -13.734     2.000
  148   + 148   a         -0.503236       -13.694     2.000
  149   + 149   a         -0.502933       -13.686     2.000
  150   + 150   a         -0.499263       -13.586     2.000
  151   + 151   a         -0.488029       -13.280     2.000
  152   + 152   a         -0.487754       -13.272     2.000
  153   + 153   a         -0.483032       -13.144     2.000
  154   + 154   a         -0.477274       -12.987     2.000
  155   + 155   a         -0.473042       -12.872     2.000
  156   + 156   a         -0.471552       -12.832     2.000
  157   + 157   a         -0.467957       -12.734     2.000
  158   + 158   a         -0.465812       -12.675     2.000
  159   + 159   a         -0.463502       -12.613     2.000
  160   + 160   a         -0.460662       -12.535     2.000
  161   + 161   a         -0.455719       -12.401     2.000
  162   + 162   a         -0.452801       -12.321     2.000
  163   + 163   a         -0.451005       -12.272     2.000
  164   + 164   a         -0.449800       -12.240     2.000
  165   + 165   a         -0.445872       -12.133     2.000
  166   + 166   a         -0.443057       -12.056     2.000
  167   + 167   a         -0.441737       -12.020     2.000
  168   + 168   a         -0.440917       -11.998     2.000
  169   + 169   a         -0.438890       -11.943     2.000
  170   + 170   a         -0.435522       -11.851     2.000
  171   + 171   a         -0.434709       -11.829     2.000
  172   + 172   a         -0.433661       -11.801     2.000
  173   + 173   a         -0.430661       -11.719     2.000
  174   + 174   a         -0.428815       -11.669     2.000
  175   + 175   a         -0.428404       -11.657     2.000
  176   + 176   a         -0.426590       -11.608     2.000
  177   + 177   a         -0.422271       -11.491     2.000
  178   + 178   a         -0.421072       -11.458     2.000
  179   + 179   a         -0.419165       -11.406     2.000
  180   + 180   a         -0.417180       -11.352     2.000
  181   + 181   a         -0.414430       -11.277     2.000
  182   + 182   a         -0.411694       -11.203     2.000
  183   + 183   a         -0.409441       -11.141     2.000
  184   + 184   a         -0.408876       -11.126     2.000
  185   + 185   a         -0.407657       -11.093     2.000
  186   + 186   a         -0.404765       -11.014     2.000
  187   + 187   a         -0.401999       -10.939     2.000
  188   + 188   a         -0.401659       -10.930     2.000
  189   + 189   a         -0.399185       -10.862     2.000
  190   + 190   a         -0.395117       -10.752     2.000
  191   + 191   a         -0.394295       -10.729     2.000
  192   + 192   a         -0.391190       -10.645     2.000
  193   + 193   a         -0.389742       -10.605     2.000
  194   + 194   a         -0.388029       -10.559     2.000
  195   + 195   a         -0.385348       -10.486     2.000
  196   + 196   a         -0.384240       -10.456     2.000
  197   + 197   a         -0.380445       -10.352     2.000
  198   + 198   a         -0.378933       -10.311     2.000
  199   + 199   a         -0.375448       -10.216     2.000
  200   + 200   a         -0.372604       -10.139     2.000
  201   + 201   a         -0.371909       -10.120     2.000
  202   + 202   a         -0.367899       -10.011     2.000
  203   + 203   a         -0.366619        -9.976     2.000
  204   + 204   a         -0.365860        -9.956     2.000
  205   + 205   a         -0.362679        -9.869     2.000
  206   + 206   a         -0.361742        -9.844     2.000
  207   + 207   a         -0.356754        -9.708     2.000
  208   + 208   a         -0.354972        -9.659     2.000
  209   + 209   a         -0.350529        -9.538     2.000
  210   + 210   a         -0.347816        -9.465     2.000
  211   + 211   a         -0.344679        -9.379     2.000
  212   + 212   a         -0.342057        -9.308     2.000
  213   + 213   a         -0.340979        -9.279     2.000
  214   + 214   a         -0.339007        -9.225     2.000
  215   + 215   a         -0.329873        -8.976     2.000
  216   + 216   a         -0.328038        -8.926     2.000
  217   + 217   a         -0.324439        -8.828     2.000
  218   + 218   a         -0.322231        -8.768     2.000
  219   + 219   a         -0.318878        -8.677     2.000
  220   + 220   a         -0.317958        -8.652     2.000
  221   + 221   a         -0.310016        -8.436     2.000
  222   + 222   a         -0.306412        -8.338     2.000
  223   + 223   a         -0.295196        -8.033     2.000
  224   + 224   a         -0.292699        -7.965     2.000
  225   + 225   a         -0.290148        -7.895     2.000
  226   + 226   a         -0.284342        -7.737     2.000
  227   + 227   a         -0.277529        -7.552     2.000
  228   + 228   a         -0.275108        -7.486     2.000
  229   + 229   a         -0.267825        -7.288     2.000
  230   + 230   a         -0.261150        -7.106     2.000
  231   + 231   a         -0.257702        -7.012     2.000
  232   + 232   a         -0.252210        -6.863     2.000
  233   + 233   a         -0.242698        -6.604     2.000
  234   + 234   a         -0.241255        -6.565     2.000
  235   + 235   a         -0.239422        -6.515     2.000
  236   + 236   a         -0.237253        -6.456     2.000
  237   + 237   a         -0.234101        -6.370     2.000
  238   + 238   a         -0.230693        -6.277     2.000
  239   + 239   a         -0.221524        -6.028     2.000
  240   + 240   a         -0.219440        -5.971     2.000
  241   + 241   a         -0.215879        -5.874     2.000
  242   + 242   a         -0.213053        -5.797     2.000
  243   + 243   a         -0.193589        -5.268     2.000
  244   + 244   a         -0.191052        -5.199     2.000
  245   + 245   a         -0.048501        -1.320     0.000
  246   + 246   a         -0.043337        -1.179     0.000
  247   + 247   a         -0.030891        -0.841     0.000
  248   + 248   a         -0.028070        -0.764     0.000
  249   + 249   a         -0.018554        -0.505     0.000
  250   + 250   a         -0.014176        -0.386     0.000
  251   + 251   a         -0.000212        -0.006     0.000
  252   + 252   a          0.001687         0.046     0.000
 

  Orbital occupation is:
    244  a  ( 2)
  Total number electrons:             488.0


Energy components:
   Sum of atomic energies =    -2913.0308233Ha
                  Kinetic =      -89.4948908Ha
            Electrostatic =      -14.1610729Ha
     Exchange-correlation =        8.0337906Ha
        Nonlocal-exchange =       81.3742270Ha
        Spin polarization =     -200.2442882Ha
         DFT-D correction =       -0.1772705Ha
      =====================
       Total DFT-D energy =    -3127.7003282Ha
Ef        -3127.700328Ha      -214.6695049Ha      3.57E-07   471.3m     30

df  binding energy    -214.6695049Ha       -5841.45693eV     -134709.838kcal/mol

 +++ Entering Properties Section +++ 


Plotting output:
  property:                                                file name:
  DMol3 electrostatic potential Ha*electron(-1)            anti-syn-transG_potential.grd 

 grid specifications: I_dim, Origin, n_intervals to corner:
    3  -21.7319  -15.1178  -18.8973   71  -21.7319  -15.1178   14.6454
   75  -21.7319   20.3146  -18.8973   89   20.3146  -15.1178  -18.8973
 
Message: License checkin of MS_dmol successful

Message: DMol3 job finished successfully

 time all done     472.12m    28327.43s

DMol3.pl message: DMol3 job finished in 7 hr 52 min 16 sec.
