# Supplementary material for: Stereoselective gridization and polygridization with centrosymmetric molecular packing
Source: Nat Commun. 2020 Apr 9;11:1756. doi: 10.1038/s41467-020-15401-x (PMC7145858; doi:10.1038/s41467-020-15401-x)
Supplement: Supplementary file 3 — Source Data [file 41467_2020_15401_MOESM3_ESM.zip › Source Data/Fig. 5a/IV.txt]

 
     ===============================================================
     Materials Studio DMol^3 version 2017            
     compiled on May 19 2016 09:59:33
     ===============================================================
 
     ===============================================================
     Density Functional Theory Electronic Structure Program
     Copyright (c) 2016, Dassault Systemes, all rights reserved.
     Cite work using this program as: 
     B. Delley, J. Chem. Phys. 92,  508  (1990).
     B. Delley, J. Chem. Phys. 113, 7756 (2000).
     DMol^3 is available as part of Materials Studio.
     ===============================================================
 
 
DATE:     May 15 11:21:24 2019
 
Job started on host CMSOD

This run uses    1 processors

Message: License checkout of MS_dmol successful
 
Basis set is read from file:
F:\MS2017\Materials Studio 17.1 x64 Server\share\Resources\Quantum\DMol3\BASFILE_v3.5

 
 no INCOOR file: try ZMAT
 no ZMAT file: try CAR

Geometry is read from file: B1-anti-syn-cisG.car                                                                                                                                                                                                                                            

INCOOR, atomic coordinates in au (for archive):
______________________________________________________________________>8

$coordinates
C            -5.89651242781750    7.71027156258635   -5.95584982814230
C            -7.65244594316154    9.77857680639183   -6.91224022000155
C           -10.18505689587795    9.75835673685440   -7.01825385561369
C           -11.33325448942406   11.89695979250964   -7.75260142778620
C            -9.89536188091643   13.91159681436531   -8.31914132005928
N            -7.50410244234955   13.92350208895277   -8.23145802785958
C            -6.41883272876573   11.90206205304713   -7.56325087006184
C            -3.92458321638669   11.46232278376112   -7.47934703011213
N            -2.15334291943020   12.99073327365593   -7.95234547919802
C             0.08031336031223   12.14961617542129   -7.78756136109858
C             0.69031695346016    9.71130255634206   -7.38013640854997
C            -1.20129889765843    8.06176062183515   -6.98537262103880
C            -3.54096881301299    9.02117457549440   -6.90373645243908
C            -6.23628518509135    5.08695375587024   -7.01674207471370
C            -5.45431651456900    3.04945104790216   -5.71944508990560
C            -5.70262652739316    0.71563928353507   -6.67432370086486
C            -6.70323651057726    0.27760076776156   -8.97317553191956
C            -7.42246627374982    2.34401628544205  -10.27878731167763
C            -7.17812468578815    4.68803257088410   -9.33921548233082
N             9.88610222290396    6.73573979992715   -5.10037081135770
C             7.73880642707375    7.16489660291320   -6.08737476644185
C             6.39426628914081    6.06545394339193   -7.92834595741061
C             4.02171513921136    6.88824069821413   -8.32424358059676
C             3.09499344751450    8.93216847500720   -7.11878728546335
C             4.51361084954719   10.12250696114066   -5.37721568866926
C             6.76030623955207    9.12170800534406   -4.80670737153369
C             8.35655789733415    9.65064234772976   -2.91887097266510
C             8.09993308956002   11.22081578498694   -0.95544552879676
C             9.82393023339167   11.09458207983737    0.90650162215942
C            11.91396732763459    9.67501981474218    0.54348523354816
C            12.23068542618351    8.19555323148470   -1.49723000883242
C            10.34133724641492    8.09615363731004   -3.17398399953923
C            11.59271388638568    4.70730777735903   -5.96964482885475
C            13.45844048959185    5.72284659693059   -7.94044020461056
O            -6.89390987658911   -2.17545271509262   -9.80276530079175
C            -7.98106931629793   -2.64032534184104  -12.18759967053366
H           -11.29716072043668    8.07820123912260   -6.50991752799042
H           -13.41006350079201   12.00183959244679   -7.86976444753580
H           -10.79770610560087   15.69304163239677   -8.92007422780724
H             1.57225213599467   13.57409172844145   -8.10050000739752
H            -0.85906949642209    6.08113867022937   -6.44680067541563
H            -4.58995578499693    3.27319462110140   -3.83746684202448
H            -5.05350560345786   -0.90631264954693   -5.53481884749373
H            -8.22994624695958    2.17450785203012  -12.18911145143365
H            -7.76526259282366    6.30582710649111  -10.51292437856434
H             7.11576372366336    4.42517166689749   -8.98470286128202
H             2.84290398244036    5.88082770098005   -9.71923940606703
H             3.75715348171226   11.69532601497283   -4.24111234232311
H             6.37669183617837   12.36164344664557   -0.76496113539741
H            13.35488349794220    9.55143172616760    2.04354983156807
H            13.89553414230286    6.95702672916390   -1.64349481090692
H            12.64774798196960    3.86260019948690   -4.35581871811022
H            10.50857800847685    3.09518242012700   -6.78014836386450
H            14.75819411836244    4.20690829946073   -8.60883633502080
H            12.44120091650780    6.48554006097800   -9.61889494882987
H            14.63611781068785    7.27279996465033   -7.13806249193829
H            -9.97151784375368   -1.96304749864334  -12.22407138474603
H            -6.82361206473935   -1.75253200831906  -13.70221515971602
H            -7.98711643989791   -4.72072483284649  -12.49827064548260
C             9.35773479835576   12.30192810109577    3.45971058963826
C            10.84305953260072   14.68468377210019    3.99563691868645
C            13.33012808570478   15.07491221691136    3.70896546552492
C            14.24362169452668   17.31385972980377    4.47241482002233
C            12.63565373476964   18.99363728231057    5.49211103706887
N            10.28974772320259   18.61115671461187    5.77462509275541
C             9.41782808913055   16.51091509929399    5.03895471229541
C             6.99973453958876   15.74935547092157    5.11397683945765
N             5.13136231980759   16.95159923164250    5.98192804866721
C             2.97839734560240   15.91546239730851    5.84038756190519
C             2.45910060645416   13.68105022711609    4.72015791500899
C             4.47354865569732   12.44932673884527    3.75847628999975
C             6.78619548746448   13.46505453102932    4.03267555073632
C             9.68805892500464   10.28407854482762    5.50949651741881
C            10.84986254665070   10.73326644473859    7.72671217987379
C            11.06132290003748    8.92952285843221    9.49757453160528
C            10.17863182705297    6.57246746272771    9.13720375956901
C             8.87018545810741    6.18299490836653    6.99349844337628
C             8.65645743337064    7.97653397359794    5.21602205020731
N            -6.75199144460210    9.75835673685440    4.11979192509853
C            -4.66970222747166   10.83153220323826    4.63606510244677
C            -3.84351396562446   12.09557000824647    6.66166253582740
C            -1.51140295476987   13.09523512836808    6.58871910740265
C             0.08390383994972   12.73089593146931    4.62756133488430
C            -0.78971654763482   11.41356784973628    2.61802657356612
C            -3.18248776710170   10.56734849096415    2.59667266835369
C            -4.60960893669686    9.43615843254299    0.82127497392221
C            -4.20388473766074    8.93783765338218   -1.62932186496947
C            -6.06413113510443    7.92872390263561   -3.06381296645211
C            -8.22427706858460    7.24558790845042   -1.89482838553107
C            -8.65948099517063    7.73181444041127    0.55746920687311
C            -6.85384768273925    8.90779100799478    1.88027749436862
C            -8.88700402061985    9.61001323604240    5.90860667501746
C           -10.64369342641389   11.89752671034714    5.62760440023091
O            10.30902292967753    4.77042462993382   10.99404864998771
C            12.31893563622071    3.05341947276464   10.66618116730132
H            14.59227616458800   13.62568125165378    2.92189453446509
H            16.27224268970730   17.75152030035229    4.29289083814794
H            13.34751356605472   20.84046662426681    6.14765702982915
H             1.46453774687003   17.10447807515448    6.64276527457747
H             4.28117453617298   10.55260862718920    2.92850857590257
H            11.64165779302301   12.60787476073223    8.16078227078482
H            11.99824911280930    9.38778144374316   11.30339681664916
H             7.96047130153550    4.33276405938530    6.68244952320233
H             7.58365991221177    7.51449593603701    3.49108004331316
H            -5.04367902760789   12.37279283078303    8.33879447175921
H            -0.90914723873442   14.11965566072710    8.30156686709684
H             0.38134673202371   11.13672297242472    0.91840689674688
H            -2.38918073982940    9.54047131464264   -2.43774670124173
H            -9.76194721649189    6.36856601384090   -2.98879083928986
H           -10.50593239190186    7.26599695060035    1.39556274330777
H            -9.97775393996615    7.83121403458594    5.62571467410592
H            -8.19593117670970    9.47697651684285    7.89300807887323
H           -12.25449597535843   11.78754464987252    6.97894755221383
H            -9.61228090739239   13.69446728260355    6.00101428252964
H           -11.44323654989868   12.00505212685928    3.68307621761251
H            12.08612137762150    2.00613325429320    8.85695737523245
H            14.15234792268949    4.08445404656115   10.68262178458876
H            12.28095214110834    1.68431289520679   12.26205487985841
$end
______________________________________________________________________>8


N_atoms =  118     N_atom_types =  4


INPUT_DMOL keywords (for archive):
______________________________________________________________________>8

#Warning: no global confinement specs in BASFILE
                                                                                                                                    <--
# Task parameters                                                                                                                   <--
Calculate                     energy                                                                                                <--
Symmetry                      off                                                                                                   <--
Max_memory                    2048                                                                                                  <--
File_usage                    smart                                                                                                 <--
Scf_density_convergence       1.000000e-006                                                                                         <--
Scf_charge_mixing             2.000000e-001                                                                                         <--
Scf_diis                      6 pulay                                                                                               <--
Scf_iterations                50                                                                                                    <--
                                                                                                                                    <--
# Electronic parameters                                                                                                             <--
Spin_polarization             restricted                                                                                            <--
Charge                        0                                                                                                     <--
Basis                         dnp                                                                                                   <--
Pseudopotential               none                                                                                                  <--
Functional                    b3lyp umesh=xcoarse minu=-3                                                                           <--
Aux_density                   hexadecapole                                                                                          <--
Dftd                          TS                                                                                                    <--
Integration_grid              fine                                                                                                  <--
Occupation                    fermi                                                                                                 <--
Cutoff_Global                 3.7000 angstrom                                                                                       <--
                                                                                                                                    <--
# Print options                                                                                                                     <--
Print                         eigval_last_it                                                                                        <--
                                                                                                                                    <--
# Calculated properties                                                                                                             <--
Plot                          potential                                                                                             <--
Grid                          msbox  3 0.2500 0.2500 0.2500 3.0000                                                                  <--
______________________________________________________________________>8


Publications of specific relevance to this calculation:

Density functional:
 Nonlocal B3LYP functional: 
    A.D. Becke, J.Chem.Phys. 98 (1993) 5648-5652
    C. Lee, W. Yang, R.G. Parr, Phys. Rev. B 37 (1988) 785-789
    S.H. Vosko, L. Wilk, M. Nusair, Can. J. Phys. 58 (1980) 1200-1211
    P.J. Stephens, et al., J.Phys.Chem. 98 (1994) 11623-11627

 
 +---------------------------------------------------+
 |                                                   |
 |  Using DFT-SEDC - the DFT Semi-Empirical          |
 |  Dispersion interaction Correction module         |
 |  Copyright (c) 2008 Erik McNellis and Joerg Meyer |
 |  Fritz-Haber-Institut der MPG. Distributed under  |
 |  the GNU Lesser General Public License (LGPL).    |
 |                                                   |
 | Please cite the following publication in all      |
 | work arising from your use of DMol3 SEDC:         |
 |                                                   |
 | Erik R. McNellis, Joerg Meyer, and Karsten Reuter |
 | Phys. Rev. B 80, 205414 (2009)                    |
 |                                                   |
 +---------------------------------------------------+
 
Message: No orbital symmetry used in B3LYP calculation.

 
Calculation is Spin_restricted
 
 
Warning: no SYM file, no symmetry used in vibrational analysis
Warning: at least C1 SYM file should be there for optgeom
Hydrogen     nbas=  1, z=   1, nrfn=  3, rcut=  6.99, e_ref= -0.036976 Ha
                                  rcore=  0.00  zval=   1.00   1.00
   n=1  L=0  occ= 1.00 e=      -0.228572Ha        -6.2198eV
   n=1  L=0  occ= 0.00 e=      -0.844913Ha       -22.9913eV
   n=2  L=1  occ= 0.00 e=      -1.999991Ha       -54.4226eV
Carbon       nbas=  2, z=   6, nrfn=  7, rcut=  6.99, e_ref=  2.716068 Ha
                                  rcore=  0.00  zval=   6.00   6.00
   n=1  L=0  occ= 2.00 e=     -10.006855Ha      -272.3005eV
   n=2  L=0  occ= 2.00 e=      -0.485167Ha       -13.2021eV
   n=2  L=1  occ= 2.00 e=      -0.177881Ha        -4.8404eV
   n=2  L=0  occ= 0.00 e=      -1.476836Ha       -40.1868eV
   n=2  L=1  occ= 0.00 e=      -1.167737Ha       -31.7758eV
   n=3  L=2  occ= 0.00 e=      -2.722210Ha       -74.0751eV
   n=3  L=2  occ= 0.00 e=      -1.387900Ha       -37.7667eV  eliminated
Nitrogen     nbas=  3, z=   7, nrfn=  7, rcut=  6.99, e_ref=  3.186836 Ha
                                  rcore=  0.00  zval=   7.00   7.00
   n=1  L=0  occ= 2.00 e=     -14.099181Ha      -383.6584eV
   n=2  L=0  occ= 2.00 e=      -0.667440Ha       -18.1620eV
   n=2  L=1  occ= 3.00 e=      -0.251858Ha        -6.8534eV
   n=2  L=0  occ= 0.00 e=      -1.797671Ha       -48.9171eV
   n=2  L=1  occ= 0.00 e=      -1.378999Ha       -37.5245eV
   n=3  L=2  occ= 0.00 e=      -2.722210Ha       -74.0751eV
   n=3  L=2  occ= 0.00 e=      -1.387900Ha       -37.7667eV  eliminated
Oxygen       nbas=  4, z=   8, nrfn=  7, rcut=  6.99, e_ref=  4.497918 Ha
                                  rcore=  0.00  zval=   8.00   8.00
   n=1  L=0  occ= 2.00 e=     -18.870153Ha      -513.4832eV
   n=2  L=0  occ= 2.00 e=      -0.867415Ha       -23.6036eV
   n=2  L=1  occ= 4.00 e=      -0.327804Ha        -8.9200eV
   n=2  L=0  occ= 0.00 e=      -2.133251Ha       -58.0487eV
   n=2  L=1  occ= 0.00 e=      -1.589538Ha       -43.2536eV
   n=3  L=2  occ= 0.00 e=      -2.722210Ha       -74.0751eV
   n=3  L=2  occ= 0.00 e=      -1.387900Ha       -37.7667eV  eliminated

Symmetry orbitals C1                            
    n  norb    representation
    1  1238        a    
  total number of valence orbitals:   1238

 Orbitals: valence 334 core:  72 aux: 832

 molecule charge=      0.0   active electron number=     488.0
 (without charge=            488.0)
 

 vxcg/d_diis workspace has max memory requirements       275.2 MB 

 real array elements, matrices vectors etc:     111.8 MB 
 integer arrays                           :       8.2 MB 
 min recommended for all-incl workspace   :     275.3 MB 
Total memory allocated for arrays         :     275.3 MB 
Memory for temporary file storage on disk :     178.0 MB
Total memory allocated                    :     453.2 MB
Max memory requested                      :    2048.0 MB
Message: Generating Coulomb integrals
 Peak memory usage                         742 M

            Total Energy           Binding E       Cnvgnce     Time   Iter
Ef        -3145.197287Ha      -232.1664634Ha      1.59E-01   306.6m      1
Ef        -3143.667331Ha      -230.6365080Ha      1.15E-01   307.5m      2
Ef        -3142.565855Ha      -229.5350320Ha      4.56E-02   308.5m      3
Ef        -3142.479883Ha      -229.4490595Ha      1.70E-02   309.5m      4
Ef        -3142.473329Ha      -229.4425056Ha      6.51E-03   310.5m      5
Ef        -3142.467808Ha      -229.4369844Ha      2.61E-03   311.5m      6
Ef        -3142.466917Ha      -229.4360938Ha      9.00E-04   312.5m      7
Ef        -3142.466686Ha      -229.4358625Ha      4.06E-04   313.5m      8
Ef        -3142.466594Ha      -229.4357708Ha      1.76E-04   314.5m      9
Ef        -3142.466565Ha      -229.4357417Ha      9.43E-05   315.5m     10
Ef        -3142.466552Ha      -229.4357284Ha      4.71E-05   316.5m     11
Ef        -3142.466553Ha      -229.4357294Ha      1.48E-05   317.6m     12
Ef        -3142.466552Ha      -229.4357289Ha      9.72E-06   318.6m     13
Ef        -3142.466550Ha      -229.4357266Ha      3.66E-06   319.6m     14
Ef        -3142.466549Ha      -229.4357254Ha      1.81E-06   320.6m     15
 local part converged switching to nonlocal functional 
Ef        -3142.466548Ha      -229.4357248Ha      1.00E-03   321.6m     16
Ef        -3127.532423Ha      -214.5015997Ha      3.52E-02   333.1m     17
Ef        -3127.531875Ha      -214.5010522Ha      2.82E-02   343.7m     18
Ef        -3127.531539Ha      -214.5007157Ha      6.06E-03   354.1m     19
Ef        -3127.531110Ha      -214.5002865Ha      1.42E-03   364.8m     20
Ef        -3127.531126Ha      -214.5003024Ha      5.71E-04   375.3m     21
Ef        -3127.531149Ha      -214.5003253Ha      2.56E-04   385.8m     22
Ef        -3127.531150Ha      -214.5003265Ha      8.39E-05   396.6m     23
Ef        -3127.531147Ha      -214.5003234Ha      3.44E-05   407.0m     24
Ef        -3127.531146Ha      -214.5003224Ha      1.48E-05   417.7m     25
Ef        -3127.531146Ha      -214.5003222Ha      9.63E-06   428.2m     26
Ef        -3127.531146Ha      -214.5003223Ha      2.91E-06   439.0m     27
Ef        -3127.531146Ha      -214.5003224Ha      1.08E-06   449.3m     28
Ef        -3127.531146Ha      -214.5003224Ha      6.24E-07   460.3m     29
Message: SCF converged


Energy of Highest Occupied Molecular Orbital:  -0.19390Ha    -5.276eV
Energy of Lowest Unoccupied Molecular Orbital:  -0.04617Ha    -1.256eV

  HOMO is orbital number   244
  LUMO is orbital number   245

    state                         eigenvalue        occupation
                              (au)          (ev)

    1   +   1   a        -19.146776      -521.011     2.000
    2   +   2   a        -19.128164      -520.504     2.000
    3   +   3   a        -14.346323      -390.383     2.000
    4   +   4   a        -14.343734      -390.313     2.000
    5   +   5   a        -14.274282      -388.423     2.000
    6   +   6   a        -14.272873      -388.385     2.000
    7   +   7   a        -14.272622      -388.378     2.000
    8   +   8   a        -14.271264      -388.341     2.000
    9   +   9   a        -10.226896      -278.288     2.000
   10   +  10   a        -10.225923      -278.262     2.000
   11   +  11   a        -10.223653      -278.200     2.000
   12   +  12   a        -10.217684      -278.037     2.000
   13   +  13   a        -10.216238      -277.998     2.000
   14   +  14   a        -10.203659      -277.656     2.000
   15   +  15   a        -10.191170      -277.316     2.000
   16   +  16   a        -10.190217      -277.290     2.000
   17   +  17   a        -10.180077      -277.014     2.000
   18   +  18   a        -10.179269      -276.992     2.000
   19   +  19   a        -10.178912      -276.982     2.000
   20   +  20   a        -10.178366      -276.968     2.000
   21   +  21   a        -10.177501      -276.944     2.000
   22   +  22   a        -10.177371      -276.940     2.000
   23   +  23   a        -10.176535      -276.918     2.000
   24   +  24   a        -10.176522      -276.917     2.000
   25   +  25   a        -10.175200      -276.881     2.000
   26   +  26   a        -10.173539      -276.836     2.000
   27   +  27   a        -10.166020      -276.632     2.000
   28   +  28   a        -10.165634      -276.621     2.000
   29   +  29   a        -10.164436      -276.588     2.000
   30   +  30   a        -10.164252      -276.583     2.000
   31   +  31   a        -10.163681      -276.568     2.000
   32   +  32   a        -10.161385      -276.505     2.000
   33   +  33   a        -10.161208      -276.501     2.000
   34   +  34   a        -10.161155      -276.499     2.000
   35   +  35   a        -10.161042      -276.496     2.000
   36   +  36   a        -10.161006      -276.495     2.000
   37   +  37   a        -10.160639      -276.485     2.000
   38   +  38   a        -10.160157      -276.472     2.000
   39   +  39   a        -10.159274      -276.448     2.000
   40   +  40   a        -10.159098      -276.443     2.000
   41   +  41   a        -10.158896      -276.438     2.000
   42   +  42   a        -10.158271      -276.421     2.000
   43   +  43   a        -10.158059      -276.415     2.000
   44   +  44   a        -10.157999      -276.413     2.000
   45   +  45   a        -10.157436      -276.398     2.000
   46   +  46   a        -10.157420      -276.398     2.000
   47   +  47   a        -10.157179      -276.391     2.000
   48   +  48   a        -10.157124      -276.390     2.000
   49   +  49   a        -10.156653      -276.377     2.000
   50   +  50   a        -10.156283      -276.367     2.000
   51   +  51   a        -10.156052      -276.360     2.000
   52   +  52   a        -10.156026      -276.360     2.000
   53   +  53   a        -10.155887      -276.356     2.000
   54   +  54   a        -10.155492      -276.345     2.000
   55   +  55   a        -10.155327      -276.341     2.000
   56   +  56   a        -10.154499      -276.318     2.000
   57   +  57   a        -10.154287      -276.312     2.000
   58   +  58   a        -10.154222      -276.311     2.000
   59   +  59   a        -10.154176      -276.309     2.000
   60   +  60   a        -10.153921      -276.302     2.000
   61   +  61   a        -10.153830      -276.300     2.000
   62   +  62   a        -10.153729      -276.297     2.000
   63   +  63   a        -10.153521      -276.291     2.000
   64   +  64   a        -10.152722      -276.270     2.000
   65   +  65   a        -10.151599      -276.239     2.000
   66   +  66   a        -10.149823      -276.191     2.000
   67   +  67   a        -10.145357      -276.069     2.000
   68   +  68   a        -10.143268      -276.012     2.000
   69   +  69   a        -10.136260      -275.822     2.000
   70   +  70   a        -10.134892      -275.785     2.000
   71   +  71   a        -10.134830      -275.783     2.000
   72   +  72   a        -10.133989      -275.760     2.000
   73   +  73   a         -1.068069       -29.064     2.000
   74   +  74   a         -1.062677       -28.917     2.000
   75   +  75   a         -1.060826       -28.867     2.000
   76   +  76   a         -1.057134       -28.766     2.000
   77   +  77   a         -0.993699       -27.040     2.000
   78   +  78   a         -0.992245       -27.000     2.000
   79   +  79   a         -0.967163       -26.318     2.000
   80   +  80   a         -0.965744       -26.279     2.000
   81   +  81   a         -0.901083       -24.520     2.000
   82   +  82   a         -0.900878       -24.514     2.000
   83   +  83   a         -0.894938       -24.353     2.000
   84   +  84   a         -0.889864       -24.214     2.000
   85   +  85   a         -0.881693       -23.992     2.000
   86   +  86   a         -0.881465       -23.986     2.000
   87   +  87   a         -0.867004       -23.592     2.000
   88   +  88   a         -0.864688       -23.529     2.000
   89   +  89   a         -0.844658       -22.984     2.000
   90   +  90   a         -0.840963       -22.884     2.000
   91   +  91   a         -0.819767       -22.307     2.000
   92   +  92   a         -0.816590       -22.221     2.000
   93   +  93   a         -0.814774       -22.171     2.000
   94   +  94   a         -0.813811       -22.145     2.000
   95   +  95   a         -0.791810       -21.546     2.000
   96   +  96   a         -0.785193       -21.366     2.000
   97   +  97   a         -0.779623       -21.215     2.000
   98   +  98   a         -0.776020       -21.117     2.000
   99   +  99   a         -0.774455       -21.074     2.000
  100   + 100   a         -0.771713       -20.999     2.000
  101   + 101   a         -0.761784       -20.729     2.000
  102   + 102   a         -0.757304       -20.607     2.000
  103   + 103   a         -0.752950       -20.489     2.000
  104   + 104   a         -0.752256       -20.470     2.000
  105   + 105   a         -0.737742       -20.075     2.000
  106   + 106   a         -0.736118       -20.031     2.000
  107   + 107   a         -0.727258       -19.790     2.000
  108   + 108   a         -0.726472       -19.768     2.000
  109   + 109   a         -0.716104       -19.486     2.000
  110   + 110   a         -0.709519       -19.307     2.000
  111   + 111   a         -0.692025       -18.831     2.000
  112   + 112   a         -0.685627       -18.657     2.000
  113   + 113   a         -0.682586       -18.574     2.000
  114   + 114   a         -0.681486       -18.544     2.000
  115   + 115   a         -0.674909       -18.365     2.000
  116   + 116   a         -0.662717       -18.033     2.000
  117   + 117   a         -0.656598       -17.867     2.000
  118   + 118   a         -0.638232       -17.367     2.000
  119   + 119   a         -0.636136       -17.310     2.000
  120   + 120   a         -0.631936       -17.196     2.000
  121   + 121   a         -0.626008       -17.035     2.000
  122   + 122   a         -0.622471       -16.938     2.000
  123   + 123   a         -0.616273       -16.770     2.000
  124   + 124   a         -0.612466       -16.666     2.000
  125   + 125   a         -0.611296       -16.634     2.000
  126   + 126   a         -0.603867       -16.432     2.000
  127   + 127   a         -0.601650       -16.372     2.000
  128   + 128   a         -0.600209       -16.333     2.000
  129   + 129   a         -0.594610       -16.180     2.000
  130   + 130   a         -0.590982       -16.081     2.000
  131   + 131   a         -0.586171       -15.951     2.000
  132   + 132   a         -0.583294       -15.872     2.000
  133   + 133   a         -0.581437       -15.822     2.000
  134   + 134   a         -0.576499       -15.687     2.000
  135   + 135   a         -0.548104       -14.915     2.000
  136   + 136   a         -0.545810       -14.852     2.000
  137   + 137   a         -0.543239       -14.782     2.000
  138   + 138   a         -0.542067       -14.750     2.000
  139   + 139   a         -0.539824       -14.689     2.000
  140   + 140   a         -0.536306       -14.594     2.000
  141   + 141   a         -0.533300       -14.512     2.000
  142   + 142   a         -0.529563       -14.410     2.000
  143   + 143   a         -0.522092       -14.207     2.000
  144   + 144   a         -0.517586       -14.084     2.000
  145   + 145   a         -0.511827       -13.928     2.000
  146   + 146   a         -0.509611       -13.867     2.000
  147   + 147   a         -0.504848       -13.738     2.000
  148   + 148   a         -0.498102       -13.554     2.000
  149   + 149   a         -0.495911       -13.494     2.000
  150   + 150   a         -0.493486       -13.428     2.000
  151   + 151   a         -0.490022       -13.334     2.000
  152   + 152   a         -0.485074       -13.200     2.000
  153   + 153   a         -0.482443       -13.128     2.000
  154   + 154   a         -0.476956       -12.979     2.000
  155   + 155   a         -0.474268       -12.905     2.000
  156   + 156   a         -0.470811       -12.811     2.000
  157   + 157   a         -0.470330       -12.798     2.000
  158   + 158   a         -0.467876       -12.732     2.000
  159   + 159   a         -0.464305       -12.634     2.000
  160   + 160   a         -0.462749       -12.592     2.000
  161   + 161   a         -0.462077       -12.574     2.000
  162   + 162   a         -0.459379       -12.500     2.000
  163   + 163   a         -0.455237       -12.388     2.000
  164   + 164   a         -0.451210       -12.278     2.000
  165   + 165   a         -0.447818       -12.186     2.000
  166   + 166   a         -0.445247       -12.116     2.000
  167   + 167   a         -0.443137       -12.058     2.000
  168   + 168   a         -0.442680       -12.046     2.000
  169   + 169   a         -0.441397       -12.011     2.000
  170   + 170   a         -0.439251       -11.953     2.000
  171   + 171   a         -0.436244       -11.871     2.000
  172   + 172   a         -0.434800       -11.832     2.000
  173   + 173   a         -0.432482       -11.768     2.000
  174   + 174   a         -0.429281       -11.681     2.000
  175   + 175   a         -0.429048       -11.675     2.000
  176   + 176   a         -0.427001       -11.619     2.000
  177   + 177   a         -0.424862       -11.561     2.000
  178   + 178   a         -0.423854       -11.534     2.000
  179   + 179   a         -0.421095       -11.459     2.000
  180   + 180   a         -0.420158       -11.433     2.000
  181   + 181   a         -0.416040       -11.321     2.000
  182   + 182   a         -0.415804       -11.315     2.000
  183   + 183   a         -0.410646       -11.174     2.000
  184   + 184   a         -0.408544       -11.117     2.000
  185   + 185   a         -0.407921       -11.100     2.000
  186   + 186   a         -0.406942       -11.073     2.000
  187   + 187   a         -0.402481       -10.952     2.000
  188   + 188   a         -0.400997       -10.912     2.000
  189   + 189   a         -0.399160       -10.862     2.000
  190   + 190   a         -0.396204       -10.781     2.000
  191   + 191   a         -0.394413       -10.733     2.000
  192   + 192   a         -0.392356       -10.677     2.000
  193   + 193   a         -0.391850       -10.663     2.000
  194   + 194   a         -0.388013       -10.558     2.000
  195   + 195   a         -0.385072       -10.478     2.000
  196   + 196   a         -0.383209       -10.428     2.000
  197   + 197   a         -0.381820       -10.390     2.000
  198   + 198   a         -0.379362       -10.323     2.000
  199   + 199   a         -0.374542       -10.192     2.000
  200   + 200   a         -0.373442       -10.162     2.000
  201   + 201   a         -0.370862       -10.092     2.000
  202   + 202   a         -0.369466       -10.054     2.000
  203   + 203   a         -0.367123        -9.990     2.000
  204   + 204   a         -0.365310        -9.941     2.000
  205   + 205   a         -0.362214        -9.856     2.000
  206   + 206   a         -0.361977        -9.850     2.000
  207   + 207   a         -0.359342        -9.778     2.000
  208   + 208   a         -0.357403        -9.725     2.000
  209   + 209   a         -0.349929        -9.522     2.000
  210   + 210   a         -0.347944        -9.468     2.000
  211   + 211   a         -0.347456        -9.455     2.000
  212   + 212   a         -0.343136        -9.337     2.000
  213   + 213   a         -0.341733        -9.299     2.000
  214   + 214   a         -0.341163        -9.284     2.000
  215   + 215   a         -0.336802        -9.165     2.000
  216   + 216   a         -0.334802        -9.110     2.000
  217   + 217   a         -0.331744        -9.027     2.000
  218   + 218   a         -0.326539        -8.886     2.000
  219   + 219   a         -0.322527        -8.776     2.000
  220   + 220   a         -0.309799        -8.430     2.000
  221   + 221   a         -0.307587        -8.370     2.000
  222   + 222   a         -0.297332        -8.091     2.000
  223   + 223   a         -0.295405        -8.038     2.000
  224   + 224   a         -0.289610        -7.881     2.000
  225   + 225   a         -0.287371        -7.820     2.000
  226   + 226   a         -0.279274        -7.599     2.000
  227   + 227   a         -0.277548        -7.552     2.000
  228   + 228   a         -0.274603        -7.472     2.000
  229   + 229   a         -0.264850        -7.207     2.000
  230   + 230   a         -0.262598        -7.146     2.000
  231   + 231   a         -0.261385        -7.113     2.000
  232   + 232   a         -0.257617        -7.010     2.000
  233   + 233   a         -0.246615        -6.711     2.000
  234   + 234   a         -0.244455        -6.652     2.000
  235   + 235   a         -0.239990        -6.530     2.000
  236   + 236   a         -0.239186        -6.509     2.000
  237   + 237   a         -0.235963        -6.421     2.000
  238   + 238   a         -0.233096        -6.343     2.000
  239   + 239   a         -0.228414        -6.215     2.000
  240   + 240   a         -0.224009        -6.096     2.000
  241   + 241   a         -0.216247        -5.884     2.000
  242   + 242   a         -0.214749        -5.844     2.000
  243   + 243   a         -0.197309        -5.369     2.000
  244   + 244   a         -0.193898        -5.276     2.000
  245   + 245   a         -0.046173        -1.256     0.000
  246   + 246   a         -0.043767        -1.191     0.000
  247   + 247   a         -0.033944        -0.924     0.000
  248   + 248   a         -0.026623        -0.724     0.000
  249   + 249   a         -0.020141        -0.548     0.000
  250   + 250   a         -0.019343        -0.526     0.000
  251   + 251   a         -0.002007        -0.055     0.000
  252   + 252   a          0.000602         0.016     0.000
 

  Orbital occupation is:
    244  a  ( 2)
  Total number electrons:             488.0


Energy components:
   Sum of atomic energies =    -2913.0308233Ha
                  Kinetic =      -89.9850734Ha
            Electrostatic =      -13.6885475Ha
     Exchange-correlation =        8.0378529Ha
        Nonlocal-exchange =       81.3797340Ha
        Spin polarization =     -200.2442882Ha
         DFT-D correction =       -0.1795246Ha
      =====================
       Total DFT-D energy =    -3127.7106702Ha
Ef        -3127.710670Ha      -214.6798469Ha      3.59E-07   470.7m     30

df  binding energy    -214.6798469Ha       -5841.73835eV     -134716.328kcal/mol

 +++ Entering Properties Section +++ 


Plotting output:
  property:                                                file name:
  DMol3 electrostatic potential Ha*electron(-1)            B1-anti-syn-cisG_potential.grd

 grid specifications: I_dim, Origin, n_intervals to corner:
    3  -18.8973  -10.3935  -19.3697   79  -18.8973  -10.3935   17.9524
   78  -18.8973   26.4562  -19.3697   86   21.7319  -10.3935  -19.3697
 
Message: License checkin of MS_dmol successful

Message: DMol3 job finished successfully

 time all done     471.70m    28302.13s

DMol3.pl message: DMol3 job finished in 7 hr 51 min 51 sec.
