# Supplementary material for: Stereoselective gridization and polygridization with centrosymmetric molecular packing
Source: Nat Commun. 2020 Apr 9;11:1756. doi: 10.1038/s41467-020-15401-x (PMC7145858; doi:10.1038/s41467-020-15401-x)
Supplement: Supplementary file 3 — Source Data [file 41467_2020_15401_MOESM3_ESM.zip › Source Data/Fig. 5a/V.txt]

  ===============================================================
     Materials Studio DMol^3 version 2017            
     compiled on May 19 2016 09:59:33
     ===============================================================
 
     ===============================================================
     Density Functional Theory Electronic Structure Program
     Copyright (c) 2016, Dassault Systemes, all rights reserved.
     Cite work using this program as: 
     B. Delley, J. Chem. Phys. 92,  508  (1990).
     B. Delley, J. Chem. Phys. 113, 7756 (2000).
     DMol^3 is available as part of Materials Studio.
     ===============================================================
 
 
DATE:     May 12 14:56:35 2019
 
Job started on host CMSOD

This run uses    1 processors

Message: License checkout of MS_dmol successful
 
Basis set is read from file:
F:\MS2017\Materials Studio 17.1 x64 Server\share\Resources\Quantum\DMol3\BASFILE_v3.5

 
 no INCOOR file: try ZMAT
 no ZMAT file: try CAR

Geometry is read from file: anti-anti-transG.car                                                                                                                                                                                                                                            

INCOOR, atomic coordinates in au (for archive):
______________________________________________________________________>8

$coordinates
C            -5.98022729515471   -2.65223061642850    4.64589167829674
C            -3.38790099688851   -3.30191845820130    5.71320899369312
C            -1.17257506055852   -3.42153812191339    4.48696571307451
C             0.87380936019704   -4.40325084384756    5.64971419778306
C             0.50436790276079   -5.08827656415774    8.07895712957260
N            -1.54504007979476   -4.88286333437094    9.29953123559568
C            -3.46235620621326   -4.08577685484864    8.12336569539967
C            -5.84511187721767   -3.98335369887399    8.97941162813204
N            -6.61782088972755   -4.59373523724692   11.15694304385188
C            -8.97412039498206   -4.49282386217226   11.56304518811300
C           -10.69036966170124   -3.81630190942455    9.81901694546669
C            -9.87344105786651   -3.19269228817667    7.50107888054955
C            -7.37012086008750   -3.22292790617657    7.09611057385316
C            -6.87028830002670   -4.60734126534687    2.71591438873051
C             3.04038036250219   -4.82106929008365    4.34958262189775
C             4.58107407220946   -6.77429021287702    4.93861025694797
C             6.55016869445278   -7.45856004273720    3.48257627764041
C             7.08080379035098   -6.07546949185439    1.43468007598486
C             5.70659495225564   -4.00678630282391    0.93522545925933
C             3.68950128643748   -3.39508195616348    2.33324484841931
N             8.72713319044540   -6.22154532131640   -0.30651357747396
C             8.63264688419572   -4.40608543303505   -1.87423036887892
C             6.74953480063960   -2.90224138276516   -1.09358450664406
C             9.95337647295374   -3.78682218187465   -3.93856718971164
C             9.41782808913055   -1.59341706859459   -5.10566204261795
C             7.64469806604907    0.03344815241239   -4.25509631564807
C             6.26916641966623   -0.69995455669763   -2.23875854027991
C            10.59871794463905   -8.28172474278441   -0.47148666818590
C            13.03457491975578   -7.58838422752426    0.93654826943655
C            -8.74754223259533   -4.09239089628612    1.08016745493606
C            -9.58487987857999   -5.80864016300530   -0.58978352361050
C            -8.61866291087076   -8.16078227078482   -0.71148188606009
C            -6.79696692637694   -8.68329154434554    0.98568114679666
C            -5.95263729372981   -6.97743577131383    2.65997849543070
C             7.35972736640003    2.71081212630330   -5.29501260223204
C             4.76985771209632    3.35313003618863   -6.37253443681366
C             2.54905157000385    3.46141134315076   -5.15555081420751
C             0.50493482059829    4.44066742112244   -6.32434642251605
C             0.88231312775951    5.13362999115759   -8.74999887655782
N             2.93757926130254    4.93823230983325   -9.96244715835370
C             4.85262771637104    4.14492528256094   -8.78004552194522
C             7.24010770268794    4.05667507252374   -9.62437515270263
N             8.02113151014779    4.67952880332163  -11.79548149959749
C            10.38026560458979    4.59316831940942  -12.18892247693143
C            12.09084569293399    3.92042581891170  -10.43809122401459
C            11.26484640369929    3.28377708740136   -8.12695617314743
C             8.75925853457029    3.29795003333881   -7.73559389077153
C             8.22937932912208    4.66233229558418   -3.35256311835113
C            -1.66636049701935    4.85243874375854   -5.03026197212044
C            -3.19741660348915    6.81435240672688   -5.61532118041845
C            -5.16688917095747    7.50013401748706   -4.16098795462339
C            -5.71226413063062    6.10646100030429   -2.12386319188030
C            -4.34126782694777    4.03607705776131   -1.62327474136949
C            -2.32285135284212    3.42248298497589   -3.01921542990226
N            -7.35953839378753    6.25442655589128   -0.38380337409647
C            -7.25806010087538    4.44747043517241    1.19298410459818
C            -5.38080616830675    2.93720131607754    0.41044851434861
C            -8.55497914045848    3.85012800706194    3.27886379947638
C            -8.01716308528530    1.66163618170686    4.45427345111212
C            -6.26179648777876    0.02059801476243    3.59369217379004
C            -4.89854806120838    0.73926086009749    1.56374837032192
C            -9.23660335374367    8.31120447033431   -0.22960172418672
C            -8.20197830030968   10.54278205133924    1.30183232939781
C            10.09283826097826    4.14587014562344   -1.70245426411700
C            10.89823953545053    5.87156804296758   -0.02985767088517
C             9.93183359512881    8.22163145200961    0.09184068967469
C             8.12298774828495    8.75075476700782   -1.61987323434451
C             7.30794887057521    7.03167091110115   -3.29832797856381
O            -9.37965562140568  -10.02537503831599   -2.35100827021480
C           -11.40336332866132   -9.52459761519269   -4.00697527543641
O            10.87575179456311    9.87759845534149    1.85590002924593
C             9.98474592662863   12.38639885888298    1.86043537005619
H            -1.15802416939607   -2.99143645586485    2.46080136185638
H             2.04789620165555   -5.88290639971754    9.23187904032091
H            -9.59924179712994   -5.03800984923291   13.47582597183151
H           -12.72333702696934   -3.80118410042461   10.27085046384239
H           -11.22005989453694   -2.68964719370338    5.99742380289216
H             4.17119247569835   -8.04437514148521    6.53826341986532
H             7.66888656044899   -9.14608547235648    3.96426746501155
H             2.61046766906614   -1.70585577303171    1.77596461415870
H            11.50144011454849   -4.98963286043307   -4.63606510244677
H            10.60382020517653   -1.12249731824619   -6.74386562226462
H             4.85621819600853    0.55180002849813   -1.38422438655780
H            11.03751235086256   -8.73242442359538   -2.48158834734158
H             9.81108009574172  -10.07412997234083    0.30462385323869
H            12.65209435205708   -7.22404503062549    2.97442892262964
H            14.44922389692599   -9.14325088316899    0.81522785032223
H            13.91216373220281   -5.85588331613014    0.12377706307681
H            -9.65876817006724   -2.21929436119247    1.08281307151105
H           -11.11914851946228   -5.21488821453231   -1.86553763059367
H            -5.97266839065474  -10.59947383508904    1.00703505200908
H            -4.48072961497230   -7.58706141923676    3.99998328877393
H             2.52618588389143    3.02753022485223   -3.13033132605188
H            -0.65913647239776    5.92750393626739   -9.90632229244140
H            11.01275693862514    5.14931471799503  -14.09603408227496
H            14.12626970216458    3.91929198323670  -10.87877535636310
H            12.60655195244474    2.78432247256556   -6.61744294450255
H            -2.77260617059060    8.09483082902254   -7.20269112541307
H            -6.26349724129125    9.20655670835627   -4.62699441704680
H            -1.24514054375828    1.73287885661912   -2.46061238735415
H           -10.07734250675332    5.07410361822029    3.99620383841367
H            -9.18293513179385    1.20942471999590    6.11194120795649
H            -3.49296976943815   -0.51967468437324    0.70751346308733
H            -9.79634023196677    8.96183717516960   -2.15258702898020
H           -11.03278803555007    7.62693464047413    0.63116852763759
H            -9.61473755135489   12.09934946049646    1.42334171923490
H            -7.72236580978630    9.95375441817873    3.26544674587865
H            -6.45870595000309   11.32399483141159    0.41687358506331
H            11.01370180168764    2.27825381629227   -1.69187179970676
H            12.42343749093286    5.34811390634436    1.29332856183534
H             7.25201297727540   10.63972500155141   -1.70453296285449
H             5.84662365811767    7.63128101056161   -4.65534030892171
H           -11.75201779872264  -11.26257873234930   -5.13948814214507
H           -13.14871437770540   -9.08844882554417   -2.91735919176510
H           -10.89767261761303   -7.97124274044796   -5.33129534383192
H            10.99631632133770   13.42461439195446    3.38487743508852
H            10.42127266150215   13.32049048246731    0.02740103070213
H             7.92721212173561   12.43137434065783    2.29261573673195
$end
______________________________________________________________________>8


N_atoms =  118     N_atom_types =  4


INPUT_DMOL keywords (for archive):
______________________________________________________________________>8

#Warning: no global confinement specs in BASFILE
                                                                                                                                    <--
# Task parameters                                                                                                                   <--
Calculate                     energy                                                                                                <--
Symmetry                      off                                                                                                   <--
Max_memory                    2048                                                                                                  <--
File_usage                    smart                                                                                                 <--
Scf_density_convergence       1.000000e-006                                                                                         <--
Scf_charge_mixing             2.000000e-001                                                                                         <--
Scf_diis                      6 pulay                                                                                               <--
Scf_iterations                50                                                                                                    <--
                                                                                                                                    <--
# Electronic parameters                                                                                                             <--
Spin_polarization             restricted                                                                                            <--
Charge                        0                                                                                                     <--
Basis                         dnp                                                                                                   <--
Pseudopotential               none                                                                                                  <--
Functional                    b3lyp umesh=xcoarse minu=-3                                                                           <--
Aux_density                   hexadecapole                                                                                          <--
Dftd                          TS                                                                                                    <--
Integration_grid              fine                                                                                                  <--
Occupation                    fermi                                                                                                 <--
Cutoff_Global                 3.7000 angstrom                                                                                       <--
                                                                                                                                    <--
# Print options                                                                                                                     <--
Print                         eigval_last_it                                                                                        <--
                                                                                                                                    <--
# Calculated properties                                                                                                             <--
Plot                          potential                                                                                             <--
Electrostatic_moments         on                                                                                                    <--
Grid                          msbox  3 0.2500 0.2500 0.2500 3.0000                                                                  <--
______________________________________________________________________>8


Publications of specific relevance to this calculation:

Density functional:
 Nonlocal B3LYP functional: 
    A.D. Becke, J.Chem.Phys. 98 (1993) 5648-5652
    C. Lee, W. Yang, R.G. Parr, Phys. Rev. B 37 (1988) 785-789
    S.H. Vosko, L. Wilk, M. Nusair, Can. J. Phys. 58 (1980) 1200-1211
    P.J. Stephens, et al., J.Phys.Chem. 98 (1994) 11623-11627

 
 +---------------------------------------------------+
 |                                                   |
 |  Using DFT-SEDC - the DFT Semi-Empirical          |
 |  Dispersion interaction Correction module         |
 |  Copyright (c) 2008 Erik McNellis and Joerg Meyer |
 |  Fritz-Haber-Institut der MPG. Distributed under  |
 |  the GNU Lesser General Public License (LGPL).    |
 |                                                   |
 | Please cite the following publication in all      |
 | work arising from your use of DMol3 SEDC:         |
 |                                                   |
 | Erik R. McNellis, Joerg Meyer, and Karsten Reuter |
 | Phys. Rev. B 80, 205414 (2009)                    |
 |                                                   |
 +---------------------------------------------------+
 
Message: No orbital symmetry used in B3LYP calculation.

 
Calculation is Spin_restricted
 
 
Warning: no SYM file, no symmetry used in vibrational analysis
Warning: at least C1 SYM file should be there for optgeom
Hydrogen     nbas=  1, z=   1, nrfn=  3, rcut=  6.99, e_ref= -0.036976 Ha
                                  rcore=  0.00  zval=   1.00   1.00
   n=1  L=0  occ= 1.00 e=      -0.228572Ha        -6.2198eV
   n=1  L=0  occ= 0.00 e=      -0.844913Ha       -22.9913eV
   n=2  L=1  occ= 0.00 e=      -1.999991Ha       -54.4226eV
Carbon       nbas=  2, z=   6, nrfn=  7, rcut=  6.99, e_ref=  2.716068 Ha
                                  rcore=  0.00  zval=   6.00   6.00
   n=1  L=0  occ= 2.00 e=     -10.006855Ha      -272.3005eV
   n=2  L=0  occ= 2.00 e=      -0.485167Ha       -13.2021eV
   n=2  L=1  occ= 2.00 e=      -0.177881Ha        -4.8404eV
   n=2  L=0  occ= 0.00 e=      -1.476836Ha       -40.1868eV
   n=2  L=1  occ= 0.00 e=      -1.167737Ha       -31.7758eV
   n=3  L=2  occ= 0.00 e=      -2.722210Ha       -74.0751eV
   n=3  L=2  occ= 0.00 e=      -1.387900Ha       -37.7667eV  eliminated
Nitrogen     nbas=  3, z=   7, nrfn=  7, rcut=  6.99, e_ref=  3.186836 Ha
                                  rcore=  0.00  zval=   7.00   7.00
   n=1  L=0  occ= 2.00 e=     -14.099181Ha      -383.6584eV
   n=2  L=0  occ= 2.00 e=      -0.667440Ha       -18.1620eV
   n=2  L=1  occ= 3.00 e=      -0.251858Ha        -6.8534eV
   n=2  L=0  occ= 0.00 e=      -1.797671Ha       -48.9171eV
   n=2  L=1  occ= 0.00 e=      -1.378999Ha       -37.5245eV
   n=3  L=2  occ= 0.00 e=      -2.722210Ha       -74.0751eV
   n=3  L=2  occ= 0.00 e=      -1.387900Ha       -37.7667eV  eliminated
Oxygen       nbas=  4, z=   8, nrfn=  7, rcut=  6.99, e_ref=  4.497918 Ha
                                  rcore=  0.00  zval=   8.00   8.00
   n=1  L=0  occ= 2.00 e=     -18.870153Ha      -513.4832eV
   n=2  L=0  occ= 2.00 e=      -0.867415Ha       -23.6036eV
   n=2  L=1  occ= 4.00 e=      -0.327804Ha        -8.9200eV
   n=2  L=0  occ= 0.00 e=      -2.133251Ha       -58.0487eV
   n=2  L=1  occ= 0.00 e=      -1.589538Ha       -43.2536eV
   n=3  L=2  occ= 0.00 e=      -2.722210Ha       -74.0751eV
   n=3  L=2  occ= 0.00 e=      -1.387900Ha       -37.7667eV  eliminated

Symmetry orbitals C1                            
    n  norb    representation
    1  1238        a    
  total number of valence orbitals:   1238

 Orbitals: valence 334 core:  72 aux: 832

 molecule charge=      0.0   active electron number=     488.0
 (without charge=            488.0)
 

 vxcg/d_diis workspace has max memory requirements       275.2 MB 

 real array elements, matrices vectors etc:     111.8 MB 
 integer arrays                           :       8.2 MB 
 min recommended for all-incl workspace   :     275.3 MB 
Total memory allocated for arrays         :     275.3 MB 
Memory for temporary file storage on disk :     178.0 MB
Total memory allocated                    :     453.2 MB
Max memory requested                      :    2048.0 MB
Message: Generating Coulomb integrals
 Peak memory usage                         740 M

            Total Energy           Binding E       Cnvgnce     Time   Iter
Ef        -3145.202471Ha      -232.1716476Ha      1.59E-01   305.3m      1
Ef        -3143.678447Ha      -230.6476233Ha      1.15E-01   306.3m      2
Ef        -3142.580970Ha      -229.5501463Ha      4.55E-02   307.2m      3
Ef        -3142.495108Ha      -229.4642843Ha      1.69E-02   308.2m      4
Ef        -3142.488625Ha      -229.4578016Ha      6.55E-03   309.1m      5
Ef        -3142.483017Ha      -229.4521939Ha      2.60E-03   310.1m      6
Ef        -3142.482098Ha      -229.4512750Ha      8.76E-04   311.0m      7
Ef        -3142.481879Ha      -229.4510555Ha      4.03E-04   312.0m      8
Ef        -3142.481789Ha      -229.4509655Ha      1.72E-04   312.9m      9
Ef        -3142.481761Ha      -229.4509381Ha      9.44E-05   313.9m     10
Ef        -3142.481748Ha      -229.4509247Ha      4.64E-05   314.9m     11
Ef        -3142.481749Ha      -229.4509258Ha      1.46E-05   315.8m     12
Ef        -3142.481749Ha      -229.4509254Ha      9.58E-06   316.8m     13
Ef        -3142.481746Ha      -229.4509231Ha      3.76E-06   317.7m     14
Ef        -3142.481745Ha      -229.4509218Ha      1.85E-06   318.7m     15
 local part converged switching to nonlocal functional 
Ef        -3142.481744Ha      -229.4509212Ha      1.00E-03   319.7m     16
Ef        -3127.547616Ha      -214.5167927Ha      3.46E-02   330.0m     17
Ef        -3127.547026Ha      -214.5162032Ha      2.77E-02   339.7m     18
Ef        -3127.546677Ha      -214.5158540Ha      6.23E-03   348.8m     19
Ef        -3127.546234Ha      -214.5154107Ha      1.45E-03   358.7m     20
Ef        -3127.546251Ha      -214.5154279Ha      5.68E-04   368.0m     21
Ef        -3127.546275Ha      -214.5154515Ha      2.69E-04   377.2m     22
Ef        -3127.546277Ha      -214.5154539Ha      8.68E-05   386.5m     23
Ef        -3127.546274Ha      -214.5154508Ha      3.42E-05   395.8m     24
Ef        -3127.546273Ha      -214.5154497Ha      1.43E-05   405.4m     25
Ef        -3127.546273Ha      -214.5154495Ha      9.57E-06   414.8m     26
Ef        -3127.546273Ha      -214.5154496Ha      2.96E-06   424.4m     27
Ef        -3127.546273Ha      -214.5154497Ha      1.10E-06   433.7m     28
Ef        -3127.546273Ha      -214.5154496Ha      5.81E-07   443.2m     29
Message: SCF converged


Energy of Highest Occupied Molecular Orbital:  -0.19425Ha    -5.286eV
Energy of Lowest Unoccupied Molecular Orbital:  -0.04882Ha    -1.329eV

  HOMO is orbital number   244
  LUMO is orbital number   245

    state                         eigenvalue        occupation
                              (au)          (ev)

    1   +   1   a        -19.142579      -520.896     2.000
    2   +   2   a        -19.142470      -520.893     2.000
    3   +   3   a        -14.347949      -390.428     2.000
    4   +   4   a        -14.346533      -390.389     2.000
    5   +   5   a        -14.274140      -388.419     2.000
    6   +   6   a        -14.273617      -388.405     2.000
    7   +   7   a        -14.273326      -388.397     2.000
    8   +   8   a        -14.273208      -388.394     2.000
    9   +   9   a        -10.227101      -278.294     2.000
   10   +  10   a        -10.225519      -278.251     2.000
   11   +  11   a        -10.222795      -278.177     2.000
   12   +  12   a        -10.222702      -278.174     2.000
   13   +  13   a        -10.211141      -277.859     2.000
   14   +  14   a        -10.210873      -277.852     2.000
   15   +  15   a        -10.192764      -277.359     2.000
   16   +  16   a        -10.192729      -277.358     2.000
   17   +  17   a        -10.181204      -277.045     2.000
   18   +  18   a        -10.180783      -277.033     2.000
   19   +  19   a        -10.180385      -277.022     2.000
   20   +  20   a        -10.180208      -277.018     2.000
   21   +  21   a        -10.179440      -276.997     2.000
   22   +  22   a        -10.179143      -276.989     2.000
   23   +  23   a        -10.178933      -276.983     2.000
   24   +  24   a        -10.178697      -276.977     2.000
   25   +  25   a        -10.177559      -276.946     2.000
   26   +  26   a        -10.176646      -276.921     2.000
   27   +  27   a        -10.166426      -276.643     2.000
   28   +  28   a        -10.166376      -276.641     2.000
   29   +  29   a        -10.164671      -276.595     2.000
   30   +  30   a        -10.164342      -276.586     2.000
   31   +  31   a        -10.162317      -276.531     2.000
   32   +  32   a        -10.161689      -276.514     2.000
   33   +  33   a        -10.161569      -276.510     2.000
   34   +  34   a        -10.161188      -276.500     2.000
   35   +  35   a        -10.161107      -276.498     2.000
   36   +  36   a        -10.160989      -276.495     2.000
   37   +  37   a        -10.160637      -276.485     2.000
   38   +  38   a        -10.160478      -276.481     2.000
   39   +  39   a        -10.159620      -276.457     2.000
   40   +  40   a        -10.159589      -276.457     2.000
   41   +  41   a        -10.159108      -276.444     2.000
   42   +  42   a        -10.158901      -276.438     2.000
   43   +  43   a        -10.158845      -276.436     2.000
   44   +  44   a        -10.157868      -276.410     2.000
   45   +  45   a        -10.157628      -276.403     2.000
   46   +  46   a        -10.157444      -276.398     2.000
   47   +  47   a        -10.157306      -276.394     2.000
   48   +  48   a        -10.157287      -276.394     2.000
   49   +  49   a        -10.157187      -276.391     2.000
   50   +  50   a        -10.157114      -276.389     2.000
   51   +  51   a        -10.156705      -276.378     2.000
   52   +  52   a        -10.156456      -276.371     2.000
   53   +  53   a        -10.156235      -276.365     2.000
   54   +  54   a        -10.155958      -276.358     2.000
   55   +  55   a        -10.155854      -276.355     2.000
   56   +  56   a        -10.155692      -276.351     2.000
   57   +  57   a        -10.154273      -276.312     2.000
   58   +  58   a        -10.154207      -276.310     2.000
   59   +  59   a        -10.154153      -276.309     2.000
   60   +  60   a        -10.153494      -276.291     2.000
   61   +  61   a        -10.153399      -276.288     2.000
   62   +  62   a        -10.153285      -276.285     2.000
   63   +  63   a        -10.153171      -276.282     2.000
   64   +  64   a        -10.152800      -276.272     2.000
   65   +  65   a        -10.149830      -276.191     2.000
   66   +  66   a        -10.149481      -276.182     2.000
   67   +  67   a        -10.149117      -276.172     2.000
   68   +  68   a        -10.148245      -276.148     2.000
   69   +  69   a        -10.138301      -275.877     2.000
   70   +  70   a        -10.137500      -275.856     2.000
   71   +  71   a        -10.137101      -275.845     2.000
   72   +  72   a        -10.136235      -275.821     2.000
   73   +  73   a         -1.064780       -28.974     2.000
   74   +  74   a         -1.063599       -28.942     2.000
   75   +  75   a         -1.063463       -28.938     2.000
   76   +  76   a         -1.063412       -28.937     2.000
   77   +  77   a         -0.993825       -27.043     2.000
   78   +  78   a         -0.993279       -27.029     2.000
   79   +  79   a         -0.967393       -26.324     2.000
   80   +  80   a         -0.966834       -26.309     2.000
   81   +  81   a         -0.899392       -24.474     2.000
   82   +  82   a         -0.899243       -24.470     2.000
   83   +  83   a         -0.894049       -24.328     2.000
   84   +  84   a         -0.892798       -24.294     2.000
   85   +  85   a         -0.881416       -23.985     2.000
   86   +  86   a         -0.880902       -23.971     2.000
   87   +  87   a         -0.865410       -23.549     2.000
   88   +  88   a         -0.864976       -23.537     2.000
   89   +  89   a         -0.844286       -22.974     2.000
   90   +  90   a         -0.843010       -22.939     2.000
   91   +  91   a         -0.820928       -22.339     2.000
   92   +  92   a         -0.818415       -22.270     2.000
   93   +  93   a         -0.815524       -22.192     2.000
   94   +  94   a         -0.814787       -22.172     2.000
   95   +  95   a         -0.792732       -21.571     2.000
   96   +  96   a         -0.786944       -21.414     2.000
   97   +  97   a         -0.778501       -21.184     2.000
   98   +  98   a         -0.776998       -21.143     2.000
   99   +  99   a         -0.774773       -21.083     2.000
  100   + 100   a         -0.772085       -21.010     2.000
  101   + 101   a         -0.758789       -20.648     2.000
  102   + 102   a         -0.756117       -20.575     2.000
  103   + 103   a         -0.755364       -20.555     2.000
  104   + 104   a         -0.750822       -20.431     2.000
  105   + 105   a         -0.740730       -20.156     2.000
  106   + 106   a         -0.737579       -20.071     2.000
  107   + 107   a         -0.729161       -19.841     2.000
  108   + 108   a         -0.728066       -19.812     2.000
  109   + 109   a         -0.717948       -19.536     2.000
  110   + 110   a         -0.710812       -19.342     2.000
  111   + 111   a         -0.690128       -18.779     2.000
  112   + 112   a         -0.688962       -18.748     2.000
  113   + 113   a         -0.687186       -18.699     2.000
  114   + 114   a         -0.685837       -18.663     2.000
  115   + 115   a         -0.672108       -18.289     2.000
  116   + 116   a         -0.664788       -18.090     2.000
  117   + 117   a         -0.657095       -17.880     2.000
  118   + 118   a         -0.640750       -17.436     2.000
  119   + 119   a         -0.639918       -17.413     2.000
  120   + 120   a         -0.633922       -17.250     2.000
  121   + 121   a         -0.625829       -17.030     2.000
  122   + 122   a         -0.620429       -16.883     2.000
  123   + 123   a         -0.617100       -16.792     2.000
  124   + 124   a         -0.612968       -16.680     2.000
  125   + 125   a         -0.610678       -16.617     2.000
  126   + 126   a         -0.609398       -16.583     2.000
  127   + 127   a         -0.602895       -16.406     2.000
  128   + 128   a         -0.598827       -16.295     2.000
  129   + 129   a         -0.594631       -16.181     2.000
  130   + 130   a         -0.594130       -16.167     2.000
  131   + 131   a         -0.584768       -15.912     2.000
  132   + 132   a         -0.582498       -15.851     2.000
  133   + 133   a         -0.582244       -15.844     2.000
  134   + 134   a         -0.576104       -15.677     2.000
  135   + 135   a         -0.550313       -14.975     2.000
  136   + 136   a         -0.549734       -14.959     2.000
  137   + 137   a         -0.544483       -14.816     2.000
  138   + 138   a         -0.541260       -14.728     2.000
  139   + 139   a         -0.539541       -14.682     2.000
  140   + 140   a         -0.537416       -14.624     2.000
  141   + 141   a         -0.534327       -14.540     2.000
  142   + 142   a         -0.533609       -14.520     2.000
  143   + 143   a         -0.524491       -14.272     2.000
  144   + 144   a         -0.519006       -14.123     2.000
  145   + 145   a         -0.513187       -13.965     2.000
  146   + 146   a         -0.509478       -13.864     2.000
  147   + 147   a         -0.504058       -13.716     2.000
  148   + 148   a         -0.498549       -13.566     2.000
  149   + 149   a         -0.495775       -13.491     2.000
  150   + 150   a         -0.495014       -13.470     2.000
  151   + 151   a         -0.490638       -13.351     2.000
  152   + 152   a         -0.487709       -13.271     2.000
  153   + 153   a         -0.483876       -13.167     2.000
  154   + 154   a         -0.479343       -13.044     2.000
  155   + 155   a         -0.470881       -12.813     2.000
  156   + 156   a         -0.470735       -12.809     2.000
  157   + 157   a         -0.469778       -12.783     2.000
  158   + 158   a         -0.469578       -12.778     2.000
  159   + 159   a         -0.466069       -12.682     2.000
  160   + 160   a         -0.464806       -12.648     2.000
  161   + 161   a         -0.463450       -12.611     2.000
  162   + 162   a         -0.458191       -12.468     2.000
  163   + 163   a         -0.456486       -12.422     2.000
  164   + 164   a         -0.453179       -12.332     2.000
  165   + 165   a         -0.446332       -12.145     2.000
  166   + 166   a         -0.445055       -12.111     2.000
  167   + 167   a         -0.443185       -12.060     2.000
  168   + 168   a         -0.443034       -12.056     2.000
  169   + 169   a         -0.441144       -12.004     2.000
  170   + 170   a         -0.439390       -11.956     2.000
  171   + 171   a         -0.436986       -11.891     2.000
  172   + 172   a         -0.435951       -11.863     2.000
  173   + 173   a         -0.430926       -11.726     2.000
  174   + 174   a         -0.430220       -11.707     2.000
  175   + 175   a         -0.427637       -11.637     2.000
  176   + 176   a         -0.427006       -11.619     2.000
  177   + 177   a         -0.424821       -11.560     2.000
  178   + 178   a         -0.424079       -11.540     2.000
  179   + 179   a         -0.420380       -11.439     2.000
  180   + 180   a         -0.418872       -11.398     2.000
  181   + 181   a         -0.415134       -11.296     2.000
  182   + 182   a         -0.413145       -11.242     2.000
  183   + 183   a         -0.411044       -11.185     2.000
  184   + 184   a         -0.408798       -11.124     2.000
  185   + 185   a         -0.408191       -11.107     2.000
  186   + 186   a         -0.406832       -11.070     2.000
  187   + 187   a         -0.405084       -11.023     2.000
  188   + 188   a         -0.403345       -10.976     2.000
  189   + 189   a         -0.398645       -10.848     2.000
  190   + 190   a         -0.396639       -10.793     2.000
  191   + 191   a         -0.393318       -10.703     2.000
  192   + 192   a         -0.392414       -10.678     2.000
  193   + 193   a         -0.391141       -10.643     2.000
  194   + 194   a         -0.388644       -10.576     2.000
  195   + 195   a         -0.387315       -10.539     2.000
  196   + 196   a         -0.385580       -10.492     2.000
  197   + 197   a         -0.382929       -10.420     2.000
  198   + 198   a         -0.380544       -10.355     2.000
  199   + 199   a         -0.374176       -10.182     2.000
  200   + 200   a         -0.373402       -10.161     2.000
  201   + 201   a         -0.372729       -10.142     2.000
  202   + 202   a         -0.371041       -10.097     2.000
  203   + 203   a         -0.368914       -10.039     2.000
  204   + 204   a         -0.367755       -10.007     2.000
  205   + 205   a         -0.365196        -9.938     2.000
  206   + 206   a         -0.363849        -9.901     2.000
  207   + 207   a         -0.359014        -9.769     2.000
  208   + 208   a         -0.357390        -9.725     2.000
  209   + 209   a         -0.352890        -9.603     2.000
  210   + 210   a         -0.351142        -9.555     2.000
  211   + 211   a         -0.345668        -9.406     2.000
  212   + 212   a         -0.345135        -9.392     2.000
  213   + 213   a         -0.344410        -9.372     2.000
  214   + 214   a         -0.338596        -9.214     2.000
  215   + 215   a         -0.337119        -9.173     2.000
  216   + 216   a         -0.335822        -9.138     2.000
  217   + 217   a         -0.323300        -8.797     2.000
  218   + 218   a         -0.321368        -8.745     2.000
  219   + 219   a         -0.320797        -8.729     2.000
  220   + 220   a         -0.318873        -8.677     2.000
  221   + 221   a         -0.312574        -8.506     2.000
  222   + 222   a         -0.311564        -8.478     2.000
  223   + 223   a         -0.297211        -8.088     2.000
  224   + 224   a         -0.295296        -8.035     2.000
  225   + 225   a         -0.290654        -7.909     2.000
  226   + 226   a         -0.287893        -7.834     2.000
  227   + 227   a         -0.278842        -7.588     2.000
  228   + 228   a         -0.278309        -7.573     2.000
  229   + 229   a         -0.269001        -7.320     2.000
  230   + 230   a         -0.263576        -7.172     2.000
  231   + 231   a         -0.257998        -7.020     2.000
  232   + 232   a         -0.253764        -6.905     2.000
  233   + 233   a         -0.244798        -6.661     2.000
  234   + 234   a         -0.242658        -6.603     2.000
  235   + 235   a         -0.241097        -6.561     2.000
  236   + 236   a         -0.239432        -6.515     2.000
  237   + 237   a         -0.237850        -6.472     2.000
  238   + 238   a         -0.231412        -6.297     2.000
  239   + 239   a         -0.222968        -6.067     2.000
  240   + 240   a         -0.222435        -6.053     2.000
  241   + 241   a         -0.218442        -5.944     2.000
  242   + 242   a         -0.217500        -5.918     2.000
  243   + 243   a         -0.196214        -5.339     2.000
  244   + 244   a         -0.194255        -5.286     2.000
  245   + 245   a         -0.048824        -1.329     0.000
  246   + 246   a         -0.046398        -1.263     0.000
  247   + 247   a         -0.034432        -0.937     0.000
  248   + 248   a         -0.032465        -0.883     0.000
  249   + 249   a         -0.020011        -0.545     0.000
  250   + 250   a         -0.018144        -0.494     0.000
  251   + 251   a         -0.000216        -0.006     0.000
  252   + 252   a          0.000529         0.014     0.000
 

  Orbital occupation is:
    244  a  ( 2)
  Total number electrons:             488.0


Energy components:
   Sum of atomic energies =    -2913.0308233Ha
                  Kinetic =      -90.3905119Ha
            Electrostatic =      -13.2867975Ha
     Exchange-correlation =        8.0312485Ha
        Nonlocal-exchange =       81.3748995Ha
        Spin polarization =     -200.2442882Ha
         DFT-D correction =       -0.1769563Ha
      =====================
       Total DFT-D energy =    -3127.7232292Ha
Ef        -3127.723229Ha      -214.6924059Ha      3.38E-07   452.5m     30

df  binding energy    -214.6924059Ha       -5842.08010eV     -134724.209kcal/mol

 +++ Entering Properties Section +++ 

 
Dipole moment vectors (au):
                       x                y                z       
  electronic:     -340.673147       -64.793407       147.424847
  nuclear:         340.147301        65.471451      -147.705718
  net:              -0.525846         0.678045        -0.280870
dipole magnitude:     0.90285 au        2.2948 debye

Dipole moment vectors in initial coordinates (au):
                       x                y                z       
  net:              -0.525846         0.678045        -0.280870


Plotting output:
  property:                                                file name:
  DMol3 electrostatic potential Ha*electron(-1)            anti-anti-transG_potential.grd

 grid specifications: I_dim, Origin, n_intervals to corner:
    3  -18.8973  -17.0075  -19.8421   83  -18.8973  -17.0075   19.3697
   76  -18.8973   18.8973  -19.8421   83   20.3146  -17.0075  -19.8421
 
Message: License checkin of MS_dmol successful

Message: DMol3 job finished successfully

 time all done     453.41m    27204.72s

DMol3.pl message: DMol3 job finished in 7 hr 33 min 38 sec.
