# Supplementary material for: Stereoselective gridization and polygridization with centrosymmetric molecular packing
Source: Nat Commun. 2020 Apr 9;11:1756. doi: 10.1038/s41467-020-15401-x (PMC7145858; doi:10.1038/s41467-020-15401-x)
Supplement: Supplementary file 3 — Source Data [file 41467_2020_15401_MOESM3_ESM.zip › Source Data/Fig. 5a/VI.txt]

 
     ===============================================================
     Materials Studio DMol^3 version 2017            
     compiled on May 19 2016 09:59:33
     ===============================================================
 
     ===============================================================
     Density Functional Theory Electronic Structure Program
     Copyright (c) 2016, Dassault Systemes, all rights reserved.
     Cite work using this program as: 
     B. Delley, J. Chem. Phys. 92,  508  (1990).
     B. Delley, J. Chem. Phys. 113, 7756 (2000).
     DMol^3 is available as part of Materials Studio.
     ===============================================================
 
 
DATE:     May 13 19:23:02 2019
 
Job started on host CMSOD

This run uses    1 processors

Message: License checkout of MS_dmol successful
 
Basis set is read from file:
F:\MS2017\Materials Studio 17.1 x64 Server\share\Resources\Quantum\DMol3\BASFILE_v3.5

 
 no INCOOR file: try ZMAT
 no ZMAT file: try CAR

Geometry is read from file: anti-anti-CISG.car                                                                                                                                                                                                                                              

INCOOR, atomic coordinates in au (for archive):
______________________________________________________________________>8

$coordinates
C            -6.67220816758574    1.19497311882351    4.77029651217172
C            -5.31746350857783   -1.13921659076858    5.75635560419338
C            -3.15882935599766   -2.14190527269017    4.89690816254629
C            -2.18165197676347   -4.26784716330796    5.91528157130534
C            -3.59478917303368   -5.18001796384237    7.84261324618630
N            -5.61585126371432   -4.23572181918307    8.72379253827081
C            -6.47057439004892   -2.25056452487731    7.71411186968674
C            -8.51336833116699   -0.88863890659443    8.34622525849709
N           -10.04480238286180   -1.31892954525547   10.12918185742854
C           -11.83664069458072    0.23725991867675   10.44514406552747
C           -12.20551523417947    2.30499824464474    9.01745597809481
C           -10.58620891767246    2.76968189878066    7.12224964733874
C            -8.70045121754136    1.11106927887379    6.78814606843988
C            -5.13151445787847    3.60890927089032    4.95605659025859
C            -0.02188398850830   -5.34782564374180    5.02918899129584
C             0.83000454863881   -7.63647295372154    5.80170903119322
C             2.89358547713181   -8.78391465681764    4.84872014635896
C             4.21922835381482   -7.61115062364662    3.04497656005257
C             3.47392037011734   -5.31532235439191    2.29248761708013
C             1.42148882576181   -4.20076188587069    3.25662588605186
N             6.15695352238324   -8.14310852783232    1.72878231399454
C             6.76374458111868   -6.42950487768813    0.15785298628737
C             5.09492744013685   -4.55489656169449    0.50064930536120
C             8.55766159157510   -6.18686404323895   -1.61017477625663
C             8.61662104667490   -4.06148907045866   -3.00724930046440
C             6.98030719504295   -2.13661403954019   -2.65122489851560
C             5.21360224078644   -2.41591556081425   -0.83878857203425
C             7.54854784082852  -10.54608426837417    1.97444671024371
C             6.46252223679471  -12.56204409851733    0.19886004319973
C            -5.78762736847624    5.67060047325832    3.62474453520061
C            -4.42116640749337    7.80183359702610    3.74247447278771
C            -2.36382157521285    8.03181326643782    5.22213002865769
C            -1.75041647503993    5.96823233794481    6.58216592081557
C            -3.11328695638531    3.83038517273957    6.48352221709091
C             6.99939342890539    0.27713313991412   -4.23141388423524
C             4.86211318153764    0.12822272126462   -6.14627336669125
C             2.37580051888357    0.10025477461472   -5.67629847940534
C             0.66881091017686   -0.10156797553460   -7.56300104259894
C             1.76031671997316   -0.22477811888418   -9.87338020301610
N             4.10565581370270   -0.14559859424695  -10.36924433821442
C             5.63954650936000    0.03109079843995   -8.55113883335809
C             8.16837800982642    0.20286690320187   -8.60726369927040
N             9.57660191817164    0.22592156192679  -10.53761893595135
C            11.93309039603865    0.45684609440101  -10.18235042445256
C            13.02157264403496    0.68323528417524   -7.89880537501030
C            11.53586996456500    0.65810192671283   -5.84410615930477
C             9.04539990443594    0.40053225587620   -6.22998823402846
C             6.98465356513043    2.67141614028100   -2.64990209022811
C            -1.86361106992705   -0.20493599457175   -7.12269485547544
C            -3.59516711825868   -0.69361917049509   -8.94590262086925
C            -6.09300711027520   -0.93115774440678   -8.51296636563322
C            -6.95510016849728   -0.65903718240770   -6.15326535335372
C            -5.30725898750287   -0.08777297482214   -4.32268765607243
C            -2.83341851727376    0.14447436593957   -4.78208007705837
N            -9.10371877261499   -0.80794760105720   -5.08897159975733
C            -9.04589315319019   -0.39636525103360   -2.72227860081536
C            -6.62666576797339    0.11234902181468   -2.17028959970473
C           -10.77007926963434   -0.38464894905864   -0.86996905309665
C           -10.00738580558692    0.10403422686471    1.50787332998279
C            -7.58475691334514    0.65413350185034    2.08726335990582
C            -5.89628662066337    0.67624329751277    0.18147456284979
C           -11.44282177013206   -1.43911612680506   -6.46828269839015
C           -12.76241752321508    0.95989118887430   -7.41692521313694
C             5.79525994205947    4.78734248243632   -3.39823363572557
C             5.80565343574693    6.87530087794174   -1.96034102721795
C             7.01772377231782    7.00229047354131    0.27350422513698
C             8.27930493336354    4.89921426903594    0.96023069895965
C             8.27590342633856    2.80105135245556   -0.46556766234802
O            -1.02476164304240   10.25696577861777    5.17980016345783
C             1.43207129206177   10.27567406725520    6.20724425761685
O             6.92210363039315    9.21704949203379    1.62692607585738
C             8.28724178308852    9.38485717193323    3.90631372782465
H            -2.29787013345058   -1.12542159005612    3.31993171123914
H            -3.05867387137300   -6.89154291524906    8.89764734177022
H           -13.14470911830128   -0.18207030845932   12.01380572188465
H           -13.80290072763655    3.58868920135289    9.38878716165605
H           -10.80692892907171    4.42791657346254    5.88693567943043
H            -0.18194379129525   -8.76142691593022    7.22864122817588
H             3.44141708076745  -10.67855406973622    5.51484860541920
H             1.02294558600066   -2.32596459726455    2.46917700976703
H             9.93508296408293   -7.70601487512130   -1.96468739730543
H            10.07435577949495   -3.94262529719657   -4.48728280155937
H             3.84695230719108   -0.90300082514438   -0.44572553803558
H             9.59682198770907  -10.26678274710011    1.57099018255757
H             7.49242297491621  -11.24074759192181    3.96224962112446
H             7.51188715400365  -14.37825987724867    0.38197450471161
H             4.43805863908907  -12.94206802225354    0.63425294239825
H             6.58705518843178  -11.94693824483191   -1.81067471811845
H            -7.45531067378308    5.62354629274598    2.37676940225484
H            -5.00187924570390    9.42813190019558    2.57254502880418
H            -0.09237077297056    5.97579124244479    7.84110146528631
H            -2.50951945944986    2.23224378883249    7.67386070322437
H             1.87067672567278    0.22214210967681   -3.67810207483712
H             0.64311063487695   -0.37463340059617  -11.62232173169767
H            13.11794867640963    0.47253082123846  -11.89784380072174
H            15.08666535342795    0.87976680117458   -7.71436810521093
H            12.32672034787482    0.82383090787477   -3.92773489594877
H            -3.04714654201053   -1.00901446075652  -10.92709149031253
H            -7.39011512247080   -1.38091256215526  -10.07803754235291
H            -1.69731517092761    0.60651240350050   -3.11212910040154
H           -12.77186615384005   -0.80152253223222   -1.25641804565783
H           -11.45680574345701    0.04299607302741    2.99962313305273
H            -3.90508220275763    1.14886380137366    0.53069595074860
H           -11.03407400929594   -2.71713790513822   -8.09155743975965
H           -12.75693731745260   -2.54290515641381   -5.24751962164430
H           -14.53006734053408    0.49105013726339   -8.46043197935840
H           -13.27736789227583    2.22392899388252   -5.81387054130488
H           -11.51368649981931    2.04364912155813   -8.72026932154502
H             4.76989454663795    4.84649091014862   -5.20915818130693
H             4.77745345113792    8.55980274576102   -2.63610708951565
H             9.36419670172236    4.83231796421117    2.73562839339112
H             9.35550396154739    1.14735202047367    0.20018285148722
H             2.28962900758386   12.15236108198634    5.79774060633074
H             1.35837197318702   10.03416706848102    8.29425779005977
H             2.61239422973277    8.79507364832273    5.29242784050745
H             7.97449210940208   11.30746453150170    4.70113253599696
H             7.56838996514095    7.97984579800049    5.29601832014494
H            10.34496456059404    9.14618476234653    3.54499809272588
$end
______________________________________________________________________>8


N_atoms =  118     N_atom_types =  4


INPUT_DMOL keywords (for archive):
______________________________________________________________________>8

#Warning: no global confinement specs in BASFILE
                                                                                                                                    <--
# Task parameters                                                                                                                   <--
Calculate                     energy                                                                                                <--
Symmetry                      off                                                                                                   <--
Max_memory                    2048                                                                                                  <--
File_usage                    smart                                                                                                 <--
Scf_density_convergence       1.000000e-006                                                                                         <--
Scf_charge_mixing             2.000000e-001                                                                                         <--
Scf_diis                      6 pulay                                                                                               <--
Scf_iterations                50                                                                                                    <--
                                                                                                                                    <--
# Electronic parameters                                                                                                             <--
Spin_polarization             restricted                                                                                            <--
Charge                        0                                                                                                     <--
Basis                         dnp                                                                                                   <--
Pseudopotential               none                                                                                                  <--
Functional                    b3lyp umesh=xcoarse minu=-3                                                                           <--
Aux_density                   hexadecapole                                                                                          <--
Dftd                          TS                                                                                                    <--
Integration_grid              fine                                                                                                  <--
Occupation                    fermi                                                                                                 <--
Cutoff_Global                 3.7000 angstrom                                                                                       <--
                                                                                                                                    <--
# Print options                                                                                                                     <--
Print                         eigval_last_it                                                                                        <--
                                                                                                                                    <--
# Calculated properties                                                                                                             <--
Plot                          potential                                                                                             <--
Grid                          msbox  3 0.2500 0.2500 0.2500 3.0000                                                                  <--
______________________________________________________________________>8


Publications of specific relevance to this calculation:

Density functional:
 Nonlocal B3LYP functional: 
    A.D. Becke, J.Chem.Phys. 98 (1993) 5648-5652
    C. Lee, W. Yang, R.G. Parr, Phys. Rev. B 37 (1988) 785-789
    S.H. Vosko, L. Wilk, M. Nusair, Can. J. Phys. 58 (1980) 1200-1211
    P.J. Stephens, et al., J.Phys.Chem. 98 (1994) 11623-11627

 
 +---------------------------------------------------+
 |                                                   |
 |  Using DFT-SEDC - the DFT Semi-Empirical          |
 |  Dispersion interaction Correction module         |
 |  Copyright (c) 2008 Erik McNellis and Joerg Meyer |
 |  Fritz-Haber-Institut der MPG. Distributed under  |
 |  the GNU Lesser General Public License (LGPL).    |
 |                                                   |
 | Please cite the following publication in all      |
 | work arising from your use of DMol3 SEDC:         |
 |                                                   |
 | Erik R. McNellis, Joerg Meyer, and Karsten Reuter |
 | Phys. Rev. B 80, 205414 (2009)                    |
 |                                                   |
 +---------------------------------------------------+
 
Message: No orbital symmetry used in B3LYP calculation.

 
Calculation is Spin_restricted
 
 
Warning: no SYM file, no symmetry used in vibrational analysis
Warning: at least C1 SYM file should be there for optgeom
Hydrogen     nbas=  1, z=   1, nrfn=  3, rcut=  6.99, e_ref= -0.036976 Ha
                                  rcore=  0.00  zval=   1.00   1.00
   n=1  L=0  occ= 1.00 e=      -0.228572Ha        -6.2198eV
   n=1  L=0  occ= 0.00 e=      -0.844913Ha       -22.9913eV
   n=2  L=1  occ= 0.00 e=      -1.999991Ha       -54.4226eV
Carbon       nbas=  2, z=   6, nrfn=  7, rcut=  6.99, e_ref=  2.716068 Ha
                                  rcore=  0.00  zval=   6.00   6.00
   n=1  L=0  occ= 2.00 e=     -10.006855Ha      -272.3005eV
   n=2  L=0  occ= 2.00 e=      -0.485167Ha       -13.2021eV
   n=2  L=1  occ= 2.00 e=      -0.177881Ha        -4.8404eV
   n=2  L=0  occ= 0.00 e=      -1.476836Ha       -40.1868eV
   n=2  L=1  occ= 0.00 e=      -1.167737Ha       -31.7758eV
   n=3  L=2  occ= 0.00 e=      -2.722210Ha       -74.0751eV
   n=3  L=2  occ= 0.00 e=      -1.387900Ha       -37.7667eV  eliminated
Nitrogen     nbas=  3, z=   7, nrfn=  7, rcut=  6.99, e_ref=  3.186836 Ha
                                  rcore=  0.00  zval=   7.00   7.00
   n=1  L=0  occ= 2.00 e=     -14.099181Ha      -383.6584eV
   n=2  L=0  occ= 2.00 e=      -0.667440Ha       -18.1620eV
   n=2  L=1  occ= 3.00 e=      -0.251858Ha        -6.8534eV
   n=2  L=0  occ= 0.00 e=      -1.797671Ha       -48.9171eV
   n=2  L=1  occ= 0.00 e=      -1.378999Ha       -37.5245eV
   n=3  L=2  occ= 0.00 e=      -2.722210Ha       -74.0751eV
   n=3  L=2  occ= 0.00 e=      -1.387900Ha       -37.7667eV  eliminated
Oxygen       nbas=  4, z=   8, nrfn=  7, rcut=  6.99, e_ref=  4.497918 Ha
                                  rcore=  0.00  zval=   8.00   8.00
   n=1  L=0  occ= 2.00 e=     -18.870153Ha      -513.4832eV
   n=2  L=0  occ= 2.00 e=      -0.867415Ha       -23.6036eV
   n=2  L=1  occ= 4.00 e=      -0.327804Ha        -8.9200eV
   n=2  L=0  occ= 0.00 e=      -2.133251Ha       -58.0487eV
   n=2  L=1  occ= 0.00 e=      -1.589538Ha       -43.2536eV
   n=3  L=2  occ= 0.00 e=      -2.722210Ha       -74.0751eV
   n=3  L=2  occ= 0.00 e=      -1.387900Ha       -37.7667eV  eliminated

Symmetry orbitals C1                            
    n  norb    representation
    1  1238        a    
  total number of valence orbitals:   1238

 Orbitals: valence 334 core:  72 aux: 832

 molecule charge=      0.0   active electron number=     488.0
 (without charge=            488.0)
 

 vxcg/d_diis workspace has max memory requirements       275.2 MB 

 real array elements, matrices vectors etc:     111.9 MB 
 integer arrays                           :       8.3 MB 
 min recommended for all-incl workspace   :     275.3 MB 
Total memory allocated for arrays         :     275.3 MB 
Memory for temporary file storage on disk :     178.0 MB
Total memory allocated                    :     453.2 MB
Max memory requested                      :    2048.0 MB
Message: Generating Coulomb integrals
 Peak memory usage                         741 M

            Total Energy           Binding E       Cnvgnce     Time   Iter
Ef        -3145.205918Ha      -232.1750945Ha      1.59E-01   303.2m      1
Ef        -3143.684328Ha      -230.6535044Ha      1.15E-01   304.2m      2
Ef        -3142.586525Ha      -229.5557017Ha      4.55E-02   305.2m      3
Ef        -3142.500858Ha      -229.4700350Ha      1.69E-02   306.2m      4
Ef        -3142.494583Ha      -229.4637598Ha      6.56E-03   307.2m      5
Ef        -3142.488913Ha      -229.4580899Ha      2.59E-03   308.1m      6
Ef        -3142.487991Ha      -229.4571681Ha      8.66E-04   309.1m      7
Ef        -3142.487774Ha      -229.4569509Ha      4.00E-04   310.1m      8
Ef        -3142.487685Ha      -229.4568615Ha      1.71E-04   311.1m      9
Ef        -3142.487657Ha      -229.4568338Ha      9.31E-05   312.1m     10
Ef        -3142.487644Ha      -229.4568207Ha      4.60E-05   313.1m     11
Ef        -3142.487645Ha      -229.4568218Ha      1.46E-05   314.1m     12
Ef        -3142.487645Ha      -229.4568214Ha      9.57E-06   315.1m     13
Ef        -3142.487642Ha      -229.4568191Ha      3.77E-06   316.1m     14
Ef        -3142.487641Ha      -229.4568179Ha      1.85E-06   317.1m     15
 local part converged switching to nonlocal functional 
Ef        -3142.487640Ha      -229.4568172Ha      1.00E-03   318.1m     16
Ef        -3127.552399Ha      -214.5215760Ha      3.54E-02   329.5m     17
Ef        -3127.551798Ha      -214.5209748Ha      2.83E-02   340.1m     18
Ef        -3127.551447Ha      -214.5206235Ha      6.21E-03   350.4m     19
Ef        -3127.551009Ha      -214.5201862Ha      1.47E-03   361.0m     20
Ef        -3127.551026Ha      -214.5202029Ha      5.83E-04   371.2m     21
Ef        -3127.551049Ha      -214.5202258Ha      2.78E-04   381.9m     22
Ef        -3127.551051Ha      -214.5202276Ha      9.25E-05   392.3m     23
Ef        -3127.551048Ha      -214.5202243Ha      3.74E-05   403.0m     24
Ef        -3127.551046Ha      -214.5202231Ha      1.58E-05   413.2m     25
Ef        -3127.551046Ha      -214.5202230Ha      1.03E-05   423.8m     26
Ef        -3127.551046Ha      -214.5202231Ha      3.13E-06   434.5m     27
Ef        -3127.551046Ha      -214.5202232Ha      1.15E-06   444.9m     28
Ef        -3127.551046Ha      -214.5202231Ha      6.06E-07   455.8m     29
Message: SCF converged


Energy of Highest Occupied Molecular Orbital:  -0.19328Ha    -5.259eV
Energy of Lowest Unoccupied Molecular Orbital:  -0.05260Ha    -1.431eV

  HOMO is orbital number   244
  LUMO is orbital number   245

    state                         eigenvalue        occupation
                              (au)          (ev)

    1   +   1   a        -19.148847      -521.067     2.000
    2   +   2   a        -19.141606      -520.870     2.000
    3   +   3   a        -14.348140      -390.433     2.000
    4   +   4   a        -14.347110      -390.405     2.000
    5   +   5   a        -14.274775      -388.437     2.000
    6   +   6   a        -14.274100      -388.418     2.000
    7   +   7   a        -14.272357      -388.371     2.000
    8   +   8   a        -14.272345      -388.370     2.000
    9   +   9   a        -10.229964      -278.372     2.000
   10   +  10   a        -10.225863      -278.260     2.000
   11   +  11   a        -10.224716      -278.229     2.000
   12   +  12   a        -10.221314      -278.136     2.000
   13   +  13   a        -10.216255      -277.999     2.000
   14   +  14   a        -10.212138      -277.887     2.000
   15   +  15   a        -10.190825      -277.307     2.000
   16   +  16   a        -10.189733      -277.277     2.000
   17   +  17   a        -10.180492      -277.025     2.000
   18   +  18   a        -10.180162      -277.016     2.000
   19   +  19   a        -10.179636      -277.002     2.000
   20   +  20   a        -10.179594      -277.001     2.000
   21   +  21   a        -10.179591      -277.001     2.000
   22   +  22   a        -10.179474      -276.998     2.000
   23   +  23   a        -10.178996      -276.985     2.000
   24   +  24   a        -10.178706      -276.977     2.000
   25   +  25   a        -10.176394      -276.914     2.000
   26   +  26   a        -10.176325      -276.912     2.000
   27   +  27   a        -10.167479      -276.671     2.000
   28   +  28   a        -10.166513      -276.645     2.000
   29   +  29   a        -10.166383      -276.641     2.000
   30   +  30   a        -10.165814      -276.626     2.000
   31   +  31   a        -10.161924      -276.520     2.000
   32   +  32   a        -10.161514      -276.509     2.000
   33   +  33   a        -10.160634      -276.485     2.000
   34   +  34   a        -10.160497      -276.481     2.000
   35   +  35   a        -10.160427      -276.479     2.000
   36   +  36   a        -10.159644      -276.458     2.000
   37   +  37   a        -10.159475      -276.454     2.000
   38   +  38   a        -10.159361      -276.450     2.000
   39   +  39   a        -10.159204      -276.446     2.000
   40   +  40   a        -10.159165      -276.445     2.000
   41   +  41   a        -10.159015      -276.441     2.000
   42   +  42   a        -10.158741      -276.434     2.000
   43   +  43   a        -10.158393      -276.424     2.000
   44   +  44   a        -10.158378      -276.424     2.000
   45   +  45   a        -10.158229      -276.420     2.000
   46   +  46   a        -10.158228      -276.420     2.000
   47   +  47   a        -10.157767      -276.407     2.000
   48   +  48   a        -10.157759      -276.407     2.000
   49   +  49   a        -10.157472      -276.399     2.000
   50   +  50   a        -10.157362      -276.396     2.000
   51   +  51   a        -10.156981      -276.386     2.000
   52   +  52   a        -10.156839      -276.382     2.000
   53   +  53   a        -10.156430      -276.371     2.000
   54   +  54   a        -10.156379      -276.369     2.000
   55   +  55   a        -10.156173      -276.364     2.000
   56   +  56   a        -10.156060      -276.361     2.000
   57   +  57   a        -10.155656      -276.350     2.000
   58   +  58   a        -10.155558      -276.347     2.000
   59   +  59   a        -10.155194      -276.337     2.000
   60   +  60   a        -10.154802      -276.326     2.000
   61   +  61   a        -10.154431      -276.316     2.000
   62   +  62   a        -10.154362      -276.314     2.000
   63   +  63   a        -10.153487      -276.291     2.000
   64   +  64   a        -10.153035      -276.278     2.000
   65   +  65   a        -10.152617      -276.267     2.000
   66   +  66   a        -10.151837      -276.246     2.000
   67   +  67   a        -10.151312      -276.231     2.000
   68   +  68   a        -10.151049      -276.224     2.000
   69   +  69   a        -10.137228      -275.848     2.000
   70   +  70   a        -10.135950      -275.813     2.000
   71   +  71   a        -10.135391      -275.798     2.000
   72   +  72   a        -10.134280      -275.768     2.000
   73   +  73   a         -1.069863       -29.112     2.000
   74   +  74   a         -1.063953       -28.952     2.000
   75   +  75   a         -1.062875       -28.922     2.000
   76   +  76   a         -1.062783       -28.920     2.000
   77   +  77   a         -0.993111       -27.024     2.000
   78   +  78   a         -0.992549       -27.009     2.000
   79   +  79   a         -0.966872       -26.310     2.000
   80   +  80   a         -0.966439       -26.298     2.000
   81   +  81   a         -0.901265       -24.525     2.000
   82   +  82   a         -0.899652       -24.481     2.000
   83   +  83   a         -0.892425       -24.284     2.000
   84   +  84   a         -0.891494       -24.259     2.000
   85   +  85   a         -0.882948       -24.026     2.000
   86   +  86   a         -0.880803       -23.968     2.000
   87   +  87   a         -0.867340       -23.602     2.000
   88   +  88   a         -0.865740       -23.558     2.000
   89   +  89   a         -0.842563       -22.927     2.000
   90   +  90   a         -0.841336       -22.894     2.000
   91   +  91   a         -0.820061       -22.315     2.000
   92   +  92   a         -0.816599       -22.221     2.000
   93   +  93   a         -0.816457       -22.217     2.000
   94   +  94   a         -0.815245       -22.184     2.000
   95   +  95   a         -0.794052       -21.607     2.000
   96   +  96   a         -0.787284       -21.423     2.000
   97   +  97   a         -0.777783       -21.165     2.000
   98   +  98   a         -0.776463       -21.129     2.000
   99   +  99   a         -0.775278       -21.096     2.000
  100   + 100   a         -0.773213       -21.040     2.000
  101   + 101   a         -0.760825       -20.703     2.000
  102   + 102   a         -0.758637       -20.644     2.000
  103   + 103   a         -0.756534       -20.586     2.000
  104   + 104   a         -0.750823       -20.431     2.000
  105   + 105   a         -0.739898       -20.134     2.000
  106   + 106   a         -0.735718       -20.020     2.000
  107   + 107   a         -0.730336       -19.873     2.000
  108   + 108   a         -0.728382       -19.820     2.000
  109   + 109   a         -0.718719       -19.557     2.000
  110   + 110   a         -0.711181       -19.352     2.000
  111   + 111   a         -0.694121       -18.888     2.000
  112   + 112   a         -0.689204       -18.754     2.000
  113   + 113   a         -0.686955       -18.693     2.000
  114   + 114   a         -0.686066       -18.669     2.000
  115   + 115   a         -0.670674       -18.250     2.000
  116   + 116   a         -0.663677       -18.060     2.000
  117   + 117   a         -0.657822       -17.900     2.000
  118   + 118   a         -0.640536       -17.430     2.000
  119   + 119   a         -0.639824       -17.411     2.000
  120   + 120   a         -0.634542       -17.267     2.000
  121   + 121   a         -0.625744       -17.027     2.000
  122   + 122   a         -0.623460       -16.965     2.000
  123   + 123   a         -0.618230       -16.823     2.000
  124   + 124   a         -0.615334       -16.744     2.000
  125   + 125   a         -0.612962       -16.680     2.000
  126   + 126   a         -0.609414       -16.583     2.000
  127   + 127   a         -0.603561       -16.424     2.000
  128   + 128   a         -0.599902       -16.324     2.000
  129   + 129   a         -0.595026       -16.191     2.000
  130   + 130   a         -0.594383       -16.174     2.000
  131   + 131   a         -0.584556       -15.907     2.000
  132   + 132   a         -0.582427       -15.849     2.000
  133   + 133   a         -0.581699       -15.829     2.000
  134   + 134   a         -0.575994       -15.674     2.000
  135   + 135   a         -0.550699       -14.985     2.000
  136   + 136   a         -0.549148       -14.943     2.000
  137   + 137   a         -0.545253       -14.837     2.000
  138   + 138   a         -0.543029       -14.777     2.000
  139   + 139   a         -0.539750       -14.687     2.000
  140   + 140   a         -0.538225       -14.646     2.000
  141   + 141   a         -0.533973       -14.530     2.000
  142   + 142   a         -0.532851       -14.500     2.000
  143   + 143   a         -0.525581       -14.302     2.000
  144   + 144   a         -0.521412       -14.188     2.000
  145   + 145   a         -0.510870       -13.901     2.000
  146   + 146   a         -0.508306       -13.832     2.000
  147   + 147   a         -0.504751       -13.735     2.000
  148   + 148   a         -0.501042       -13.634     2.000
  149   + 149   a         -0.496682       -13.515     2.000
  150   + 150   a         -0.494682       -13.461     2.000
  151   + 151   a         -0.494045       -13.444     2.000
  152   + 152   a         -0.488355       -13.289     2.000
  153   + 153   a         -0.484477       -13.183     2.000
  154   + 154   a         -0.481048       -13.090     2.000
  155   + 155   a         -0.477929       -13.005     2.000
  156   + 156   a         -0.471390       -12.827     2.000
  157   + 157   a         -0.471179       -12.821     2.000
  158   + 158   a         -0.467543       -12.723     2.000
  159   + 159   a         -0.463777       -12.620     2.000
  160   + 160   a         -0.463008       -12.599     2.000
  161   + 161   a         -0.461819       -12.567     2.000
  162   + 162   a         -0.456301       -12.417     2.000
  163   + 163   a         -0.455494       -12.395     2.000
  164   + 164   a         -0.451276       -12.280     2.000
  165   + 165   a         -0.447492       -12.177     2.000
  166   + 166   a         -0.446534       -12.151     2.000
  167   + 167   a         -0.444905       -12.106     2.000
  168   + 168   a         -0.442453       -12.040     2.000
  169   + 169   a         -0.439474       -11.959     2.000
  170   + 170   a         -0.438378       -11.929     2.000
  171   + 171   a         -0.436482       -11.877     2.000
  172   + 172   a         -0.435754       -11.857     2.000
  173   + 173   a         -0.431295       -11.736     2.000
  174   + 174   a         -0.430463       -11.713     2.000
  175   + 175   a         -0.429271       -11.681     2.000
  176   + 176   a         -0.426281       -11.600     2.000
  177   + 177   a         -0.425757       -11.585     2.000
  178   + 178   a         -0.422357       -11.493     2.000
  179   + 179   a         -0.421286       -11.464     2.000
  180   + 180   a         -0.417956       -11.373     2.000
  181   + 181   a         -0.416458       -11.332     2.000
  182   + 182   a         -0.414750       -11.286     2.000
  183   + 183   a         -0.412587       -11.227     2.000
  184   + 184   a         -0.410854       -11.180     2.000
  185   + 185   a         -0.408116       -11.105     2.000
  186   + 186   a         -0.406935       -11.073     2.000
  187   + 187   a         -0.404953       -11.019     2.000
  188   + 188   a         -0.403442       -10.978     2.000
  189   + 189   a         -0.397883       -10.827     2.000
  190   + 190   a         -0.396402       -10.787     2.000
  191   + 191   a         -0.395134       -10.752     2.000
  192   + 192   a         -0.391751       -10.660     2.000
  193   + 193   a         -0.390190       -10.618     2.000
  194   + 194   a         -0.389148       -10.589     2.000
  195   + 195   a         -0.385464       -10.489     2.000
  196   + 196   a         -0.384987       -10.476     2.000
  197   + 197   a         -0.383839       -10.445     2.000
  198   + 198   a         -0.380970       -10.367     2.000
  199   + 199   a         -0.375214       -10.210     2.000
  200   + 200   a         -0.372919       -10.148     2.000
  201   + 201   a         -0.371553       -10.110     2.000
  202   + 202   a         -0.370316       -10.077     2.000
  203   + 203   a         -0.370030       -10.069     2.000
  204   + 204   a         -0.367436        -9.998     2.000
  205   + 205   a         -0.364278        -9.913     2.000
  206   + 206   a         -0.363742        -9.898     2.000
  207   + 207   a         -0.359246        -9.776     2.000
  208   + 208   a         -0.358158        -9.746     2.000
  209   + 209   a         -0.356123        -9.691     2.000
  210   + 210   a         -0.352669        -9.597     2.000
  211   + 211   a         -0.347968        -9.469     2.000
  212   + 212   a         -0.344827        -9.383     2.000
  213   + 213   a         -0.343884        -9.358     2.000
  214   + 214   a         -0.338462        -9.210     2.000
  215   + 215   a         -0.334884        -9.113     2.000
  216   + 216   a         -0.334047        -9.090     2.000
  217   + 217   a         -0.328202        -8.931     2.000
  218   + 218   a         -0.326511        -8.885     2.000
  219   + 219   a         -0.324157        -8.821     2.000
  220   + 220   a         -0.316467        -8.612     2.000
  221   + 221   a         -0.313841        -8.540     2.000
  222   + 222   a         -0.311970        -8.489     2.000
  223   + 223   a         -0.297340        -8.091     2.000
  224   + 224   a         -0.294897        -8.025     2.000
  225   + 225   a         -0.292473        -7.959     2.000
  226   + 226   a         -0.287873        -7.833     2.000
  227   + 227   a         -0.279001        -7.592     2.000
  228   + 228   a         -0.278253        -7.572     2.000
  229   + 229   a         -0.269836        -7.343     2.000
  230   + 230   a         -0.263823        -7.179     2.000
  231   + 231   a         -0.260456        -7.087     2.000
  232   + 232   a         -0.253919        -6.909     2.000
  233   + 233   a         -0.245064        -6.669     2.000
  234   + 234   a         -0.243171        -6.617     2.000
  235   + 235   a         -0.241161        -6.562     2.000
  236   + 236   a         -0.237688        -6.468     2.000
  237   + 237   a         -0.236300        -6.430     2.000
  238   + 238   a         -0.231195        -6.291     2.000
  239   + 239   a         -0.226021        -6.150     2.000
  240   + 240   a         -0.223416        -6.079     2.000
  241   + 241   a         -0.219660        -5.977     2.000
  242   + 242   a         -0.216364        -5.888     2.000
  243   + 243   a         -0.194739        -5.299     2.000
  244   + 244   a         -0.193280        -5.259     2.000
  245   + 245   a         -0.052603        -1.431     0.000
  246   + 246   a         -0.048577        -1.322     0.000
  247   + 247   a         -0.036240        -0.986     0.000
  248   + 248   a         -0.031218        -0.849     0.000
  249   + 249   a         -0.020152        -0.548     0.000
  250   + 250   a         -0.015595        -0.424     0.000
  251   + 251   a         -0.002475        -0.067     0.000
  252   + 252   a          0.001354         0.037     0.000
 

  Orbital occupation is:
    244  a  ( 2)
  Total number electrons:             488.0


Energy components:
   Sum of atomic energies =    -2913.0308233Ha
                  Kinetic =      -90.5409398Ha
            Electrostatic =      -13.1444023Ha
     Exchange-correlation =        8.0337199Ha
        Nonlocal-exchange =       81.3756872Ha
        Spin polarization =     -200.2442882Ha
         DFT-D correction =       -0.1793317Ha
      =====================
       Total DFT-D energy =    -3127.7303782Ha
Ef        -3127.730378Ha      -214.6995549Ha      3.75E-07   466.5m     30

df  binding energy    -214.6995549Ha       -5842.27463eV     -134728.695kcal/mol

 +++ Entering Properties Section +++ 


Plotting output:
  property:                                                file name:
  DMol3 electrostatic potential Ha*electron(-1)            anti-anti-CISG_potential.grd  

 grid specifications: I_dim, Origin, n_intervals to corner:
    3  -20.3146  -19.8421  -17.4800   74  -20.3146  -19.8421   17.4800
   80  -20.3146   17.9524  -17.4800   87   20.7870  -19.8421  -17.4800
 
Message: License checkin of MS_dmol successful

Message: DMol3 job finished successfully

 time all done     467.41m    28044.43s

DMol3.pl message: DMol3 job finished in 7 hr 47 min 45 sec.
