# Supplementary material for: Stereoselective gridization and polygridization with centrosymmetric molecular packing
Source: Nat Commun. 2020 Apr 9;11:1756. doi: 10.1038/s41467-020-15401-x (PMC7145858; doi:10.1038/s41467-020-15401-x)
Supplement: Supplementary file 3 — Source Data [file 41467_2020_15401_MOESM3_ESM.zip › Source Data/Fig. 6a/meso-PDHG-F (DP = 13).xtd]

<?xml version="1.0" encoding="latin1"?>
<!DOCTYPE XSD []>
<XSD Version="17.1" WrittenBy="Materials Studio 17.1">
	<AtomisticTreeRoot ID="1" NumProperties="62" HasProperties="1" NumChildren="2">
		<Property Name="AngleAxisType" DefinedOn="AngleBetweenPlanesBender" Type="Enumerated"/>
		<Property Name="AngleEnergy" DefinedOn="ClassicalEnergyHolder" Type="Double"/>
		<Property Name="BeadDocumentID" DefinedOn="MesoMoleculeSet" Type="String"/>
		<Property Name="BendBendEnergy" DefinedOn="ClassicalEnergyHolder" Type="Double"/>
		<Property Name="BendTorsionBendEnergy" DefinedOn="ClassicalEnergyHolder" Type="Double"/>
		<Property Name="BondEnergy" DefinedOn="ClassicalEnergyHolder" Type="Double"/>
		<Property Name="EFGAsymmetry" DefinedOn="Atom" Type="Double"/>
		<Property Name="EFGQuadrupolarCoupling" DefinedOn="Atom" Type="Double"/>
		<Property Name="ElectrostaticEnergy" DefinedOn="ClassicalEnergyHolder" Type="Double"/>
		<Property Name="FaceMillerIndex" DefinedOn="GrowthFace" Type="MillerIndex"/>
		<Property Name="FacetTransparency" DefinedOn="GrowthFace" Type="Float"/>
		<Property Name="FermiLevel" DefinedOn="ScalarFieldBase" Type="Double"/>
		<Property Name="Force" DefinedOn="Matter" Type="CoDirection"/>
		<Property Name="FrameFilter" DefinedOn="Trajectory" Type="String"/>
		<Property Name="HarmonicForceConstant" DefinedOn="HarmonicRestraint" Type="Double"/>
		<Property Name="HarmonicMinimum" DefinedOn="HarmonicRestraint" Type="Double"/>
		<Property Name="HydrogenBondEnergy" DefinedOn="ClassicalEnergyHolder" Type="Double"/>
		<Property Name="ImportOrder" DefinedOn="Bondable" Type="UnsignedInteger"/>
		<Property Name="InversionEnergy" DefinedOn="ClassicalEnergyHolder" Type="Double"/>
		<Property Name="IsBackboneAtom" DefinedOn="Atom" Type="Boolean"/>
		<Property Name="IsChiralCenter" DefinedOn="Atom" Type="Boolean"/>
		<Property Name="IsOutOfPlane" DefinedOn="Atom" Type="Boolean"/>
		<Property Name="IsRepeatArrowVisible" DefinedOn="ElectrodeWire" Type="Boolean"/>
		<Property Name="KineticEnergy" DefinedOn="ClassicalEnergyHolder" Type="Double"/>
		<Property Name="LineExtentPadding" DefinedOn="BestFitLineMonitor" Type="Double"/>
		<Property Name="LinkageGroupName" DefinedOn="Linkage" Type="String"/>
		<Property Name="ListIdentifier" DefinedOn="PropertyList" Type="String"/>
		<Property Name="NMRShielding" DefinedOn="Atom" Type="Double"/>
		<Property Name="NonBondEnergy" DefinedOn="ClassicalEnergyHolder" Type="Double"/>
		<Property Name="NormalMode" DefinedOn="Bondable" Type="Direction"/>
		<Property Name="NormalModeFrequency" DefinedOn="Bondable" Type="Double"/>
		<Property Name="NumScanSteps" DefinedOn="LinearScan" Type="UnsignedInteger"/>
		<Property Name="OrbitalCutoffRadius" DefinedOn="Bondable" Type="Double"/>
		<Property Name="PlaneExtentPadding" DefinedOn="BestFitPlaneMonitor" Type="Double"/>
		<Property Name="PotentialEnergy" DefinedOn="ClassicalEnergyHolder" Type="Double"/>
		<Property Name="QuantizationValue" DefinedOn="ScalarFieldBase" Type="Double"/>
		<Property Name="RelativeVelocity" DefinedOn="Matter" Type="Direction"/>
		<Property Name="RepeatArrowScale" DefinedOn="ElectrodeWire" Type="Float"/>
		<Property Name="RestraintEnergy" DefinedOn="ClassicalEnergyHolder" Type="Double"/>
		<Property Name="ScanEnd" DefinedOn="LinearScan" Type="Double"/>
		<Property Name="ScanStart" DefinedOn="LinearScan" Type="Double"/>
		<Property Name="SeparatedStretchStretchEnergy" DefinedOn="ClassicalEnergyHolder" Type="Double"/>
		<Property Name="ServerDipoleMoment" DefinedOn="MatterGroupProperties" Type="Direction"/>
		<Property Name="SimulationStep" DefinedOn="Trajectory" Type="Integer"/>
		<Property Name="SpinQuantizationDirection" DefinedOn="Atom" Type="Direction"/>
		<Property Name="Stiffness" DefinedOn="SymmetryMatterHessian" Type="Matrix6x6"/>
		<Property Name="StretchBendStretchEnergy" DefinedOn="ClassicalEnergyHolder" Type="Double"/>
		<Property Name="StretchStretchEnergy" DefinedOn="ClassicalEnergyHolder" Type="Double"/>
		<Property Name="StretchTorsionStretchEnergy" DefinedOn="ClassicalEnergyHolder" Type="Double"/>
		<Property Name="Temperature" DefinedOn="ClassicalEnergyHolder" Type="Double"/>
		<Property Name="ThreeBodyNonBondEnergy" DefinedOn="ClassicalEnergyHolder" Type="Double"/>
		<Property Name="TorsionBendBendEnergy" DefinedOn="ClassicalEnergyHolder" Type="Double"/>
		<Property Name="TorsionEnergy" DefinedOn="ClassicalEnergyHolder" Type="Double"/>
		<Property Name="TorsionStretchEnergy" DefinedOn="ClassicalEnergyHolder" Type="Double"/>
		<Property Name="TotalEnergy" DefinedOn="ClassicalEnergyHolder" Type="Double"/>
		<Property Name="Units" DefinedOn="ScalarFieldBase" Type="String"/>
		<Property Name="ValenceCrossTermEnergy" DefinedOn="ClassicalEnergyHolder" Type="Double"/>
		<Property Name="ValenceDiagonalEnergy" DefinedOn="ClassicalEnergyHolder" Type="Double"/>
		<Property Name="VanDerWaalsEnergy" DefinedOn="ClassicalEnergyHolder" Type="Double"/>
		<Property Name="_ServerAtomNames" DefinedOn="IndexProvider" Type="String"/>
		<Property Name="_Stress" DefinedOn="MatterSymmetrySystem" Type="Matrix"/>
		<Property Name="_TrajectoryStress" DefinedOn="MatterSymmetrySystem" Type="Matrix"/>
		<Properties TotalEnergy="17419.5789548201" KineticEnergy="1762.94020901151" PotentialEnergy="15656.6387458086" ValenceDiagonalEnergy="14429.7223629864" BondEnergy="1100.64436239538" AngleEnergy="1637.26553862777" TorsionEnergy="11644.4714703858" InversionEnergy="47.3409915774431" ValenceCrossTermEnergy="-590.0353125806" StretchStretchEnergy="13.3255093031892" StretchBendStretchEnergy="-12.6076472920603" StretchTorsionStretchEnergy="-412.147500236764" SeparatedStretchStretchEnergy="-8.95132140720203" TorsionStretchEnergy="-517.528367971366" BendBendEnergy="0.764897524011061" TorsionBendBendEnergy="-25.4900077773692" BendTorsionBendEnergy="372.599125276962" NonBondEnergy="1816.95169540275" HydrogenBondEnergy="0" VanDerWaalsEnergy="728.881599722098" ElectrostaticEnergy="1088.07009568066" RestraintEnergy="0" ThreeBodyNonBondEnergy="0" Temperature="297.999999999999"/>
		<Molecule ID="2" NumChildren="1" Name="Polymeso-ru">
			<LinearChain ID="3" NumChildren="25" Name="Polymeso-ru" Type="Homo Polymer">
				<RepeatUnit ID="4" NumChildren="454" FlipProbability="0" ChiralInversionProbability="0">
					<Atom3d ID="5" HasProperties="1" Name="C" UserID="1" DisplayStyle="CPK" XYZ="19.1112497745546,12.4932127954289,13.2879201230551" Connections="6,7,8" ForcefieldType="c3a" Components="C" Color="0,0,255,255">
						<Properties IsBackboneAtom="1" RelativeVelocity="-2.88953618446284,-6.12473038225912,-3.33675595366953"/>
					</Atom3d>
					<Atom3d ID="9" HasProperties="1" Name="C" UserID="2" DisplayStyle="CPK" XYZ="19.6897269661119,12.6320676133435,14.5954795203407" Connections="6,10,11" ForcefieldType="c3a" Charge="-0.1268" Components="C" Color="0,0,255,255">
						<Properties IsBackboneAtom="0" RelativeVelocity="6.05507050342457,2.20978483418821,6.47663167633037"/>
					</Atom3d>
					<Atom3d ID="12" HasProperties="1" Name="C" UserID="3" DisplayStyle="CPK" XYZ="19.8058929860021,11.6859323905139,12.3324871922616" Connections="7,13,14" ForcefieldType="c3a" Charge="-0.1268" Components="C" Color="0,0,255,255">
						<Properties IsBackboneAtom="1" RelativeVelocity="1.94802760951145,-0.704472918233591,-5.02218574108756"/>
					</Atom3d>
					<Atom3d ID="15" HasProperties="1" Name="C" UserID="4" DisplayStyle="CPK" XYZ="20.8782122306893,12.0339099101526,14.9097546720283" Connections="10,16,17" ForcefieldType="c3a" Charge="-0.1268" Components="C" Color="0,0,255,255">
						<Properties IsBackboneAtom="0" RelativeVelocity="4.93646848530433,-2.89247880664131,-5.0147070106296"/>
					</Atom3d>
					<Atom3d ID="18" HasProperties="1" Name="H" UserID="5" DisplayStyle="CPK" XYZ="19.1567250426442,13.249440048527,15.3919468344018" Connections="11" ForcefieldType="h1" Charge="0.1268" Components="H" Color="255,255,255,255">
						<Properties IsBackboneAtom="0" RelativeVelocity="-24.6209841529457,-25.3299423957156,7.29508626506377"/>
					</Atom3d>
					<Atom3d ID="19" HasProperties="1" Name="C" UserID="6" DisplayStyle="CPK" XYZ="20.9900141641133,11.0994563807242,12.6421499722262" Connections="20,13,21" ForcefieldType="c3a" Components="C" Color="0,0,255,255">
						<Properties IsBackboneAtom="1" RelativeVelocity="-1.76188184689945,4.69171643537721,-4.98721762701337"/>
					</Atom3d>
					<Atom3d ID="22" HasProperties="1" Name="H" UserID="7" DisplayStyle="CPK" XYZ="19.3657391741715,11.5273195689,11.2929168236654" Connections="14" ForcefieldType="h1" Charge="0.1268" Components="H" Color="255,255,255,255">
						<Properties IsBackboneAtom="0" RelativeVelocity="-44.3093291545442,-26.5949600817066,18.5134169135968"/>
					</Atom3d>
					<Atom3d ID="23" HasProperties="1" Name="C" UserID="8" DisplayStyle="CPK" XYZ="21.535412712721,11.2713615139109,13.92638173374" Connections="16,20,24" ForcefieldType="c3a" Components="C" Color="0,0,255,255">
						<Properties IsBackboneAtom="0" RelativeVelocity="2.87169782625998,4.59955988084196,2.51691437831349"/>
					</Atom3d>
					<Atom3d ID="25" HasProperties="1" Name="H" UserID="9" DisplayStyle="CPK" XYZ="21.3200539992117,12.1573529934808,15.9533722328617" Connections="17" ForcefieldType="h1" Charge="0.1268" Components="H" Color="255,255,255,255">
						<Properties IsBackboneAtom="0" RelativeVelocity="11.0940981559696,-13.0693429293836,-6.41793607904415"/>
					</Atom3d>
					<Atom3d ID="26" HasProperties="1" Name="C" UserID="10" DisplayStyle="CPK" XYZ="21.9026132640805,10.2550858213624,11.7660268357216" Connections="21,27,28,29" ForcefieldType="c44" Components="C" Color="0,0,255,255">
						<Properties IsBackboneAtom="1" RelativeVelocity="-2.44636969456411,-0.984557927523369,3.19279563824023"/>
					</Atom3d>
					<Atom3d ID="30" HasProperties="1" Name="C" UserID="11" DisplayStyle="CPK" XYZ="22.7890697884675,10.5959601495267,13.9865593321403" Connections="24,31,32" ForcefieldType="c3a" Components="C" Color="0,0,255,255">
						<Properties IsBackboneAtom="0" RelativeVelocity="-1.05438038557303,-9.64694264149937,3.71410703402863"/>
					</Atom3d>
					<Atom3d ID="33" HasProperties="1" Name="C" UserID="12" DisplayStyle="CPK" XYZ="23.0356505911263,9.98709169291679,12.7432966942714" Connections="31,27,34" ForcefieldType="c3a" Components="C" Color="0,0,255,255">
						<Properties IsBackboneAtom="1" RelativeVelocity="-2.74295068662286,-7.67544469605029,-1.48249202939227"/>
					</Atom3d>
					<Atom3d ID="35" HasProperties="1" UserID="13" DisplayStyle="CPK" XYZ="21.1959305311171,8.95121279007565,11.2968850135009" Connections="28,36,37,38" ForcefieldType="c4" Charge="-0.106" Components="C" Color="130,130,130,255">
						<Properties IsBackboneAtom="0" RelativeVelocity="2.49337899822044,-1.17775036683041,4.10403142582469"/>
					</Atom3d>
					<Atom3d ID="39" HasProperties="1" UserID="14" DisplayStyle="CPK" XYZ="22.4167575740716,11.0808284787472,10.5555981730268" Connections="29,40,41,42" ForcefieldType="c4" Charge="-0.106" Components="C" Color="130,130,130,255">
						<Properties IsBackboneAtom="0" RelativeVelocity="-0.544166262437052,1.64194546691009,-1.07805527968659"/>
					</Atom3d>
					<Atom3d ID="43" HasProperties="1" Name="C" UserID="15" DisplayStyle="CPK" XYZ="23.7034181306604,10.4914142759145,15.0510103243067" Connections="32,44,45" ForcefieldType="c3a" Charge="-0.1268" Components="C" Color="0,0,255,255">
						<Properties IsBackboneAtom="0" RelativeVelocity="-1.10352859947809,-1.28931439982257,0.0774019486511429"/>
					</Atom3d>
					<Atom3d ID="46" HasProperties="1" Name="C" UserID="16" DisplayStyle="CPK" XYZ="24.1799300605966,9.28166819672543,12.5571965577815" Connections="34,47,48" ForcefieldType="c3a" Charge="-0.1268" Components="C" Color="0,0,255,255">
						<Properties IsBackboneAtom="1" RelativeVelocity="-10.4370066281638,-0.290382807570023,3.13462648442363"/>
					</Atom3d>
					<Atom3d ID="49" HasProperties="1" UserID="17" DisplayStyle="CPK" XYZ="20.4838941909232,8.06014480518797,12.3340516533873" Connections="36,50,51,52" ForcefieldType="c4" Charge="-0.106" Components="C" Color="130,130,130,255">
						<Properties IsBackboneAtom="0" RelativeVelocity="5.35684804704919,1.31650082462325,-5.3120992674209"/>
					</Atom3d>
					<Atom3d ID="53" HasProperties="1" UserID="18" DisplayStyle="CPK" XYZ="21.9717767121624,8.30926039022452,10.762507079642" Connections="37" ForcefieldType="h1" Charge="0.053" Components="H" Color="255,255,255,255">
						<Properties IsBackboneAtom="0" RelativeVelocity="7.99667241278626,1.70597784342522,8.62984118493283"/>
					</Atom3d>
					<Atom3d ID="54" HasProperties="1" UserID="19" DisplayStyle="CPK" XYZ="20.3815088102356,9.21069214012092,10.5425722905743" Connections="38" ForcefieldType="h1" Charge="0.053" Components="H" Color="255,255,255,255">
						<Properties IsBackboneAtom="0" RelativeVelocity="-5.62327584537027,-4.65468302353397,11.6714336531912"/>
					</Atom3d>
					<Atom3d ID="55" HasProperties="1" UserID="20" DisplayStyle="CPK" XYZ="23.1135301305186,12.4109041239378,10.8845363456397" Connections="40,56,57,58" ForcefieldType="c4" Charge="-0.106" Components="C" Color="130,130,130,255">
						<Properties IsBackboneAtom="0" RelativeVelocity="2.13815478642631,3.56598760729267,-5.61941503568307"/>
					</Atom3d>
					<Atom3d ID="59" HasProperties="1" UserID="21" DisplayStyle="CPK" XYZ="21.5321953385037,11.3002701096056,9.87076609246565" Connections="41" ForcefieldType="h1" Charge="0.053" Components="H" Color="255,255,255,255">
						<Properties IsBackboneAtom="0" RelativeVelocity="-1.10252958596007,3.06499879356301,0.0991447462379948"/>
					</Atom3d>
					<Atom3d ID="60" HasProperties="1" UserID="22" DisplayStyle="CPK" XYZ="23.1774300414188,10.4649573276521,9.97106410286389" Connections="42" ForcefieldType="h1" Charge="0.053" Components="H" Color="255,255,255,255">
						<Properties IsBackboneAtom="0" RelativeVelocity="-17.1477495311707,-10.4954519923754,-9.89672979398261"/>
					</Atom3d>
					<Atom3d ID="61" HasProperties="1" Name="C" UserID="23" DisplayStyle="CPK" XYZ="24.8530664927474,9.77548940783481,14.8651769844565" Connections="44,62,63" ForcefieldType="c3a" Charge="-0.1268" Components="C" Color="0,0,255,255">
						<Properties IsBackboneAtom="0" RelativeVelocity="-1.63828239330671,0.448354045867743,-0.195069318854019"/>
					</Atom3d>
					<Atom3d ID="64" HasProperties="1" Name="H" UserID="24" DisplayStyle="CPK" XYZ="23.4792942263039,10.9989684640832,16.0468803851484" Connections="45" ForcefieldType="h1" Charge="0.1268" Components="H" Color="255,255,255,255">
						<Properties IsBackboneAtom="0" RelativeVelocity="-5.28587646129318,2.10505744819292,-2.59382182283254"/>
					</Atom3d>
					<Atom3d ID="65" HasProperties="1" Name="C" UserID="25" DisplayStyle="CPK" XYZ="25.1379008879824,9.13879083378189,13.6087261115423" Connections="62,47,66" ForcefieldType="c3a" Components="C" Color="0,0,255,255">
						<Properties IsBackboneAtom="1" RelativeVelocity="4.49084498067522,11.1500190105599,-0.0758620193474707"/>
					</Atom3d>
					<Atom3d ID="67" HasProperties="1" UserID="26" DisplayStyle="CPK" XYZ="24.3897893473584,8.79134301044095,11.5496548723077" Connections="48" ForcefieldType="h1" Charge="0.1268" Components="H" Color="255,255,255,255">
						<Properties IsBackboneAtom="0" RelativeVelocity="0.753132128052561,19.934616183246,-4.37719359086293"/>
					</Atom3d>
					<Atom3d ID="68" HasProperties="1" UserID="27" DisplayStyle="CPK" XYZ="21.3899324701697,7.28791597347502,13.3039337168042" Connections="50,69,70,71" ForcefieldType="c4" Charge="-0.106" Components="C" Color="130,130,130,255">
						<Properties IsBackboneAtom="0" RelativeVelocity="-0.835839986541886,6.92853676088274,6.08166388239716"/>
					</Atom3d>
					<Atom3d ID="72" HasProperties="1" UserID="28" DisplayStyle="CPK" XYZ="19.8356021158689,7.30780405108578,11.7743189210488" Connections="51" ForcefieldType="h1" Charge="0.053" Components="H" Color="255,255,255,255">
						<Properties IsBackboneAtom="0" RelativeVelocity="-9.21119659701546,10.4691810686453,-0.741322622612461"/>
					</Atom3d>
					<Atom3d ID="73" HasProperties="1" UserID="29" DisplayStyle="CPK" XYZ="19.8042436888955,8.70350156731643,12.9850257144907" Connections="52" ForcefieldType="h1" Charge="0.053" Components="H" Color="255,255,255,255">
						<Properties IsBackboneAtom="0" RelativeVelocity="-19.9535688853616,-14.728389064534,-15.8803378162603"/>
					</Atom3d>
					<Atom3d ID="74" HasProperties="1" UserID="30" DisplayStyle="CPK" XYZ="23.5598461508787,13.1685150060027,9.62930514095706" Connections="56,75,76,77" ForcefieldType="c4" Charge="-0.106" Components="C" Color="130,130,130,255">
						<Properties IsBackboneAtom="0" RelativeVelocity="-1.3034602585762,-1.86471703254004,-1.10986691955425"/>
					</Atom3d>
					<Atom3d ID="78" HasProperties="1" UserID="31" DisplayStyle="CPK" XYZ="24.0267003648436,12.1996351425461,11.5334473542972" Connections="57" ForcefieldType="h1" Charge="0.053" Components="H" Color="255,255,255,255">
						<Properties IsBackboneAtom="0" RelativeVelocity="7.86290968845346,7.96832164445987,-12.2422017062973"/>
					</Atom3d>
					<Atom3d ID="79" HasProperties="1" UserID="32" DisplayStyle="CPK" XYZ="22.3964425381493,13.0828008871154,11.462411834836" Connections="58" ForcefieldType="h1" Charge="0.053" Components="H" Color="255,255,255,255">
						<Properties IsBackboneAtom="0" RelativeVelocity="-25.8436940286708,-18.6612838279175,-14.4984987850358"/>
					</Atom3d>
					<Atom3d ID="80" HasProperties="1" Name="H" UserID="33" DisplayStyle="CPK" XYZ="25.6059566955801,9.67543174222262,15.7153209502313" Connections="63" ForcefieldType="h1" Charge="0.1268" Components="H" Color="255,255,255,255">
						<Properties IsBackboneAtom="0" RelativeVelocity="3.59554900034976,44.5592320199171,0.361461242642255"/>
					</Atom3d>
					<Atom3d ID="81" HasProperties="1" Name="C" UserID="34" DisplayStyle="CPK" XYZ="26.348112974454,8.36841081267538,13.4254159171237" Connections="82,83,66" ForcefieldType="c3a" Components="C" Color="255,128,0,255">
						<Properties IsBackboneAtom="1" RelativeVelocity="2.73224309443949,-7.58768946980155,-7.43329856821585"/>
					</Atom3d>
					<Atom3d ID="84" HasProperties="1" UserID="35" DisplayStyle="CPK" XYZ="20.6296964616398,6.32283359351191,14.2272079459416" Connections="69,85,86,87" ForcefieldType="c4" Charge="-0.106" Components="C" Color="130,130,130,255">
						<Properties IsBackboneAtom="0" RelativeVelocity="8.19502391076428,-1.29559414069367,0.0976610084092334"/>
					</Atom3d>
					<Atom3d ID="88" HasProperties="1" UserID="36" DisplayStyle="CPK" XYZ="21.9603595483195,8.03674714086911,13.9469459933317" Connections="70" ForcefieldType="h1" Charge="0.053" Components="H" Color="255,255,255,255">
						<Properties IsBackboneAtom="0" RelativeVelocity="0.367059801841572,7.1557611129976,4.74993281240269"/>
					</Atom3d>
					<Atom3d ID="89" HasProperties="1" UserID="37" DisplayStyle="CPK" XYZ="22.1406088522664,6.66805346466409,12.7107597153128" Connections="71" ForcefieldType="h1" Charge="0.053" Components="H" Color="255,255,255,255">
						<Properties IsBackboneAtom="0" RelativeVelocity="27.2556728569204,16.2823139810603,31.8575397231342"/>
					</Atom3d>
					<Atom3d ID="90" HasProperties="1" UserID="38" DisplayStyle="CPK" XYZ="24.2358868956915,14.5057564671289,9.95019325955778" Connections="75,91,92,93" ForcefieldType="c4" Charge="-0.106" Components="C" Color="130,130,130,255">
						<Properties IsBackboneAtom="0" RelativeVelocity="0.174064210229602,-0.768510936811382,-4.28320184145768"/>
					</Atom3d>
					<Atom3d ID="94" HasProperties="1" UserID="39" DisplayStyle="CPK" XYZ="22.6488244556314,13.363638314831,8.97236806508668" Connections="76" ForcefieldType="h1" Charge="0.053" Components="H" Color="255,255,255,255">
						<Properties IsBackboneAtom="0" RelativeVelocity="11.7716702148554,21.8628251291127,-12.194537896068"/>
					</Atom3d>
					<Atom3d ID="95" HasProperties="1" UserID="40" DisplayStyle="CPK" XYZ="24.3056904426802,12.5328376785713,9.04687009368626" Connections="77" ForcefieldType="h1" Charge="0.053" Components="H" Color="255,255,255,255">
						<Properties IsBackboneAtom="0" RelativeVelocity="4.32615960125732,16.4939741620382,-13.9377074680385"/>
					</Atom3d>
					<Atom3d ID="96" HasProperties="1" Name="C" UserID="41" DisplayStyle="CPK" XYZ="26.8951577211763,8.26797783216877,12.1457653813305" Connections="97,82,98" ForcefieldType="c3a" Charge="0.1137" Components="C" Color="255,128,0,255">
						<Properties IsBackboneAtom="0" RelativeVelocity="-2.33184207382138,-0.705046811269339,-5.50030911366643"/>
					</Atom3d>
					<Atom3d ID="99" HasProperties="1" Name="C" UserID="42" DisplayStyle="CPK" XYZ="26.9898746879838,7.70209171339338,14.5062095665794" Connections="83,100,101" ForcefieldType="c3a" Charge="-0.1268" Components="C" Color="255,128,0,255">
						<Properties IsBackboneAtom="1" RelativeVelocity="-4.01408970206792,6.24047040521001,-5.49869654837038"/>
					</Atom3d>
					<Atom3d ID="102" HasProperties="1" UserID="43" DisplayStyle="CPK" XYZ="19.9686357402231,5.13517743293195,13.5163044094145" Connections="85,103,104,105" ForcefieldType="c4" Charge="-0.106" Components="C" Color="130,130,130,255">
						<Properties IsBackboneAtom="0" RelativeVelocity="7.38413146507115,-1.07487524181728,6.24114159710211"/>
					</Atom3d>
					<Atom3d ID="106" HasProperties="1" UserID="44" DisplayStyle="CPK" XYZ="19.8230873670973,6.90937088835682,14.7794359123375" Connections="86" ForcefieldType="h1" Charge="0.053" Components="H" Color="255,255,255,255">
						<Properties IsBackboneAtom="0" RelativeVelocity="8.64397712742395,-9.36543080774291,9.32462878137402"/>
					</Atom3d>
					<Atom3d ID="107" HasProperties="1" UserID="45" DisplayStyle="CPK" XYZ="21.34964640332,5.88534509958967,14.9952417054032" Connections="87" ForcefieldType="h1" Charge="0.053" Components="H" Color="255,255,255,255">
						<Properties IsBackboneAtom="0" RelativeVelocity="0.474560238044604,-14.7434483878003,-0.325411709594193"/>
					</Atom3d>
					<Atom3d ID="108" HasProperties="1" UserID="46" DisplayStyle="CPK" XYZ="24.6732238001306,15.281075235716,8.70296924037564" Connections="91,109,110,111" ForcefieldType="c4" Charge="-0.106" Components="C" Color="130,130,130,255">
						<Properties IsBackboneAtom="0" RelativeVelocity="4.44225303421961,-4.03603089860481,1.11707609474721"/>
					</Atom3d>
					<Atom3d ID="112" HasProperties="1" UserID="47" DisplayStyle="CPK" XYZ="25.1516008546365,14.3080012728889,10.5997783464069" Connections="92" ForcefieldType="h1" Charge="0.053" Components="H" Color="255,255,255,255">
						<Properties IsBackboneAtom="0" RelativeVelocity="-3.03999145699131,-20.5990486426474,-5.78944966280561"/>
					</Atom3d>
					<Atom3d ID="113" HasProperties="1" UserID="48" DisplayStyle="CPK" XYZ="23.5111601555276,15.1687443399798,10.5288280226481" Connections="93" ForcefieldType="h1" Charge="0.053" Components="H" Color="255,255,255,255">
						<Properties IsBackboneAtom="0" RelativeVelocity="-7.78035136790368,-19.5033562589514,7.2200779492655"/>
					</Atom3d>
					<Atom3d ID="114" HasProperties="1" Name="N" UserID="49" DisplayStyle="CPK" XYZ="28.0329647185766,7.56721797923957,11.8865916986754" Connections="115,97" ForcefieldType="n2a" Charge="-0.481" Components="N" Color="255,0,0,255">
						<Properties IsBackboneAtom="0" RelativeVelocity="-4.22869415555365,3.41573134342415,4.7675240635715"/>
					</Atom3d>
					<Atom3d ID="116" HasProperties="1" Name="H" UserID="50" DisplayStyle="CPK" XYZ="26.3497407683024,8.80260925142518,11.2994264719248" Connections="98" ForcefieldType="h1" Charge="0.1268" Components="H" Color="255,255,255,255">
						<Properties IsBackboneAtom="0" RelativeVelocity="-22.0415421316018,-25.8271045846747,-8.66811438017214"/>
					</Atom3d>
					<Atom3d ID="117" HasProperties="1" Name="C" UserID="51" DisplayStyle="CPK" XYZ="28.0988429511063,6.95939173976983,14.2722200319935" Connections="118,119,100" ForcefieldType="c3a" Components="C" Color="255,128,0,255">
						<Properties IsBackboneAtom="1" RelativeVelocity="-7.12382952870801,5.7897617868086,-5.94444761792757"/>
					</Atom3d>
					<Atom3d ID="120" HasProperties="1" Name="H" UserID="52" DisplayStyle="CPK" XYZ="26.5708055112219,7.79455761270826,15.5623492538672" Connections="101" ForcefieldType="h1" Charge="0.1268" Components="H" Color="255,255,255,255">
						<Properties IsBackboneAtom="0" RelativeVelocity="-18.6718153049037,-7.48530950657241,-10.1130808735692"/>
					</Atom3d>
					<Atom3d ID="121" HasProperties="1" UserID="53" DisplayStyle="CPK" XYZ="19.2958516822078,4.16385374426874,14.4930640498527" Connections="103,122,123,124" ForcefieldType="c4" Charge="-0.106" Components="C" Color="130,130,130,255">
						<Properties IsBackboneAtom="0" RelativeVelocity="-3.49874258356547,-1.57035060022672,-0.998510547782738"/>
					</Atom3d>
					<Atom3d ID="125" HasProperties="1" UserID="54" DisplayStyle="CPK" XYZ="20.761541457802,4.57192766151375,12.9216194722079" Connections="104" ForcefieldType="h1" Charge="0.053" Components="H" Color="255,255,255,255">
						<Properties IsBackboneAtom="0" RelativeVelocity="18.4909629645377,-2.45132180516853,22.3537972116018"/>
					</Atom3d>
					<Atom3d ID="126" HasProperties="1" UserID="55" DisplayStyle="CPK" XYZ="19.1704245813308,5.51846779553594,12.7982881141487" Connections="105" ForcefieldType="h1" Charge="0.053" Components="H" Color="255,255,255,255">
						<Properties IsBackboneAtom="0" RelativeVelocity="9.10728312940857,3.05018129949142,6.52756341217536"/>
					</Atom3d>
					<Atom3d ID="127" HasProperties="1" UserID="56" DisplayStyle="CPK" XYZ="25.3408753671682,16.6203978081958,9.03355361939565" Connections="109,128,129,130" ForcefieldType="c4" Charge="-0.106" Components="C" Color="130,130,130,255">
						<Properties IsBackboneAtom="0" RelativeVelocity="2.66249518702638,-5.02607912855139,0.725342007195387"/>
					</Atom3d>
					<Atom3d ID="131" HasProperties="1" UserID="57" DisplayStyle="CPK" XYZ="23.7588909709939,15.4760152554643,8.05059371755471" Connections="110" ForcefieldType="h1" Charge="0.053" Components="H" Color="255,255,255,255">
						<Properties IsBackboneAtom="0" RelativeVelocity="8.09192815354515,6.86803515990249,-0.739797298052695"/>
					</Atom3d>
					<Atom3d ID="132" HasProperties="1" UserID="58" DisplayStyle="CPK" XYZ="25.4221876281824,14.6577536558433,8.11125702244575" Connections="111" ForcefieldType="h1" Charge="0.053" Components="H" Color="255,255,255,255">
						<Properties IsBackboneAtom="0" RelativeVelocity="-1.18729248693231,-6.101880328997,-3.8323526042722"/>
					</Atom3d>
					<Atom3d ID="133" HasProperties="1" Name="C" UserID="59" DisplayStyle="CPK" XYZ="28.5705115624097,6.95619945630842,12.9337088864541" Connections="134,115,119" ForcefieldType="c3a" Charge="0.2405" Components="C" Color="255,128,0,255">
						<Properties IsBackboneAtom="0" RelativeVelocity="-5.30381722687384,-5.99654699798629,1.53928585371364"/>
					</Atom3d>
					<Atom3d ID="135" HasProperties="1" Name="C" UserID="60" DisplayStyle="CPK" XYZ="29.0119110875293,6.13726979866169,15.1792088268444" Connections="136,137,118,138" ForcefieldType="c44" Components="C" Color="255,128,0,255">
						<Properties IsBackboneAtom="1" RelativeVelocity="-10.7310724381149,-2.78928152160602,2.50017210086365"/>
					</Atom3d>
					<Atom3d ID="139" HasProperties="1" UserID="61" DisplayStyle="CPK" XYZ="18.6312181290809,2.96885994372004,13.8015947920321" Connections="122,140,141,142" ForcefieldType="c4" Charge="-0.106" Components="C" Color="130,130,130,255">
						<Properties IsBackboneAtom="0" RelativeVelocity="2.21143854156819,-1.72176089785338,6.28773650910562"/>
					</Atom3d>
					<Atom3d ID="143" HasProperties="1" UserID="62" DisplayStyle="CPK" XYZ="18.5055718808744,4.73003174928764,15.0884632930078" Connections="123" ForcefieldType="h1" Charge="0.053" Components="H" Color="255,255,255,255">
						<Properties IsBackboneAtom="0" RelativeVelocity="-10.6434038279216,7.05948130736821,-18.6879892600134"/>
					</Atom3d>
					<Atom3d ID="144" HasProperties="1" UserID="63" DisplayStyle="CPK" XYZ="20.0749345690446,3.75133442338012,15.215876350415" Connections="124" ForcefieldType="h1" Charge="0.053" Components="H" Color="255,255,255,255">
						<Properties IsBackboneAtom="0" RelativeVelocity="22.2134191880327,3.6437068988553,-25.7366144059016"/>
					</Atom3d>
					<Atom3d ID="145" HasProperties="1" UserID="64" DisplayStyle="CPK" XYZ="25.7782430633644,17.4048332562062,7.79210941835435" Connections="128,146,147,148" ForcefieldType="c4" Charge="-0.106" Components="C" Color="130,130,130,255">
						<Properties IsBackboneAtom="0" RelativeVelocity="-2.01504955256985,1.03670068403208,0.029266969053337"/>
					</Atom3d>
					<Atom3d ID="149" HasProperties="1" UserID="65" DisplayStyle="CPK" XYZ="26.2554080875445,16.4241167047731,9.68524648287711" Connections="129" ForcefieldType="h1" Charge="0.053" Components="H" Color="255,255,255,255">
						<Properties IsBackboneAtom="0" RelativeVelocity="11.2237544182239,-11.5159349122442,-13.243489542826"/>
					</Atom3d>
					<Atom3d ID="150" HasProperties="1" UserID="66" DisplayStyle="CPK" XYZ="24.6105093866143,17.2762334775737,9.61324756082831" Connections="130" ForcefieldType="h1" Charge="0.053" Components="H" Color="255,255,255,255">
						<Properties IsBackboneAtom="0" RelativeVelocity="3.28180429178196,8.0644098606294,-13.3042807400132"/>
					</Atom3d>
					<Atom3d ID="151" HasProperties="1" Name="C" UserID="67" DisplayStyle="CPK" XYZ="29.7426754844215,6.25571208922247,12.8670771297241" Connections="152,153,134" ForcefieldType="c3a" Charge="0.2405" Components="C" Color="255,128,0,255">
						<Properties IsBackboneAtom="0" RelativeVelocity="-1.53414631286712,1.6024057113376,1.80583776659183"/>
					</Atom3d>
					<Atom3d ID="154" HasProperties="1" Name="C" UserID="68" DisplayStyle="CPK" XYZ="28.2135447828201,4.94996051246109,15.7298748955703" Connections="155,156,136" ForcefieldType="c3a" Components="C" Color="130,130,130,255">
						<Properties IsBackboneAtom="1" RelativeVelocity="7.52578382772134,0.35770793505117,3.68139231669513"/>
					</Atom3d>
					<Atom3d ID="157" HasProperties="1" Name="C" UserID="69" DisplayStyle="CPK" XYZ="30.0788793742585,5.76316377671541,14.156594340524" Connections="137,158,152" ForcefieldType="c3a" Components="C" Color="255,128,0,255">
						<Properties IsBackboneAtom="0" RelativeVelocity="-2.94423768819794,5.76720066559964,7.74145141668706"/>
					</Atom3d>
					<Atom3d ID="159" HasProperties="1" Name="C" UserID="70" DisplayStyle="CPK" XYZ="29.6613077966609,6.97192345992366,16.2794216370685" Connections="138,160,161" ForcefieldType="c3a" Components="C" Color="130,130,130,255">
						<Properties IsBackboneAtom="0" RelativeVelocity="-1.5100930121714,-1.52745830858949,4.94387161713252"/>
					</Atom3d>
					<Atom3d ID="162" HasProperties="1" UserID="71" DisplayStyle="CPK" XYZ="17.9658364684171,2.01202897949164,14.7914925609452" Connections="140,163,164,165" ForcefieldType="c4" Charge="-0.159" Components="C" Color="130,130,130,255">
						<Properties IsBackboneAtom="0" RelativeVelocity="3.73678211692058,-3.20380954143741,5.7407297495281"/>
					</Atom3d>
					<Atom3d ID="166" HasProperties="1" UserID="72" DisplayStyle="CPK" XYZ="19.4205517945977,2.39827384549084,13.2091559129046" Connections="141" ForcefieldType="h1" Charge="0.053" Components="H" Color="255,255,255,255">
						<Properties IsBackboneAtom="0" RelativeVelocity="-4.53012106052771,3.53994902877041,-7.76197989331888"/>
					</Atom3d>
					<Atom3d ID="167" HasProperties="1" UserID="73" DisplayStyle="CPK" XYZ="17.8287569576842,3.34334077239851,13.083667125853" Connections="142" ForcefieldType="h1" Charge="0.053" Components="H" Color="255,255,255,255">
						<Properties IsBackboneAtom="0" RelativeVelocity="-2.01702526695413,5.46730774046663,14.7640032540366"/>
					</Atom3d>
					<Atom3d ID="168" HasProperties="1" UserID="74" DisplayStyle="CPK" XYZ="26.4403980121372,18.7379567195374,8.14219767251503" Connections="146,169,170,171" ForcefieldType="c4" Charge="-0.159" Components="C" Color="130,130,130,255">
						<Properties IsBackboneAtom="0" RelativeVelocity="-3.17856704728578,3.43122246455777,2.93893563599913"/>
					</Atom3d>
					<Atom3d ID="172" HasProperties="1" UserID="75" DisplayStyle="CPK" XYZ="24.864712950583,17.6053527158172,7.14030067656633" Connections="147" ForcefieldType="h1" Charge="0.053" Components="H" Color="255,255,255,255">
						<Properties IsBackboneAtom="0" RelativeVelocity="-8.384175634349,-2.84402846161232,7.7619443064815"/>
					</Atom3d>
					<Atom3d ID="173" HasProperties="1" UserID="76" DisplayStyle="CPK" XYZ="26.5288993084899,16.7867816364465,7.1970234132433" Connections="148" ForcefieldType="h1" Charge="0.053" Components="H" Color="255,255,255,255">
						<Properties IsBackboneAtom="0" RelativeVelocity="-19.3547246300276,-13.1230392220138,-7.13723529180398"/>
					</Atom3d>
					<Atom3d ID="174" HasProperties="1" Name="N" UserID="77" DisplayStyle="CPK" XYZ="30.440924078776,6.13404977210476,11.7458834130202" Connections="175,153" ForcefieldType="n2a" Charge="-0.481" Components="N" Color="255,0,0,255">
						<Properties IsBackboneAtom="0" RelativeVelocity="5.7564513646018,6.93012637296959,5.16093215849225"/>
					</Atom3d>
					<Atom3d ID="176" HasProperties="1" Name="C" UserID="78" DisplayStyle="CPK" XYZ="27.1359652442599,5.20845093085354,16.5948679132741" Connections="177,155,178" ForcefieldType="c3a" Charge="-0.1268" Components="C" Color="130,130,130,255">
						<Properties IsBackboneAtom="0" RelativeVelocity="6.60674162379596,0.917265629035332,0.279928859276267"/>
					</Atom3d>
					<Atom3d ID="179" HasProperties="1" Name="C" UserID="79" DisplayStyle="CPK" XYZ="28.4958486743147,3.62519903023327,15.4211719418723" Connections="180,156,181" ForcefieldType="c3a" Charge="-0.1268" Components="C" Color="130,130,130,255">
						<Properties IsBackboneAtom="1" RelativeVelocity="-5.68650484404969,2.15620542038032,-0.165435972932069"/>
					</Atom3d>
					<Atom3d ID="182" HasProperties="1" Name="C" UserID="80" DisplayStyle="CPK" XYZ="31.2681425249838,5.12024743022388,14.2624700486317" Connections="158,183,184" ForcefieldType="c3a" Charge="-0.1268" Components="C" Color="255,128,0,255">
						<Properties IsBackboneAtom="0" RelativeVelocity="-1.1691632787773,-7.71443770017136,3.51444266102614"/>
					</Atom3d>
					<Atom3d ID="185" HasProperties="1" Name="C" UserID="81" DisplayStyle="CPK" XYZ="29.9155647571983,8.33337198789416,16.1209827376073" Connections="160,186,187" ForcefieldType="c3a" Charge="-0.1268" Components="C" Color="130,130,130,255">
						<Properties IsBackboneAtom="0" RelativeVelocity="3.11139259016598,-10.1332723469074,-2.99545287777605"/>
					</Atom3d>
					<Atom3d ID="188" HasProperties="1" Name="C" UserID="82" DisplayStyle="CPK" XYZ="30.0660460299047,6.39798224654529,17.4842779435972" Connections="161,189,190" ForcefieldType="c3a" Charge="-0.1268" Components="C" Color="130,130,130,255">
						<Properties IsBackboneAtom="0" RelativeVelocity="-3.60634874703559,6.43461653060395,0.246730104559301"/>
					</Atom3d>
					<Atom3d ID="191" HasProperties="1" UserID="83" DisplayStyle="CPK" XYZ="18.6190315392081,1.08709107350511,14.9235002352526" Connections="163" ForcefieldType="h1" Charge="0.053" Components="H" Color="255,255,255,255">
						<Properties IsBackboneAtom="0" RelativeVelocity="6.67170550349918,-4.60646023933002,-18.6096868692045"/>
					</Atom3d>
					<Atom3d ID="192" HasProperties="1" UserID="84" DisplayStyle="CPK" XYZ="16.94418543522,1.70186848377728,14.3919558420094" Connections="164" ForcefieldType="h1" Charge="0.053" Components="H" Color="255,255,255,255">
						<Properties IsBackboneAtom="0" RelativeVelocity="3.83036442947951,8.80771208965644,-3.82311717974594"/>
					</Atom3d>
					<Atom3d ID="193" HasProperties="1" UserID="85" DisplayStyle="CPK" XYZ="17.8382271644951,2.53377679675196,15.7970247768633" Connections="165" ForcefieldType="h1" Charge="0.053" Components="H" Color="255,255,255,255">
						<Properties IsBackboneAtom="0" RelativeVelocity="10.7304855749357,16.7508969990711,-3.72576252270126"/>
					</Atom3d>
					<Atom3d ID="194" HasProperties="1" UserID="86" DisplayStyle="CPK" XYZ="26.8688583238116,19.2092933896542,7.19675414631391" Connections="169" ForcefieldType="h1" Charge="0.053" Components="H" Color="255,255,255,255">
						<Properties IsBackboneAtom="0" RelativeVelocity="-17.0212784905822,25.3420033841342,7.58892470149413"/>
					</Atom3d>
					<Atom3d ID="195" HasProperties="1" UserID="87" DisplayStyle="CPK" XYZ="27.2802745686137,18.5597191589676,8.8921568036653" Connections="170" ForcefieldType="h1" Charge="0.053" Components="H" Color="255,255,255,255">
						<Properties IsBackboneAtom="0" RelativeVelocity="-2.64930978711781,0.479241405403282,1.64464442024359"/>
					</Atom3d>
					<Atom3d ID="196" HasProperties="1" UserID="88" DisplayStyle="CPK" XYZ="25.6657128641643,19.4387318324657,8.59868109951216" Connections="171" ForcefieldType="h1" Charge="0.053" Components="H" Color="255,255,255,255">
						<Properties IsBackboneAtom="0" RelativeVelocity="-0.352681653961715,16.2262599513432,-11.9077642918507"/>
					</Atom3d>
					<Atom3d ID="197" HasProperties="1" Name="C" UserID="89" DisplayStyle="CPK" XYZ="31.6221576329828,5.47733260689632,11.8736797853686" Connections="198,175,199" ForcefieldType="c3a" Charge="0.1137" Components="C" Color="255,128,0,255">
						<Properties IsBackboneAtom="0" RelativeVelocity="-3.7708364869972,-3.60176168719206,-0.180212073333433"/>
					</Atom3d>
					<Atom3d ID="200" HasProperties="1" Name="C" UserID="90" DisplayStyle="CPK" XYZ="26.3320856706377,4.21560898801587,17.1219552284636" Connections="201,177,202" ForcefieldType="c3a" Charge="-0.1268" Components="C" Color="130,130,130,255">
						<Properties IsBackboneAtom="0" RelativeVelocity="4.64485950551178,2.66501183989669,-1.06833909755608"/>
					</Atom3d>
					<Atom3d ID="203" HasProperties="1" Name="H" UserID="91" DisplayStyle="CPK" XYZ="26.9391817061166,6.30031942359759,16.8569735984111" Connections="178" ForcefieldType="h1" Charge="0.1268" Components="H" Color="255,255,255,255">
						<Properties IsBackboneAtom="0" RelativeVelocity="-5.16678145245577,1.03327812983888,-9.04266908617186"/>
					</Atom3d>
					<Atom3d ID="204" HasProperties="1" Name="C" UserID="92" DisplayStyle="CPK" XYZ="27.7320525344681,2.58490801423898,15.9572459032216" Connections="205,206,180" ForcefieldType="c3a" Components="C" Color="130,130,130,255">
						<Properties IsBackboneAtom="1" RelativeVelocity="-2.3797726624832,2.26539106596784,-4.77635212535448"/>
					</Atom3d>
					<Atom3d ID="207" HasProperties="1" Name="H" UserID="93" DisplayStyle="CPK" XYZ="29.3641362251733,3.39218014859995,14.7201877149893" Connections="181" ForcefieldType="h1" Charge="0.1268" Components="H" Color="255,255,255,255">
						<Properties IsBackboneAtom="0" RelativeVelocity="13.3391795015164,37.0276580012186,11.8092385783473"/>
					</Atom3d>
					<Atom3d ID="208" HasProperties="1" Name="C" UserID="94" DisplayStyle="CPK" XYZ="32.0833118493474,4.97731526221395,13.0991196537102" Connections="183,198,209" ForcefieldType="c3a" Components="C" Color="255,128,0,255">
						<Properties IsBackboneAtom="0" RelativeVelocity="-0.857470735872751,2.88197025597307,-11.2409146612226"/>
					</Atom3d>
					<Atom3d ID="210" HasProperties="1" Name="H" UserID="95" DisplayStyle="CPK" XYZ="31.6032634157378,4.7037014480049,15.2693381580631" Connections="184" ForcefieldType="h1" Charge="0.1268" Components="H" Color="255,255,255,255">
						<Properties IsBackboneAtom="0" RelativeVelocity="-25.1413055168674,2.11262441604011,15.5587102150784"/>
					</Atom3d>
					<Atom3d ID="211" HasProperties="1" Name="C" UserID="96" DisplayStyle="CPK" XYZ="30.5133727151625,9.08552685830513,17.1180926493976" Connections="186,212,213" ForcefieldType="c3a" Charge="-0.1268" Components="C" Color="130,130,130,255">
						<Properties IsBackboneAtom="0" RelativeVelocity="-4.86311144424706,2.52339426785735,-5.3121277578557"/>
					</Atom3d>
					<Atom3d ID="214" HasProperties="1" Name="H" UserID="97" DisplayStyle="CPK" XYZ="29.6296280544506,8.85738376508039,15.1497712179555" Connections="187" ForcefieldType="h1" Charge="0.1268" Components="H" Color="255,255,255,255">
						<Properties IsBackboneAtom="0" RelativeVelocity="-19.2170154436045,7.218252825499,12.940226014104"/>
					</Atom3d>
					<Atom3d ID="215" HasProperties="1" Name="C" UserID="98" DisplayStyle="CPK" XYZ="30.6660824259273,7.13196754902325,18.4961088240475" Connections="216,189,217" ForcefieldType="c3a" Charge="-0.1268" Components="C" Color="130,130,130,255">
						<Properties IsBackboneAtom="0" RelativeVelocity="-1.10771031089794,-0.593218339762265,2.47112497863917"/>
					</Atom3d>
					<Atom3d ID="218" HasProperties="1" Name="H" UserID="99" DisplayStyle="CPK" XYZ="29.9075185407934,5.28387536458606,17.6665822147474" Connections="190" ForcefieldType="h1" Charge="0.1268" Components="H" Color="255,255,255,255">
						<Properties IsBackboneAtom="0" RelativeVelocity="10.0483244795001,1.06020243382673,-20.7238738552918"/>
					</Atom3d>
					<Atom3d ID="219" HasProperties="1" Name="H" UserID="100" DisplayStyle="CPK" XYZ="32.247131524625,5.33940556459059,10.9302902993773" Connections="199" ForcefieldType="h1" Charge="0.1268" Components="H" Color="255,255,255,255">
						<Properties IsBackboneAtom="0" RelativeVelocity="7.70606535468446,21.4502559624186,3.76027418922368"/>
					</Atom3d>
					<Atom3d ID="220" HasProperties="1" Name="C" UserID="101" DisplayStyle="CPK" XYZ="26.6530253082798,2.89428842055157,16.8003541196054" Connections="221,206,201" ForcefieldType="c3a" Charge="-0.03" Components="C" Color="130,130,130,255">
						<Properties IsBackboneAtom="0" RelativeVelocity="0.13148615865941,-7.94198053892327,-5.28358938982888"/>
					</Atom3d>
					<Atom3d ID="222" HasProperties="1" Name="H" UserID="102" DisplayStyle="CPK" XYZ="25.4382949393365,4.43774366139897,17.7938140469913" Connections="202" ForcefieldType="h1" Charge="0.1268" Components="H" Color="255,255,255,255">
						<Properties IsBackboneAtom="0" RelativeVelocity="6.36450386254891,1.75695307397153,1.51957591805067"/>
					</Atom3d>
					<Atom3d ID="223" HasProperties="1" Name="C" UserID="103" DisplayStyle="CPK" XYZ="27.9786160199521,1.19260254530334,16.0716849508996" Connections="224,225,205" ForcefieldType="c3a" Components="C" Color="130,130,130,255">
						<Properties IsBackboneAtom="1" RelativeVelocity="3.48589459258487,2.62497332345023,-2.25445294494613"/>
					</Atom3d>
					<Atom3d ID="226" HasProperties="1" Name="C" UserID="104" DisplayStyle="CPK" XYZ="33.3715972744033,4.34375901745217,13.1103337087233" Connections="209,227,228" ForcefieldType="c3a" Components="C" Color="130,130,130,255">
						<Properties IsBackboneAtom="0" RelativeVelocity="1.62310689200824,-3.71243241610168,-5.47443626102703"/>
					</Atom3d>
					<Atom3d ID="229" HasProperties="1" Name="C" UserID="105" DisplayStyle="CPK" XYZ="30.8997020844998,8.50268638719438,18.3304314591241" Connections="212,216,230" ForcefieldType="c3a" Charge="0.042" Components="C" Color="130,130,130,255">
						<Properties IsBackboneAtom="0" RelativeVelocity="1.76768162713764,-1.33353689383343,-3.21599568302226"/>
					</Atom3d>
					<Atom3d ID="231" HasProperties="1" Name="H" UserID="106" DisplayStyle="CPK" XYZ="30.6984015517786,10.1990659036673,16.9587343092118" Connections="213" ForcefieldType="h1" Charge="0.1268" Components="H" Color="255,255,255,255">
						<Properties IsBackboneAtom="0" RelativeVelocity="-29.0910277240721,5.82358376319687,-10.3822941626487"/>
					</Atom3d>
					<Atom3d ID="232" HasProperties="1" Name="H" UserID="107" DisplayStyle="CPK" XYZ="30.9695352998095,6.61515161304609,19.4658601314275" Connections="217" ForcefieldType="h1" Charge="0.1268" Components="H" Color="255,255,255,255">
						<Properties IsBackboneAtom="0" RelativeVelocity="5.64146349085937,-19.7200336300745,-9.83419396466661"/>
					</Atom3d>
					<Atom3d ID="233" HasProperties="1" Name="N" UserID="108" DisplayStyle="CPK" XYZ="26.1819639980983,1.71250628475715,17.4251377349124" Connections="234,221,235" ForcefieldType="n3a" Charge="-0.001" Components="N" Color="255,0,0,255">
						<Properties IsBackboneAtom="0" RelativeVelocity="4.50197528138108,-7.5153056303036,2.41074330339405"/>
					</Atom3d>
					<Atom3d ID="236" HasProperties="1" Name="C" UserID="109" DisplayStyle="CPK" XYZ="27.0230330005384,0.666705274801978,16.9627335922766" Connections="237,224,234" ForcefieldType="c3a" Charge="-0.03" Components="C" Color="130,130,130,255">
						<Properties IsBackboneAtom="0" RelativeVelocity="5.47206155222833,-2.97953896268458,-4.45960272755167"/>
					</Atom3d>
					<Atom3d ID="238" HasProperties="1" Name="C" UserID="110" DisplayStyle="CPK" XYZ="29.1196698103368,0.453405676003496,15.8013189595404" Connections="239,225,240" ForcefieldType="c3a" Charge="-0.1268" Components="C" Color="130,130,130,255">
						<Properties IsBackboneAtom="1" RelativeVelocity="-9.99854439098838,-1.29933602259611,-0.989586511048567"/>
					</Atom3d>
					<Atom3d ID="241" HasProperties="1" Name="C" UserID="111" DisplayStyle="CPK" XYZ="34.4419819988487,4.87387914580413,12.3053230578811" Connections="227,242,243" ForcefieldType="c3a" Charge="-0.1268" Components="C" Color="130,130,130,255">
						<Properties IsBackboneAtom="0" RelativeVelocity="4.18011100513339,1.71214219031047,-1.27363390900675"/>
					</Atom3d>
					<Atom3d ID="244" HasProperties="1" Name="C" UserID="112" DisplayStyle="CPK" XYZ="33.5884265404796,3.09458405897609,13.7653267846837" Connections="228,245,246" ForcefieldType="c3a" Charge="-0.1268" Components="C" Color="130,130,130,255">
						<Properties IsBackboneAtom="0" RelativeVelocity="-3.36011627290751,0.756258895700115,-0.0422893327501336"/>
					</Atom3d>
					<Atom3d ID="247" HasProperties="1" Name="O" UserID="113" DisplayStyle="CPK" XYZ="31.4878256512762,9.31058330786918,19.2829108510826" Connections="230,248" ForcefieldType="o2e" Charge="-0.202" Components="O" Color="0,0,255,255">
						<Properties IsBackboneAtom="0" RelativeVelocity="-6.03828078460448,1.71956402698828,3.9956264934572"/>
					</Atom3d>
					<Atom3d ID="249" HasProperties="1" Name="C" UserID="114" DisplayStyle="CPK" XYZ="25.124921444901,1.61853919787006,18.4719637756287" Connections="235,250,251,252" ForcefieldType="c4" Charge="-0.045" Components="C" Color="130,130,130,255">
						<Properties IsBackboneAtom="0" RelativeVelocity="-0.954609243093528,-3.9153240780517,-9.39614418989441"/>
					</Atom3d>
					<Atom3d ID="253" HasProperties="1" Name="C" UserID="115" DisplayStyle="CPK" XYZ="27.1337164933201,-0.609376456506756,17.5326022251059" Connections="254,237,255" ForcefieldType="c3a" Charge="-0.1268" Components="C" Color="130,130,130,255">
						<Properties IsBackboneAtom="0" RelativeVelocity="9.47258913681664,-1.03954054294374,-2.96734403514357"/>
					</Atom3d>
					<Atom3d ID="256" HasProperties="1" Name="C" UserID="116" DisplayStyle="CPK" XYZ="29.3539469547213,-0.777543049530005,16.4862793899408" Connections="257,258,239" ForcefieldType="c3a" Components="C" Color="130,130,130,255">
						<Properties IsBackboneAtom="1" RelativeVelocity="-3.4402913462612,8.37718484946346,3.05239200470689"/>
					</Atom3d>
					<Atom3d ID="259" HasProperties="1" Name="H" UserID="117" DisplayStyle="CPK" XYZ="29.8714846771834,0.829198729485619,15.0311540788457" Connections="240" ForcefieldType="h1" Charge="0.1268" Components="H" Color="255,255,255,255">
						<Properties IsBackboneAtom="0" RelativeVelocity="-2.51862777217585,11.7229494995953,12.6661867137834"/>
					</Atom3d>
					<Atom3d ID="260" HasProperties="1" Name="C" UserID="118" DisplayStyle="CPK" XYZ="35.5714656706866,4.14844492761968,12.0248810732541" Connections="242,261,262" ForcefieldType="c3a" Charge="-0.1268" Components="C" Color="130,130,130,255">
						<Properties IsBackboneAtom="0" RelativeVelocity="-0.224901797320203,-4.23472138730737,-0.469575203399311"/>
					</Atom3d>
					<Atom3d ID="263" HasProperties="1" Name="H" UserID="119" DisplayStyle="CPK" XYZ="34.3660124418159,5.92834802626636,11.8787976037128" Connections="243" ForcefieldType="h1" Charge="0.1268" Components="H" Color="255,255,255,255">
						<Properties IsBackboneAtom="0" RelativeVelocity="-20.9950265267314,3.20835546254743,6.90935809424887"/>
					</Atom3d>
					<Atom3d ID="264" HasProperties="1" Name="C" UserID="120" DisplayStyle="CPK" XYZ="34.7092587578282,2.33711132408841,13.4604776668108" Connections="265,245,266" ForcefieldType="c3a" Components="C" Color="130,130,130,255">
						<Properties IsBackboneAtom="0" RelativeVelocity="2.1403080059718,3.71914160011184,-5.00128275367912"/>
					</Atom3d>
					<Atom3d ID="267" HasProperties="1" Name="H" UserID="121" DisplayStyle="CPK" XYZ="32.8401925889108,2.71933430411166,14.5392347454299" Connections="246" ForcefieldType="h1" Charge="0.1268" Components="H" Color="255,255,255,255">
						<Properties IsBackboneAtom="0" RelativeVelocity="3.4940048359929,-16.7082239898121,-1.88366695394007"/>
					</Atom3d>
					<Atom3d ID="268" HasProperties="1" Name="C" UserID="122" DisplayStyle="CPK" XYZ="31.9058229157549,8.69154331395712,20.4945746726016" Connections="248,269,270,271" ForcefieldType="c4o" Charge="0.001" Components="C" Color="130,130,130,255">
						<Properties IsBackboneAtom="0" RelativeVelocity="-0.713214549461199,-1.49049931814365,7.70896785797798"/>
					</Atom3d>
					<Atom3d ID="272" HasProperties="1" Name="C" UserID="123" DisplayStyle="CPK" XYZ="25.7521321956202,1.82924697896266,19.8529889747434" Connections="250,273,274,275" ForcefieldType="c4" Charge="-0.159" Components="C" Color="130,130,130,255">
						<Properties IsBackboneAtom="0" RelativeVelocity="0.508279567432477,3.11402100817605,6.14467742020544"/>
					</Atom3d>
					<Atom3d ID="276" HasProperties="1" Name="H" UserID="124" DisplayStyle="CPK" XYZ="24.6382591252348,0.588534028825535,18.42896267249" Connections="251" ForcefieldType="h1" Charge="0.053" Components="H" Color="255,255,255,255">
						<Properties IsBackboneAtom="0" RelativeVelocity="5.30730148041302,-6.22259703806252,-24.9988305827159"/>
					</Atom3d>
					<Atom3d ID="277" HasProperties="1" Name="H" UserID="125" DisplayStyle="CPK" XYZ="24.3352096673157,2.41975986035592,18.2875709480531" Connections="252" ForcefieldType="h1" Charge="0.053" Components="H" Color="255,255,255,255">
						<Properties IsBackboneAtom="0" RelativeVelocity="25.0935953907081,20.4457302383805,-15.1013222048475"/>
					</Atom3d>
					<Atom3d ID="278" HasProperties="1" Name="C" UserID="126" DisplayStyle="CPK" XYZ="28.2858532422408,-1.31252000692125,17.2921871801038" Connections="258,254,279" ForcefieldType="c3a" Charge="-0.1268" Components="C" Color="130,130,130,255">
						<Properties IsBackboneAtom="0" RelativeVelocity="4.48578848038841,-0.541873361055329,2.12191933436937"/>
					</Atom3d>
					<Atom3d ID="280" HasProperties="1" Name="H" UserID="127" DisplayStyle="CPK" XYZ="26.3105139552685,-1.066556294011,18.1751939571079" Connections="255" ForcefieldType="h1" Charge="0.1268" Components="H" Color="255,255,255,255">
						<Properties IsBackboneAtom="0" RelativeVelocity="-12.6798348088886,30.5025493750788,-8.90505515530774"/>
					</Atom3d>
					<Atom3d ID="281" HasProperties="1" Name="C" UserID="128" DisplayStyle="CPK" XYZ="30.649477680225,-1.39152983895024,16.5109060331276" Connections="282,283,257" ForcefieldType="c3a" Components="C" Color="255,128,0,255">
						<Properties IsBackboneAtom="1" RelativeVelocity="-3.71146795873478,-2.82494159906522,4.69186163361762"/>
					</Atom3d>
					<Atom3d ID="284" HasProperties="1" Name="C" UserID="129" DisplayStyle="CPK" XYZ="35.6617871168371,2.85789510870915,12.5637523501799" Connections="261,265,285" ForcefieldType="c3a" Charge="-0.03" Components="C" Color="130,130,130,255">
						<Properties IsBackboneAtom="0" RelativeVelocity="-1.44145629699135,-5.31278062600517,-5.78098022039601"/>
					</Atom3d>
					<Atom3d ID="286" HasProperties="1" Name="H" UserID="130" DisplayStyle="CPK" XYZ="36.3922962210319,4.60003241523943,11.3753382300501" Connections="262" ForcefieldType="h1" Charge="0.1268" Components="H" Color="255,255,255,255">
						<Properties IsBackboneAtom="0" RelativeVelocity="12.4506470204016,-11.6658705686136,10.3821550509081"/>
					</Atom3d>
					<Atom3d ID="287" HasProperties="1" Name="C" UserID="131" DisplayStyle="CPK" XYZ="34.9395764279726,0.941519643120425,13.559376709653" Connections="266,288,289" ForcefieldType="c3a" Components="C" Color="130,130,130,255">
						<Properties IsBackboneAtom="0" RelativeVelocity="3.07552465627311,-2.58111984949464,2.59119327742783"/>
					</Atom3d>
					<Atom3d ID="290" HasProperties="1" Name="H" UserID="132" DisplayStyle="CPK" XYZ="32.9957174117465,8.95539295942776,20.6997899466549" Connections="269" ForcefieldType="h1" Charge="0.053" Components="H" Color="255,255,255,255">
						<Properties IsBackboneAtom="0" RelativeVelocity="4.96511028231115,-28.233079069161,11.934994777702"/>
					</Atom3d>
					<Atom3d ID="291" HasProperties="1" Name="H" UserID="133" DisplayStyle="CPK" XYZ="31.800064778503,7.56044144919335,20.3995812810136" Connections="270" ForcefieldType="h1" Charge="0.053" Components="H" Color="255,255,255,255">
						<Properties IsBackboneAtom="0" RelativeVelocity="-10.8721411549457,0.979002125919344,-10.3856438345555"/>
					</Atom3d>
					<Atom3d ID="292" HasProperties="1" Name="H" UserID="134" DisplayStyle="CPK" XYZ="31.2564603990372,9.06300633077226,21.3547743619372" Connections="271" ForcefieldType="h1" Charge="0.053" Components="H" Color="255,255,255,255">
						<Properties IsBackboneAtom="0" RelativeVelocity="6.64790306362977,1.66020589374471,11.905276703183"/>
					</Atom3d>
					<Atom3d ID="293" HasProperties="1" Name="H" UserID="135" DisplayStyle="CPK" XYZ="26.6220603168814,2.56104964798638,19.7676082160137" Connections="273" ForcefieldType="h1" Charge="0.053" Components="H" Color="255,255,255,255">
						<Properties IsBackboneAtom="0" RelativeVelocity="-1.63826280492772,7.97441170387774,25.9326159686362"/>
					</Atom3d>
					<Atom3d ID="294" HasProperties="1" Name="H" UserID="136" DisplayStyle="CPK" XYZ="26.132351596083,0.832064147545313,20.253812582769" Connections="274" ForcefieldType="h1" Charge="0.053" Components="H" Color="255,255,255,255">
						<Properties IsBackboneAtom="0" RelativeVelocity="-6.19050711180841,-0.451278797337786,3.62923900860263"/>
					</Atom3d>
					<Atom3d ID="295" HasProperties="1" Name="H" UserID="137" DisplayStyle="CPK" XYZ="24.9689068993171,2.25148685580391,20.565640066196" Connections="275" ForcefieldType="h1" Charge="0.053" Components="H" Color="255,255,255,255">
						<Properties IsBackboneAtom="0" RelativeVelocity="-0.529277474766631,-1.4317687232564,7.69771422429214"/>
					</Atom3d>
					<Atom3d ID="296" HasProperties="1" Name="H" UserID="138" DisplayStyle="CPK" XYZ="28.3841184330277,-2.35089342372831,17.7523225472084" Connections="279" ForcefieldType="h1" Charge="0.1268" Components="H" Color="255,255,255,255">
						<Properties IsBackboneAtom="0" RelativeVelocity="11.1738085954722,-7.76298491815329,-15.6020167859987"/>
					</Atom3d>
					<Atom3d ID="297" HasProperties="1" Name="C" UserID="139" DisplayStyle="CPK" XYZ="31.4473985567017,-1.57773980228952,15.3416362045477" Connections="298,282,299" ForcefieldType="c3a" Charge="-0.1268" Components="C" Color="255,128,0,255">
						<Properties IsBackboneAtom="1" RelativeVelocity="2.27818618749545,1.57798103397454,-2.37679559440787"/>
					</Atom3d>
					<Atom3d ID="300" HasProperties="1" Name="C" UserID="140" DisplayStyle="CPK" XYZ="31.1359635532402,-1.83082762500289,17.7504926028057" Connections="283,301,302" ForcefieldType="c3a" Charge="0.1137" Components="C" Color="255,128,0,255">
						<Properties IsBackboneAtom="0" RelativeVelocity="2.0768571709154,1.0797506871463,2.75721558092863"/>
					</Atom3d>
					<Atom3d ID="303" HasProperties="1" Name="N" UserID="141" DisplayStyle="CPK" XYZ="36.4825785939737,1.80515544486773,12.0796938811982" Connections="285,304,305" ForcefieldType="n3a" Charge="-0.001" Components="N" Color="255,0,0,255">
						<Properties IsBackboneAtom="0" RelativeVelocity="3.32804664076713,2.55278653365389,-6.39637407968946"/>
					</Atom3d>
					<Atom3d ID="306" HasProperties="1" Name="C" UserID="142" DisplayStyle="CPK" XYZ="36.003339300866,0.624410124130755,12.7002531052273" Connections="304,288,307" ForcefieldType="c3a" Charge="-0.03" Components="C" Color="130,130,130,255">
						<Properties IsBackboneAtom="0" RelativeVelocity="4.66744961083076,-2.63615480194709,-1.13454595442418"/>
					</Atom3d>
					<Atom3d ID="308" HasProperties="1" Name="C" UserID="143" DisplayStyle="CPK" XYZ="34.1886859868712,-0.0919747724309552,14.1244340272023" Connections="289,309,310" ForcefieldType="c3a" Charge="-0.1268" Components="C" Color="130,130,130,255">
						<Properties IsBackboneAtom="0" RelativeVelocity="2.80913468238981,-2.05961357676749,-4.39009748173836"/>
					</Atom3d>
					<Atom3d ID="311" HasProperties="1" Name="C" UserID="144" DisplayStyle="CPK" XYZ="32.6463246786127,-2.19893776259959,15.4582837066434" Connections="312,298,313" ForcefieldType="c3a" Components="C" Color="255,128,0,255">
						<Properties IsBackboneAtom="1" RelativeVelocity="6.10956827874245,-0.317716310949201,-6.18480817160912"/>
					</Atom3d>
					<Atom3d ID="314" HasProperties="1" Name="H" UserID="145" DisplayStyle="CPK" XYZ="31.0909537030125,-1.21354989118075,14.3218750896597" Connections="299" ForcefieldType="h1" Charge="0.1268" Components="H" Color="255,255,255,255">
						<Properties IsBackboneAtom="0" RelativeVelocity="-8.45549164178653,-19.2151593115325,-6.05087931460193"/>
					</Atom3d>
					<Atom3d ID="315" HasProperties="1" Name="N" UserID="146" DisplayStyle="CPK" XYZ="32.3308637984974,-2.46143118390831,17.8891118188594" Connections="301,316" ForcefieldType="n2a" Charge="-0.481" Components="N" Color="255,0,0,255">
						<Properties IsBackboneAtom="0" RelativeVelocity="2.57046245131287,2.54652939459379,5.6723290117764"/>
					</Atom3d>
					<Atom3d ID="317" HasProperties="1" Name="H" UserID="147" DisplayStyle="CPK" XYZ="30.5213063479004,-1.6633162717863,18.6958689421436" Connections="302" ForcefieldType="h1" Charge="0.1268" Components="H" Color="255,255,255,255">
						<Properties IsBackboneAtom="0" RelativeVelocity="-7.12819320747509,-11.2970870228058,-1.034596799068"/>
					</Atom3d>
					<Atom3d ID="318" HasProperties="1" Name="C" UserID="148" DisplayStyle="CPK" XYZ="37.5310753789112,1.89588639836717,11.0242988454247" Connections="305,319,320,321" ForcefieldType="c4" Charge="-0.045" Components="C" Color="130,130,130,255">
						<Properties IsBackboneAtom="0" RelativeVelocity="2.13011243349452,0.744341254898996,-3.14528398954881"/>
					</Atom3d>
					<Atom3d ID="322" HasProperties="1" Name="C" UserID="149" DisplayStyle="CPK" XYZ="36.3202889184036,-0.700643175183023,12.3893282606507" Connections="307,323,324" ForcefieldType="c3a" Charge="-0.1268" Components="C" Color="130,130,130,255">
						<Properties IsBackboneAtom="0" RelativeVelocity="-3.8194127750141,2.29501595297434,-4.49215703636928"/>
					</Atom3d>
					<Atom3d ID="325" HasProperties="1" Name="C" UserID="150" DisplayStyle="CPK" XYZ="34.4734484090506,-1.42005928192141,13.8341896125381" Connections="326,327,309" ForcefieldType="c3a" Components="C" Color="130,130,130,255">
						<Properties IsBackboneAtom="0" RelativeVelocity="-5.96158690971966,-2.65566069905969,-3.39425049749154"/>
					</Atom3d>
					<Atom3d ID="328" HasProperties="1" Name="H" UserID="151" DisplayStyle="CPK" XYZ="33.3295980146895,0.149630059376571,14.8337963590275" Connections="310" ForcefieldType="h1" Charge="0.1268" Components="H" Color="255,255,255,255">
						<Properties IsBackboneAtom="0" RelativeVelocity="4.30181131289272,-7.30333402880954,-0.796378696412106"/>
					</Atom3d>
					<Atom3d ID="329" HasProperties="1" Name="C" UserID="152" DisplayStyle="CPK" XYZ="33.7006629498671,-2.59900735731149,14.4348114812031" Connections="312,330,326,331" ForcefieldType="c44" Components="C" Color="255,128,0,255">
						<Properties IsBackboneAtom="1" RelativeVelocity="0.816846632713268,-2.62720336073468,-4.42630972149958"/>
					</Atom3d>
					<Atom3d ID="332" HasProperties="1" Name="C" UserID="153" DisplayStyle="CPK" XYZ="33.014007124909,-2.62318969307734,16.7636041583947" Connections="313,316,333" ForcefieldType="c3a" Charge="0.2405" Components="C" Color="255,128,0,255">
						<Properties IsBackboneAtom="0" RelativeVelocity="9.67883655119982,-1.33517058766556,-3.20329388949039"/>
					</Atom3d>
					<Atom3d ID="334" HasProperties="1" Name="C" UserID="154" DisplayStyle="CPK" XYZ="36.887538221827,1.70733981277875,9.64767186799946" Connections="319,335,336,337" ForcefieldType="c4" Charge="-0.159" Components="C" Color="130,130,130,255">
						<Properties IsBackboneAtom="0" RelativeVelocity="8.46266027694041,8.03367790637999,-5.99046022468436"/>
					</Atom3d>
					<Atom3d ID="338" HasProperties="1" Name="H" UserID="155" DisplayStyle="CPK" XYZ="38.3117980123207,1.08257152616635,11.1933877121533" Connections="320" ForcefieldType="h1" Charge="0.053" Components="H" Color="255,255,255,255">
						<Properties IsBackboneAtom="0" RelativeVelocity="-13.2602305739972,-13.0917381569984,1.36418008640805"/>
					</Atom3d>
					<Atom3d ID="339" HasProperties="1" Name="H" UserID="156" DisplayStyle="CPK" XYZ="38.0315554611681,2.91900185069478,11.0728211597254" Connections="321" ForcefieldType="h1" Charge="0.053" Components="H" Color="255,255,255,255">
						<Properties IsBackboneAtom="0" RelativeVelocity="3.87918678360904,-1.45894953592839,25.271414581401"/>
					</Atom3d>
					<Atom3d ID="340" HasProperties="1" Name="C" UserID="157" DisplayStyle="CPK" XYZ="35.5348719748399,-1.68913405418824,12.9523597316256" Connections="323,327,341" ForcefieldType="c3a" Charge="-0.1268" Components="C" Color="130,130,130,255">
						<Properties IsBackboneAtom="0" RelativeVelocity="-4.82353400677023,-3.96106146472433,-3.56219405223373"/>
					</Atom3d>
					<Atom3d ID="342" HasProperties="1" Name="H" UserID="158" DisplayStyle="CPK" XYZ="37.1962920802569,-0.92972634155074,11.696696092886" Connections="324" ForcefieldType="h1" Charge="0.1268" Components="H" Color="255,255,255,255">
						<Properties IsBackboneAtom="0" RelativeVelocity="-10.8559668795642,-4.19165918721962,-11.2461828837691"/>
					</Atom3d>
					<Atom3d ID="343" HasProperties="1" Name="C" UserID="159" DisplayStyle="CPK" XYZ="34.6410429609021,-3.36520952118898,15.3595979018431" Connections="330,344,345" ForcefieldType="c3a" Components="C" Color="255,128,0,255">
						<Properties IsBackboneAtom="1" RelativeVelocity="-7.17280359436604,-10.8412417814581,-2.82324484230554"/>
					</Atom3d>
					<Atom3d ID="346" HasProperties="1" Name="C" UserID="160" DisplayStyle="CPK" XYZ="33.0509673463082,-3.48985493443919,13.3800213294127" Connections="331,347,348" ForcefieldType="c3a" Components="C" Color="130,130,130,255">
						<Properties IsBackboneAtom="0" RelativeVelocity="-7.69698783124607,-7.32108253172788,3.98932978598366"/>
					</Atom3d>
					<Atom3d ID="349" HasProperties="1" Name="C" UserID="161" DisplayStyle="CPK" XYZ="34.1986087196588,-3.30491786902403,16.7065854536323" Connections="333,350,344" ForcefieldType="c3a" Charge="0.2405" Components="C" Color="255,128,0,255">
						<Properties IsBackboneAtom="0" RelativeVelocity="-2.5694277646395,-9.95248888042111,1.70296623588497"/>
					</Atom3d>
					<Atom3d ID="351" HasProperties="1" Name="H" UserID="162" DisplayStyle="CPK" XYZ="36.935714649218,0.607094790840938,9.35315551861058" Connections="335" ForcefieldType="h1" Charge="0.053" Components="H" Color="255,255,255,255">
						<Properties IsBackboneAtom="0" RelativeVelocity="1.00054281508858,7.94478657968685,-6.87902205125585"/>
					</Atom3d>
					<Atom3d ID="352" HasProperties="1" Name="H" UserID="163" DisplayStyle="CPK" XYZ="37.4491066717722,2.3319782125751,8.87691399289313" Connections="336" ForcefieldType="h1" Charge="0.053" Components="H" Color="255,255,255,255">
						<Properties IsBackboneAtom="0" RelativeVelocity="10.8571463553516,-11.1114542423265,-19.7614734268845"/>
					</Atom3d>
					<Atom3d ID="353" HasProperties="1" Name="H" UserID="164" DisplayStyle="CPK" XYZ="35.7986933986487,2.04257763693995,9.68807618462342" Connections="337" ForcefieldType="h1" Charge="0.053" Components="H" Color="255,255,255,255">
						<Properties IsBackboneAtom="0" RelativeVelocity="9.10946316065974,9.91768651552295,-4.19171355729786"/>
					</Atom3d>
					<Atom3d ID="354" HasProperties="1" Name="H" UserID="165" DisplayStyle="CPK" XYZ="35.7347177673057,-2.78446832150483,12.7076058581359" Connections="341" ForcefieldType="h1" Charge="0.1268" Components="H" Color="255,255,255,255">
						<Properties IsBackboneAtom="0" RelativeVelocity="6.01681631103087,-5.18938920988578,10.7862116361718"/>
					</Atom3d>
					<Atom3d ID="355" HasProperties="1" Name="C" UserID="166" DisplayStyle="CPK" XYZ="35.7524069167842,-4.10502186097609,15.1323073718097" Connections="356,345,357" ForcefieldType="c3a" Charge="-0.1268" Components="C" Color="255,128,0,255">
						<Properties IsBackboneAtom="1" RelativeVelocity="-1.1380570096556,10.6726373727856,0.482008351684309"/>
					</Atom3d>
					<Atom3d ID="358" HasProperties="1" Name="C" UserID="167" DisplayStyle="CPK" XYZ="32.8084760200684,-4.84403574854044,13.6090195585697" Connections="347,359,360" ForcefieldType="c3a" Charge="-0.1268" Components="C" Color="130,130,130,255">
						<Properties IsBackboneAtom="0" RelativeVelocity="-6.4713963943375,4.88867410773703,-1.42976686632178"/>
					</Atom3d>
					<Atom3d ID="361" HasProperties="1" Name="C" UserID="168" DisplayStyle="CPK" XYZ="32.6351162580422,-2.98107729139565,12.1507666420078" Connections="348,362,363" ForcefieldType="c3a" Charge="-0.1268" Components="C" Color="130,130,130,255">
						<Properties IsBackboneAtom="0" RelativeVelocity="-2.47223515401417,1.13176133153978,-5.93974102351389"/>
					</Atom3d>
					<Atom3d ID="364" HasProperties="1" Name="N" UserID="169" DisplayStyle="CPK" XYZ="34.7705182163761,-3.85810630426936,17.7673328231925" Connections="350,365" ForcefieldType="n2a" Charge="-0.481" Components="N" Color="255,0,0,255">
						<Properties IsBackboneAtom="0" RelativeVelocity="-2.22526986355749,2.82397814976766,-0.544689149635473"/>
					</Atom3d>
					<Atom3d ID="366" HasProperties="1" Name="C" UserID="170" DisplayStyle="CPK" XYZ="36.4214604798196,-4.72382263143566,16.2247243613027" Connections="367,356,368" ForcefieldType="c3a" Charge="-0.1268" Components="C" Color="255,128,0,255">
						<Properties IsBackboneAtom="1" RelativeVelocity="5.01397575935933,-0.140001280935724,-1.53854595748473"/>
					</Atom3d>
					<Atom3d ID="369" HasProperties="1" Name="H" UserID="171" DisplayStyle="CPK" XYZ="36.1522891285226,-4.23322865608284,14.072469086534" Connections="357" ForcefieldType="h1" Charge="0.1268" Components="H" Color="255,255,255,255">
						<Properties IsBackboneAtom="0" RelativeVelocity="16.7516054425792,30.2939843205505,4.85830598618227"/>
					</Atom3d>
					<Atom3d ID="370" HasProperties="1" Name="C" UserID="172" DisplayStyle="CPK" XYZ="32.2121417929501,-5.66448851846518,12.6634836002862" Connections="359,371,372" ForcefieldType="c3a" Charge="-0.1268" Components="C" Color="130,130,130,255">
						<Properties IsBackboneAtom="0" RelativeVelocity="-0.543781398212735,-8.17924186962434,2.66912687820963"/>
					</Atom3d>
					<Atom3d ID="373" HasProperties="1" Name="H" UserID="173" DisplayStyle="CPK" XYZ="33.1034307709168,-5.31561152629314,14.6041165072643" Connections="360" ForcefieldType="h1" Charge="0.1268" Components="H" Color="255,255,255,255">
						<Properties IsBackboneAtom="0" RelativeVelocity="1.55477896043526,1.04675292660036,-5.62947376580931"/>
					</Atom3d>
					<Atom3d ID="374" HasProperties="1" Name="C" UserID="174" DisplayStyle="CPK" XYZ="32.0387662888969,-3.78223674981828,11.1918064884585" Connections="375,362,376" ForcefieldType="c3a" Charge="-0.1268" Components="C" Color="130,130,130,255">
						<Properties IsBackboneAtom="0" RelativeVelocity="4.91784274885411,-3.19837267775802,1.6597760263724"/>
					</Atom3d>
					<Atom3d ID="377" HasProperties="1" Name="H" UserID="175" DisplayStyle="CPK" XYZ="32.7826266277612,-1.87620065587436,11.9118351296094" Connections="363" ForcefieldType="h1" Charge="0.1268" Components="H" Color="255,255,255,255">
						<Properties IsBackboneAtom="0" RelativeVelocity="-2.78023647813606,6.9891097492434,20.9558909470315"/>
					</Atom3d>
					<Atom3d ID="378" HasProperties="1" Name="C" UserID="176" DisplayStyle="CPK" XYZ="35.9076321062693,-4.56327385734083,17.5114035703582" Connections="365,367,379" ForcefieldType="c3a" Charge="0.1137" Components="C" Color="255,128,0,255">
						<Properties IsBackboneAtom="0" RelativeVelocity="-10.0775253966162,-0.16055050834369,-0.461488160656184"/>
					</Atom3d>
					<Atom3d ID="380" HasProperties="1" UserID="177" DisplayStyle="CPK" XYZ="37.3641321614697,-5.34353313911825,16.0606239536397" Connections="368" ForcefieldType="h1" Charge="0.1268" Components="H" Color="255,255,255,255">
						<Properties IsBackboneAtom="1" RelativeVelocity="-15.0050613034818,-30.5933856356316,-1.53304355764029"/>
					</Atom3d>
					<Atom3d ID="381" HasProperties="1" Name="C" UserID="178" DisplayStyle="CPK" XYZ="31.817003087061,-5.14433394896441,11.4248450627801" Connections="371,375,382" ForcefieldType="c3a" Charge="0.042" Components="C" Color="130,130,130,255">
						<Properties IsBackboneAtom="0" RelativeVelocity="3.27064267523564,-4.35408029311256,-1.43239664369752"/>
					</Atom3d>
					<Atom3d ID="383" HasProperties="1" Name="H" UserID="179" DisplayStyle="CPK" XYZ="32.0414815141301,-6.76807064204098,12.8927902122045" Connections="372" ForcefieldType="h1" Charge="0.1268" Components="H" Color="255,255,255,255">
						<Properties IsBackboneAtom="0" RelativeVelocity="-5.03975796629977,-11.928258929875,-18.7198456521539"/>
					</Atom3d>
					<Atom3d ID="384" HasProperties="1" Name="H" UserID="180" DisplayStyle="CPK" XYZ="31.7268993387761,-3.31554040165163,10.1995698833372" Connections="376" ForcefieldType="h1" Charge="0.1268" Components="H" Color="255,255,255,255">
						<Properties IsBackboneAtom="0" RelativeVelocity="-4.47791395682287,13.43819860475,12.4379039408629"/>
					</Atom3d>
					<Atom3d ID="385" HasProperties="1" Name="H" UserID="181" DisplayStyle="CPK" XYZ="36.4804429059798,-5.05149624887008,18.3676317179082" Connections="379" ForcefieldType="h1" Charge="0.1268" Components="H" Color="255,255,255,255">
						<Properties IsBackboneAtom="0" RelativeVelocity="-10.4625972145274,-5.03844752609206,-2.98526089326027"/>
					</Atom3d>
					<Atom3d ID="386" HasProperties="1" Name="O" UserID="182" DisplayStyle="CPK" XYZ="31.2209044493197,-5.88742872668766,10.4256610788927" Connections="382,387" ForcefieldType="o2e" Charge="-0.202" Components="O" Color="0,0,255,255">
						<Properties IsBackboneAtom="0" RelativeVelocity="-0.908809301752166,-1.98967378094483,4.54770878127849"/>
					</Atom3d>
					<Atom3d ID="388" HasProperties="1" Name="C" UserID="183" DisplayStyle="CPK" XYZ="31.0010194054921,-7.26973910557308,10.6846908486945" Connections="387,389,390,391" ForcefieldType="c4o" Charge="0.001" Components="C" Color="130,130,130,255">
						<Properties IsBackboneAtom="0" RelativeVelocity="3.06469986587264,-3.30428647023038,4.85053755564864"/>
					</Atom3d>
					<Atom3d ID="392" HasProperties="1" Name="H" UserID="184" DisplayStyle="CPK" XYZ="31.6627228877103,-7.60402409241961,11.5507174104707" Connections="389" ForcefieldType="h1" Charge="0.053" Components="H" Color="255,255,255,255">
						<Properties IsBackboneAtom="0" RelativeVelocity="11.9545345639604,19.5766732331595,6.89011256551926"/>
					</Atom3d>
					<Atom3d ID="393" HasProperties="1" Name="H" UserID="185" DisplayStyle="CPK" XYZ="31.2577592259337,-7.87625439986655,9.75419430442354" Connections="390" ForcefieldType="h1" Charge="0.053" Components="H" Color="255,255,255,255">
						<Properties IsBackboneAtom="0" RelativeVelocity="-2.50584210700939,4.81572722719038,-1.97924857046221"/>
					</Atom3d>
					<Atom3d ID="394" HasProperties="1" Name="H" UserID="186" DisplayStyle="CPK" XYZ="29.9064772805313,-7.4359857511975,10.956609119536" Connections="391" ForcefieldType="h1" Charge="0.053" Components="H" Color="255,255,255,255">
						<Properties IsBackboneAtom="0" RelativeVelocity="-2.36422588672356,-25.476943717768,-30.5583292030567"/>
					</Atom3d>
					<Bond ID="6" Connects="5,9"/>
					<Bond ID="7" Connects="5,12" Type="Double"/>
					<Bond ID="10" Connects="9,15" Type="Double"/>
					<Bond ID="11" Connects="9,18"/>
					<Bond ID="13" Connects="19,12"/>
					<Bond ID="14" Connects="12,22"/>
					<Bond ID="16" Connects="15,23"/>
					<Bond ID="17" Connects="15,25"/>
					<Bond ID="20" Connects="23,19" Type="Double"/>
					<Bond ID="21" Connects="19,26"/>
					<Bond ID="24" Connects="23,30"/>
					<Bond ID="27" Connects="33,26"/>
					<Bond ID="28" Connects="26,35"/>
					<Bond ID="29" Connects="26,39"/>
					<Bond ID="31" Connects="30,33" Type="Double"/>
					<Bond ID="32" Connects="30,43"/>
					<Bond ID="34" Connects="33,46"/>
					<Bond ID="36" Connects="35,49"/>
					<Bond ID="37" Connects="35,53"/>
					<Bond ID="38" Connects="35,54"/>
					<Bond ID="40" Connects="39,55"/>
					<Bond ID="41" Connects="39,59"/>
					<Bond ID="42" Connects="39,60"/>
					<Bond ID="44" Connects="43,61" Type="Double"/>
					<Bond ID="45" Connects="43,64"/>
					<Bond ID="47" Connects="65,46" Type="Double"/>
					<Bond ID="48" Connects="46,67"/>
					<Bond ID="50" Connects="49,68"/>
					<Bond ID="51" Connects="49,72"/>
					<Bond ID="52" Connects="49,73"/>
					<Bond ID="56" Connects="55,74"/>
					<Bond ID="57" Connects="55,78"/>
					<Bond ID="58" Connects="55,79"/>
					<Bond ID="62" Connects="61,65"/>
					<Bond ID="63" Connects="61,80"/>
					<Bond ID="66" Connects="65,81"/>
					<Bond ID="69" Connects="68,84"/>
					<Bond ID="70" Connects="68,88"/>
					<Bond ID="71" Connects="68,89"/>
					<Bond ID="75" Connects="74,90"/>
					<Bond ID="76" Connects="74,94"/>
					<Bond ID="77" Connects="74,95"/>
					<Bond ID="82" Connects="96,81"/>
					<Bond ID="83" Connects="81,99" Type="Double"/>
					<Bond ID="85" Connects="84,102"/>
					<Bond ID="86" Connects="84,106"/>
					<Bond ID="87" Connects="84,107"/>
					<Bond ID="91" Connects="90,108"/>
					<Bond ID="92" Connects="90,112"/>
					<Bond ID="93" Connects="90,113"/>
					<Bond ID="97" Connects="114,96" Type="Double"/>
					<Bond ID="98" Connects="96,116"/>
					<Bond ID="100" Connects="99,117"/>
					<Bond ID="101" Connects="99,120"/>
					<Bond ID="103" Connects="102,121"/>
					<Bond ID="104" Connects="102,125"/>
					<Bond ID="105" Connects="102,126"/>
					<Bond ID="109" Connects="108,127"/>
					<Bond ID="110" Connects="108,131"/>
					<Bond ID="111" Connects="108,132"/>
					<Bond ID="115" Connects="133,114"/>
					<Bond ID="118" Connects="135,117"/>
					<Bond ID="119" Connects="133,117" Type="Double"/>
					<Bond ID="122" Connects="121,139"/>
					<Bond ID="123" Connects="121,143"/>
					<Bond ID="124" Connects="121,144"/>
					<Bond ID="128" Connects="127,145"/>
					<Bond ID="129" Connects="127,149"/>
					<Bond ID="130" Connects="127,150"/>
					<Bond ID="134" Connects="151,133"/>
					<Bond ID="136" Connects="154,135"/>
					<Bond ID="137" Connects="135,157"/>
					<Bond ID="138" Connects="135,159"/>
					<Bond ID="140" Connects="139,162"/>
					<Bond ID="141" Connects="139,166"/>
					<Bond ID="142" Connects="139,167"/>
					<Bond ID="146" Connects="145,168"/>
					<Bond ID="147" Connects="145,172"/>
					<Bond ID="148" Connects="145,173"/>
					<Bond ID="152" Connects="157,151"/>
					<Bond ID="153" Connects="174,151" Type="Double"/>
					<Bond ID="155" Connects="176,154"/>
					<Bond ID="156" Connects="154,179" Type="Double"/>
					<Bond ID="158" Connects="157,182" Type="Double"/>
					<Bond ID="160" Connects="159,185"/>
					<Bond ID="161" Connects="159,188" Type="Double"/>
					<Bond ID="163" Connects="162,191"/>
					<Bond ID="164" Connects="162,192"/>
					<Bond ID="165" Connects="162,193"/>
					<Bond ID="169" Connects="168,194"/>
					<Bond ID="170" Connects="168,195"/>
					<Bond ID="171" Connects="168,196"/>
					<Bond ID="175" Connects="197,174"/>
					<Bond ID="177" Connects="200,176" Type="Double"/>
					<Bond ID="178" Connects="176,203"/>
					<Bond ID="180" Connects="204,179"/>
					<Bond ID="181" Connects="179,207"/>
					<Bond ID="183" Connects="182,208"/>
					<Bond ID="184" Connects="182,210"/>
					<Bond ID="186" Connects="185,211" Type="Double"/>
					<Bond ID="187" Connects="185,214"/>
					<Bond ID="189" Connects="215,188"/>
					<Bond ID="190" Connects="188,218"/>
					<Bond ID="198" Connects="208,197" Type="Double"/>
					<Bond ID="199" Connects="197,219"/>
					<Bond ID="201" Connects="220,200"/>
					<Bond ID="202" Connects="200,222"/>
					<Bond ID="205" Connects="223,204"/>
					<Bond ID="206" Connects="220,204" Type="Double"/>
					<Bond ID="209" Connects="208,226"/>
					<Bond ID="212" Connects="211,229"/>
					<Bond ID="213" Connects="211,231"/>
					<Bond ID="216" Connects="229,215" Type="Double"/>
					<Bond ID="217" Connects="215,232"/>
					<Bond ID="221" Connects="233,220"/>
					<Bond ID="224" Connects="236,223"/>
					<Bond ID="225" Connects="223,238" Type="Double"/>
					<Bond ID="227" Connects="226,241" Type="Double"/>
					<Bond ID="228" Connects="226,244"/>
					<Bond ID="230" Connects="229,247"/>
					<Bond ID="234" Connects="236,233"/>
					<Bond ID="235" Connects="233,249"/>
					<Bond ID="237" Connects="253,236" Type="Double"/>
					<Bond ID="239" Connects="256,238"/>
					<Bond ID="240" Connects="238,259"/>
					<Bond ID="242" Connects="241,260"/>
					<Bond ID="243" Connects="241,263"/>
					<Bond ID="245" Connects="264,244" Type="Double"/>
					<Bond ID="246" Connects="244,267"/>
					<Bond ID="248" Connects="247,268"/>
					<Bond ID="250" Connects="249,272"/>
					<Bond ID="251" Connects="249,276"/>
					<Bond ID="252" Connects="249,277"/>
					<Bond ID="254" Connects="278,253"/>
					<Bond ID="255" Connects="253,280"/>
					<Bond ID="257" Connects="281,256"/>
					<Bond ID="258" Connects="256,278" Type="Double"/>
					<Bond ID="261" Connects="260,284" Type="Double"/>
					<Bond ID="262" Connects="260,286"/>
					<Bond ID="265" Connects="284,264"/>
					<Bond ID="266" Connects="264,287"/>
					<Bond ID="269" Connects="268,290"/>
					<Bond ID="270" Connects="268,291"/>
					<Bond ID="271" Connects="268,292"/>
					<Bond ID="273" Connects="272,293"/>
					<Bond ID="274" Connects="272,294"/>
					<Bond ID="275" Connects="272,295"/>
					<Bond ID="279" Connects="278,296"/>
					<Bond ID="282" Connects="297,281"/>
					<Bond ID="283" Connects="281,300" Type="Double"/>
					<Bond ID="285" Connects="284,303"/>
					<Bond ID="288" Connects="306,287" Type="Double"/>
					<Bond ID="289" Connects="287,308"/>
					<Bond ID="298" Connects="311,297" Type="Double"/>
					<Bond ID="299" Connects="297,314"/>
					<Bond ID="301" Connects="300,315"/>
					<Bond ID="302" Connects="300,317"/>
					<Bond ID="304" Connects="303,306"/>
					<Bond ID="305" Connects="303,318"/>
					<Bond ID="307" Connects="306,322"/>
					<Bond ID="309" Connects="325,308" Type="Double"/>
					<Bond ID="310" Connects="308,328"/>
					<Bond ID="312" Connects="329,311"/>
					<Bond ID="313" Connects="311,332"/>
					<Bond ID="316" Connects="315,332" Type="Double"/>
					<Bond ID="319" Connects="318,334"/>
					<Bond ID="320" Connects="318,338"/>
					<Bond ID="321" Connects="318,339"/>
					<Bond ID="323" Connects="322,340" Type="Double"/>
					<Bond ID="324" Connects="322,342"/>
					<Bond ID="326" Connects="329,325"/>
					<Bond ID="327" Connects="340,325"/>
					<Bond ID="330" Connects="329,343"/>
					<Bond ID="331" Connects="329,346"/>
					<Bond ID="333" Connects="332,349"/>
					<Bond ID="335" Connects="334,351"/>
					<Bond ID="336" Connects="334,352"/>
					<Bond ID="337" Connects="334,353"/>
					<Bond ID="341" Connects="340,354"/>
					<Bond ID="344" Connects="349,343" Type="Double"/>
					<Bond ID="345" Connects="355,343"/>
					<Bond ID="347" Connects="346,358"/>
					<Bond ID="348" Connects="346,361" Type="Double"/>
					<Bond ID="350" Connects="349,364"/>
					<Bond ID="356" Connects="366,355" Type="Double"/>
					<Bond ID="357" Connects="355,369"/>
					<Bond ID="359" Connects="358,370" Type="Double"/>
					<Bond ID="360" Connects="358,373"/>
					<Bond ID="362" Connects="374,361"/>
					<Bond ID="363" Connects="361,377"/>
					<Bond ID="365" Connects="364,378" Type="Double"/>
					<Bond ID="367" Connects="378,366"/>
					<Bond ID="368" Connects="366,380"/>
					<Bond ID="371" Connects="370,381"/>
					<Bond ID="372" Connects="370,383"/>
					<Bond ID="375" Connects="381,374" Type="Double"/>
					<Bond ID="376" Connects="374,384"/>
					<Bond ID="379" Connects="378,385"/>
					<Bond ID="382" Connects="381,386"/>
					<Bond ID="387" Connects="386,388"/>
					<Bond ID="389" Connects="388,392"/>
					<Bond ID="390" Connects="388,393"/>
					<Bond ID="391" Connects="388,394"/>
					<ChargeGroup ID="395" Name="CG1" NumTriggerSets="1" SwitchingCenter="218">
						<MonitorTriggerSet ID="396" Objects="218,188" ShouldAllowDeletions="0" EventMask="13"/>
					</ChargeGroup>
					<ChargeGroup ID="397" Name="CG2" NumTriggerSets="1" SwitchingCenter="197">
						<MonitorTriggerSet ID="398" Objects="219,197,208,174,151" ShouldAllowDeletions="0" EventMask="13"/>
					</ChargeGroup>
					<ChargeGroup ID="399" Name="CG3" NumTriggerSets="1" SwitchingCenter="200">
						<MonitorTriggerSet ID="400" Objects="220,200,222" ShouldAllowDeletions="0" EventMask="13"/>
					</ChargeGroup>
					<ChargeGroup ID="401" Name="CG4" NumTriggerSets="1" SwitchingCenter="204">
						<MonitorTriggerSet ID="402" Objects="223,204" ShouldAllowDeletions="0" EventMask="13"/>
					</ChargeGroup>
					<ChargeGroup ID="403" Name="CG5" NumTriggerSets="1" SwitchingCenter="244">
						<MonitorTriggerSet ID="404" Objects="226,244,267" ShouldAllowDeletions="0" EventMask="13"/>
					</ChargeGroup>
					<ChargeGroup ID="405" Name="CG6" NumTriggerSets="1" SwitchingCenter="268">
						<MonitorTriggerSet ID="406" Objects="229,247,268,290,291,292" ShouldAllowDeletions="0" EventMask="13"/>
					</ChargeGroup>
					<ChargeGroup ID="407" Name="CG7" NumTriggerSets="1" SwitchingCenter="211">
						<MonitorTriggerSet ID="408" Objects="231,211" ShouldAllowDeletions="0" EventMask="13"/>
					</ChargeGroup>
					<ChargeGroup ID="409" Name="CG8" NumTriggerSets="1" SwitchingCenter="232">
						<MonitorTriggerSet ID="410" Objects="232,215" ShouldAllowDeletions="0" EventMask="13"/>
					</ChargeGroup>
					<ChargeGroup ID="411" Name="CG9" NumTriggerSets="1" SwitchingCenter="249">
						<MonitorTriggerSet ID="412" Objects="233,249,276,277" ShouldAllowDeletions="0" EventMask="13"/>
					</ChargeGroup>
					<ChargeGroup ID="413" Name="CG10" NumTriggerSets="1" SwitchingCenter="253">
						<MonitorTriggerSet ID="414" Objects="236,253,280" ShouldAllowDeletions="0" EventMask="13"/>
					</ChargeGroup>
					<ChargeGroup ID="415" Name="CG11" NumTriggerSets="1" SwitchingCenter="259">
						<MonitorTriggerSet ID="416" Objects="238,259" ShouldAllowDeletions="0" EventMask="13"/>
					</ChargeGroup>
					<ChargeGroup ID="417" Name="CG12" NumTriggerSets="1" SwitchingCenter="263">
						<MonitorTriggerSet ID="418" Objects="241,263" ShouldAllowDeletions="0" EventMask="13"/>
					</ChargeGroup>
					<ChargeGroup ID="419" Name="CG13" NumTriggerSets="1" SwitchingCenter="278">
						<MonitorTriggerSet ID="420" Objects="256,278,296" ShouldAllowDeletions="0" EventMask="13"/>
					</ChargeGroup>
					<ChargeGroup ID="421" Name="CG14" NumTriggerSets="1" SwitchingCenter="260">
						<MonitorTriggerSet ID="422" Objects="260,286" ShouldAllowDeletions="0" EventMask="13"/>
					</ChargeGroup>
					<ChargeGroup ID="423" Name="CG15" NumTriggerSets="1" SwitchingCenter="287">
						<MonitorTriggerSet ID="424" Objects="264,287" ShouldAllowDeletions="0" EventMask="13"/>
					</ChargeGroup>
					<ChargeGroup ID="425" Name="CG16" NumTriggerSets="1" SwitchingCenter="272">
						<MonitorTriggerSet ID="426" Objects="272,293,294,295" ShouldAllowDeletions="0" EventMask="13"/>
					</ChargeGroup>
					<ChargeGroup ID="427" Name="CG17" NumTriggerSets="1" SwitchingCenter="300">
						<MonitorTriggerSet ID="428" Objects="281,300,315,332,311,317" ShouldAllowDeletions="0" EventMask="13"/>
					</ChargeGroup>
					<ChargeGroup ID="429" Name="CG18" NumTriggerSets="1" SwitchingCenter="303">
						<MonitorTriggerSet ID="430" Objects="284,303" ShouldAllowDeletions="0" EventMask="13"/>
					</ChargeGroup>
					<ChargeGroup ID="431" Name="CG19" NumTriggerSets="1" SwitchingCenter="297">
						<MonitorTriggerSet ID="432" Objects="297,314" ShouldAllowDeletions="0" EventMask="13"/>
					</ChargeGroup>
					<ChargeGroup ID="433" Name="CG20" NumTriggerSets="1" SwitchingCenter="322">
						<MonitorTriggerSet ID="434" Objects="306,322,342" ShouldAllowDeletions="0" EventMask="13"/>
					</ChargeGroup>
					<ChargeGroup ID="435" Name="CG21" NumTriggerSets="1" SwitchingCenter="308">
						<MonitorTriggerSet ID="436" Objects="308,328" ShouldAllowDeletions="0" EventMask="13"/>
					</ChargeGroup>
					<ChargeGroup ID="437" Name="CG22" NumTriggerSets="1" SwitchingCenter="318">
						<MonitorTriggerSet ID="438" Objects="318,338,339" ShouldAllowDeletions="0" EventMask="13"/>
					</ChargeGroup>
					<ChargeGroup ID="439" Name="CG23" NumTriggerSets="1" SwitchingCenter="340">
						<MonitorTriggerSet ID="440" Objects="325,340,354" ShouldAllowDeletions="0" EventMask="13"/>
					</ChargeGroup>
					<ChargeGroup ID="441" Name="CG24" NumTriggerSets="1" SwitchingCenter="329">
						<MonitorTriggerSet ID="442" Objects="329,346" ShouldAllowDeletions="0" EventMask="13"/>
					</ChargeGroup>
					<ChargeGroup ID="443" Name="CG25" NumTriggerSets="1" SwitchingCenter="334">
						<MonitorTriggerSet ID="444" Objects="334,351,352,353" ShouldAllowDeletions="0" EventMask="13"/>
					</ChargeGroup>
					<ChargeGroup ID="445" Name="CG26" NumTriggerSets="1" SwitchingCenter="355">
						<MonitorTriggerSet ID="446" Objects="343,355,369" ShouldAllowDeletions="0" EventMask="13"/>
					</ChargeGroup>
					<ChargeGroup ID="447" Name="CG27" NumTriggerSets="1" SwitchingCenter="378">
						<MonitorTriggerSet ID="448" Objects="349,364,378,385" ShouldAllowDeletions="0" EventMask="13"/>
					</ChargeGroup>
					<ChargeGroup ID="449" Name="CG28" NumTriggerSets="1" SwitchingCenter="373">
						<MonitorTriggerSet ID="450" Objects="358,373" ShouldAllowDeletions="0" EventMask="13"/>
					</ChargeGroup>
					<ChargeGroup ID="451" Name="CG29" NumTriggerSets="1" SwitchingCenter="361">
						<MonitorTriggerSet ID="452" Objects="361,377" ShouldAllowDeletions="0" EventMask="13"/>
					</ChargeGroup>
					<ChargeGroup ID="453" Name="CG30" NumTriggerSets="1" SwitchingCenter="366">
						<MonitorTriggerSet ID="454" Objects="366,380" ShouldAllowDeletions="0" EventMask="13"/>
					</ChargeGroup>
					<ChargeGroup ID="455" Name="CG31" NumTriggerSets="1" SwitchingCenter="370">
						<MonitorTriggerSet ID="456" Objects="370,383" ShouldAllowDeletions="0" EventMask="13"/>
					</ChargeGroup>
					<ChargeGroup ID="457" Name="CG32" NumTriggerSets="1" SwitchingCenter="374">
						<MonitorTriggerSet ID="458" Objects="374,384" ShouldAllowDeletions="0" EventMask="13"/>
					</ChargeGroup>
					<ChargeGroup ID="459" Name="CG33" NumTriggerSets="1" SwitchingCenter="388">
						<MonitorTriggerSet ID="460" Objects="381,386,388,392,393,394" ShouldAllowDeletions="0" EventMask="13"/>
					</ChargeGroup>
					<ChargeGroup ID="461" Name="CG34" NumTriggerSets="1" SwitchingCenter="12">
						<MonitorTriggerSet ID="462" Objects="5,12,22" ShouldAllowDeletions="0" EventMask="13"/>
					</ChargeGroup>
					<ChargeGroup ID="463" Name="CG35" NumTriggerSets="1" SwitchingCenter="9">
						<MonitorTriggerSet ID="464" Objects="9,18" ShouldAllowDeletions="0" EventMask="13"/>
					</ChargeGroup>
					<ChargeGroup ID="465" Name="CG36" NumTriggerSets="1" SwitchingCenter="25">
						<MonitorTriggerSet ID="466" Objects="15,25" ShouldAllowDeletions="0" EventMask="13"/>
					</ChargeGroup>
					<ChargeGroup ID="467" Name="CG37" NumTriggerSets="1" SwitchingCenter="26">
						<MonitorTriggerSet ID="468" Objects="19,26" ShouldAllowDeletions="0" EventMask="13"/>
					</ChargeGroup>
					<ChargeGroup ID="469" Name="CG38" NumTriggerSets="1" SwitchingCenter="23">
						<MonitorTriggerSet ID="470" Objects="23,30" ShouldAllowDeletions="0" EventMask="13"/>
					</ChargeGroup>
					<ChargeGroup ID="471" Name="CG39" NumTriggerSets="1" SwitchingCenter="46">
						<MonitorTriggerSet ID="472" Objects="33,46,67" ShouldAllowDeletions="0" EventMask="13"/>
					</ChargeGroup>
					<ChargeGroup ID="473" Name="CG40" NumTriggerSets="1" SwitchingCenter="35">
						<MonitorTriggerSet ID="474" Objects="35,53,54" ShouldAllowDeletions="0" EventMask="13"/>
					</ChargeGroup>
					<ChargeGroup ID="475" Name="CG41" NumTriggerSets="1" SwitchingCenter="39">
						<MonitorTriggerSet ID="476" Objects="39,59,60" ShouldAllowDeletions="0" EventMask="13"/>
					</ChargeGroup>
					<ChargeGroup ID="477" Name="CG42" NumTriggerSets="1" SwitchingCenter="64">
						<MonitorTriggerSet ID="478" Objects="43,64" ShouldAllowDeletions="0" EventMask="13"/>
					</ChargeGroup>
					<ChargeGroup ID="479" Name="CG43" NumTriggerSets="1" SwitchingCenter="49">
						<MonitorTriggerSet ID="480" Objects="49,72,73" ShouldAllowDeletions="0" EventMask="13"/>
					</ChargeGroup>
					<ChargeGroup ID="481" Name="CG44" NumTriggerSets="1" SwitchingCenter="55">
						<MonitorTriggerSet ID="482" Objects="55,78,79" ShouldAllowDeletions="0" EventMask="13"/>
					</ChargeGroup>
					<ChargeGroup ID="483" Name="CG45" NumTriggerSets="1" SwitchingCenter="61">
						<MonitorTriggerSet ID="484" Objects="61,80" ShouldAllowDeletions="0" EventMask="13"/>
					</ChargeGroup>
					<ChargeGroup ID="485" Name="CG46" NumTriggerSets="1" SwitchingCenter="81">
						<MonitorTriggerSet ID="486" Objects="65,81" ShouldAllowDeletions="0" EventMask="13"/>
					</ChargeGroup>
					<ChargeGroup ID="487" Name="CG47" NumTriggerSets="1" SwitchingCenter="68">
						<MonitorTriggerSet ID="488" Objects="68,88,89" ShouldAllowDeletions="0" EventMask="13"/>
					</ChargeGroup>
					<ChargeGroup ID="489" Name="CG48" NumTriggerSets="1" SwitchingCenter="74">
						<MonitorTriggerSet ID="490" Objects="74,94,95" ShouldAllowDeletions="0" EventMask="13"/>
					</ChargeGroup>
					<ChargeGroup ID="491" Name="CG49" NumTriggerSets="1" SwitchingCenter="84">
						<MonitorTriggerSet ID="492" Objects="84,106,107" ShouldAllowDeletions="0" EventMask="13"/>
					</ChargeGroup>
					<ChargeGroup ID="493" Name="CG50" NumTriggerSets="1" SwitchingCenter="90">
						<MonitorTriggerSet ID="494" Objects="90,112,113" ShouldAllowDeletions="0" EventMask="13"/>
					</ChargeGroup>
					<ChargeGroup ID="495" Name="CG51" NumTriggerSets="1" SwitchingCenter="114">
						<MonitorTriggerSet ID="496" Objects="96,114,133,117,116" ShouldAllowDeletions="0" EventMask="13"/>
					</ChargeGroup>
					<ChargeGroup ID="497" Name="CG52" NumTriggerSets="1" SwitchingCenter="99">
						<MonitorTriggerSet ID="498" Objects="99,120" ShouldAllowDeletions="0" EventMask="13"/>
					</ChargeGroup>
					<ChargeGroup ID="499" Name="CG53" NumTriggerSets="1" SwitchingCenter="102">
						<MonitorTriggerSet ID="500" Objects="102,125,126" ShouldAllowDeletions="0" EventMask="13"/>
					</ChargeGroup>
					<ChargeGroup ID="501" Name="CG54" NumTriggerSets="1" SwitchingCenter="108">
						<MonitorTriggerSet ID="502" Objects="108,131,132" ShouldAllowDeletions="0" EventMask="13"/>
					</ChargeGroup>
					<ChargeGroup ID="503" Name="CG55" NumTriggerSets="1" SwitchingCenter="121">
						<MonitorTriggerSet ID="504" Objects="121,143,144" ShouldAllowDeletions="0" EventMask="13"/>
					</ChargeGroup>
					<ChargeGroup ID="505" Name="CG56" NumTriggerSets="1" SwitchingCenter="127">
						<MonitorTriggerSet ID="506" Objects="127,149,150" ShouldAllowDeletions="0" EventMask="13"/>
					</ChargeGroup>
					<ChargeGroup ID="507" Name="CG57" NumTriggerSets="1" SwitchingCenter="135">
						<MonitorTriggerSet ID="508" Objects="135,159" ShouldAllowDeletions="0" EventMask="13"/>
					</ChargeGroup>
					<ChargeGroup ID="509" Name="CG58" NumTriggerSets="1" SwitchingCenter="139">
						<MonitorTriggerSet ID="510" Objects="139,166,167" ShouldAllowDeletions="0" EventMask="13"/>
					</ChargeGroup>
					<ChargeGroup ID="511" Name="CG59" NumTriggerSets="1" SwitchingCenter="145">
						<MonitorTriggerSet ID="512" Objects="145,172,173" ShouldAllowDeletions="0" EventMask="13"/>
					</ChargeGroup>
					<ChargeGroup ID="513" Name="CG60" NumTriggerSets="1" SwitchingCenter="179">
						<MonitorTriggerSet ID="514" Objects="154,179,207" ShouldAllowDeletions="0" EventMask="13"/>
					</ChargeGroup>
					<ChargeGroup ID="515" Name="CG61" NumTriggerSets="1" SwitchingCenter="182">
						<MonitorTriggerSet ID="516" Objects="157,182,210" ShouldAllowDeletions="0" EventMask="13"/>
					</ChargeGroup>
					<ChargeGroup ID="517" Name="CG62" NumTriggerSets="1" SwitchingCenter="162">
						<MonitorTriggerSet ID="518" Objects="162,191,192,193" ShouldAllowDeletions="0" EventMask="13"/>
					</ChargeGroup>
					<ChargeGroup ID="519" Name="CG63" NumTriggerSets="1" SwitchingCenter="168">
						<MonitorTriggerSet ID="520" Objects="168,194,195,196" ShouldAllowDeletions="0" EventMask="13"/>
					</ChargeGroup>
					<ChargeGroup ID="521" Name="CG64" NumTriggerSets="1" SwitchingCenter="203">
						<MonitorTriggerSet ID="522" Objects="176,203" ShouldAllowDeletions="0" EventMask="13"/>
					</ChargeGroup>
					<ChargeGroup ID="523" Name="CG65" NumTriggerSets="1" SwitchingCenter="185">
						<MonitorTriggerSet ID="524" Objects="185,214" ShouldAllowDeletions="0" EventMask="13"/>
					</ChargeGroup>
				</RepeatUnit>
				<RepeatUnit ID="525" NumChildren="452" FlipProbability="0" ChiralInversionProbability="0">
					<Atom3d ID="526" HasProperties="1" Name="C" UserID="187" DisplayStyle="CPK" XYZ="-4.51481391160767,23.234927617591,15.5467097148828" Connections="527,528,529" ForcefieldType="c3a" Components="C" Color="0,0,255,255">
						<Properties IsBackboneAtom="1" RelativeVelocity="1.76466896935218,-0.0251460948575533,-1.68299578588505"/>
					</Atom3d>
					<Atom3d ID="530" HasProperties="1" Name="C" UserID="188" DisplayStyle="CPK" XYZ="-4.59150956383679,22.1705485109522,14.5850221391494" Connections="527,531,532" ForcefieldType="c3a" Charge="-0.1268" Components="C" Color="0,0,255,255">
						<Properties IsBackboneAtom="0" RelativeVelocity="9.13602256595767,0.635773377207201,2.20979509667158"/>
					</Atom3d>
					<Atom3d ID="533" HasProperties="1" Name="C" UserID="189" DisplayStyle="CPK" XYZ="-3.35101468541846,23.3031427828998,16.3761679603405" Connections="528,534,535" ForcefieldType="c3a" Charge="-0.1268" Components="C" Color="0,0,255,255">
						<Properties IsBackboneAtom="1" RelativeVelocity="2.46907064955542,2.20538039667338,-0.69115352550056"/>
					</Atom3d>
					<Atom3d ID="536" HasProperties="1" Name="C" UserID="190" DisplayStyle="CPK" XYZ="-3.59743936470401,21.237615611988,14.4824581191485" Connections="531,537,538" ForcefieldType="c3a" Charge="-0.1268" Components="C" Color="0,0,255,255">
						<Properties IsBackboneAtom="0" RelativeVelocity="-2.84598845560964,2.10017220972885,4.90409105084194"/>
					</Atom3d>
					<Atom3d ID="539" HasProperties="1" Name="H" UserID="191" DisplayStyle="CPK" XYZ="-5.4924270436996,22.0934502398195,13.8907574147262" Connections="532" ForcefieldType="h1" Charge="0.1268" Components="H" Color="255,255,255,255">
						<Properties IsBackboneAtom="0" RelativeVelocity="15.8841537187195,-20.906844893536,-4.1546513920289"/>
					</Atom3d>
					<Atom3d ID="540" HasProperties="1" Name="C" UserID="192" DisplayStyle="CPK" XYZ="-2.36850337320545,22.3717955972184,16.2799803680915" Connections="541,534,542" ForcefieldType="c3a" Components="C" Color="0,0,255,255">
						<Properties IsBackboneAtom="1" RelativeVelocity="0.238119532970659,-1.11118154241741,2.08386703343396"/>
					</Atom3d>
					<Atom3d ID="543" HasProperties="1" Name="H" UserID="193" DisplayStyle="CPK" XYZ="-3.2386444718712,24.1489901928258,17.1321541048837" Connections="535" ForcefieldType="h1" Charge="0.1268" Components="H" Color="255,255,255,255">
						<Properties IsBackboneAtom="0" RelativeVelocity="3.88996871097582,5.26380857232014,-4.32432880157105"/>
					</Atom3d>
					<Atom3d ID="544" HasProperties="1" Name="C" UserID="194" DisplayStyle="CPK" XYZ="-2.4852174871199,21.3336560996461,15.3392857480826" Connections="537,541,545" ForcefieldType="c3a" Components="C" Color="0,0,255,255">
						<Properties IsBackboneAtom="0" RelativeVelocity="-0.69359844305702,-2.35139026034418,4.57922058062051"/>
					</Atom3d>
					<Atom3d ID="546" HasProperties="1" Name="H" UserID="195" DisplayStyle="CPK" XYZ="-3.67840908220954,20.4006815496371,13.7126625380775" Connections="538" ForcefieldType="h1" Charge="0.1268" Components="H" Color="255,255,255,255">
						<Properties IsBackboneAtom="0" RelativeVelocity="-5.00141088294529,-2.71996056325505,10.3713311224921"/>
					</Atom3d>
					<Atom3d ID="547" HasProperties="1" Name="C" UserID="196" DisplayStyle="CPK" XYZ="-1.09035674819173,22.2354918085529,17.0930935159731" Connections="542,548,549,550" ForcefieldType="c44" Components="C" Color="0,0,255,255">
						<Properties IsBackboneAtom="1" RelativeVelocity="-0.0384818597963135,9.65162985782346,-2.27781482135183"/>
					</Atom3d>
					<Atom3d ID="551" HasProperties="1" Name="C" UserID="197" DisplayStyle="CPK" XYZ="-1.3552854788797,20.4737105018178,15.4625401007867" Connections="545,552,553" ForcefieldType="c3a" Components="C" Color="0,0,255,255">
						<Properties IsBackboneAtom="0" RelativeVelocity="0.711510633445295,-2.03676900844092,-6.14737528592654"/>
					</Atom3d>
					<Atom3d ID="554" HasProperties="1" Name="C" UserID="198" DisplayStyle="CPK" XYZ="-0.516052114317052,20.9709086402174,16.4753116680179" Connections="552,548,555" ForcefieldType="c3a" Components="C" Color="0,0,255,255">
						<Properties IsBackboneAtom="1" RelativeVelocity="1.90439969556744,-5.12824947547971,3.47167282641121"/>
					</Atom3d>
					<Atom3d ID="556" HasProperties="1" UserID="199" DisplayStyle="CPK" XYZ="-0.161039755695924,23.4686589108651,16.9053483659013" Connections="549,557,558,559" ForcefieldType="c4" Charge="-0.106" Components="C" Color="130,130,130,255">
						<Properties IsBackboneAtom="0" RelativeVelocity="5.83259151674237,-0.642149142031934,0.546167059668246"/>
					</Atom3d>
					<Atom3d ID="560" HasProperties="1" UserID="200" DisplayStyle="CPK" XYZ="-1.4180677137786,22.0035991388012,18.5931482376229" Connections="550,561,562,563" ForcefieldType="c4" Charge="-0.106" Components="C" Color="130,130,130,255">
						<Properties IsBackboneAtom="0" RelativeVelocity="0.174362175348142,4.90802192871386,-3.87217894294218"/>
					</Atom3d>
					<Atom3d ID="564" HasProperties="1" Name="C" UserID="201" DisplayStyle="CPK" XYZ="-1.03374372344862,19.3043561966457,14.7489295250706" Connections="553,565,566" ForcefieldType="c3a" Charge="-0.1268" Components="C" Color="0,0,255,255">
						<Properties IsBackboneAtom="0" RelativeVelocity="7.49197510211889,-0.0591991773820238,-1.94797538478845"/>
					</Atom3d>
					<Atom3d ID="567" HasProperties="1" Name="C" UserID="202" DisplayStyle="CPK" XYZ="0.631587532927576,20.3131138946337,16.7783964528331" Connections="555,568,569" ForcefieldType="c3a" Charge="-0.1268" Components="C" Color="0,0,255,255">
						<Properties IsBackboneAtom="1" RelativeVelocity="-1.68964035768504,0.479134793842053,4.63346391792499"/>
					</Atom3d>
					<Atom3d ID="570" HasProperties="1" UserID="203" DisplayStyle="CPK" XYZ="0.166554504136499,23.9606316921979,15.4814953799177" Connections="557,571,572,573" ForcefieldType="c4" Charge="-0.106" Components="C" Color="130,130,130,255">
						<Properties IsBackboneAtom="0" RelativeVelocity="6.16780627772853,1.08570713166389,-2.70849534811291"/>
					</Atom3d>
					<Atom3d ID="574" HasProperties="1" UserID="204" DisplayStyle="CPK" XYZ="0.825617578097713,23.2423852452903,17.429664578173" Connections="558" ForcefieldType="h1" Charge="0.053" Components="H" Color="255,255,255,255">
						<Properties IsBackboneAtom="0" RelativeVelocity="-2.58578876150963,-18.5695333651978,8.65112656900783"/>
					</Atom3d>
					<Atom3d ID="575" HasProperties="1" UserID="205" DisplayStyle="CPK" XYZ="-0.625348937666191,24.3757101541485,17.4164990111211" Connections="559" ForcefieldType="h1" Charge="0.053" Components="H" Color="255,255,255,255">
						<Properties IsBackboneAtom="0" RelativeVelocity="-4.20929063390089,-2.42139972527888,-5.41815414714385"/>
					</Atom3d>
					<Atom3d ID="576" HasProperties="1" UserID="206" DisplayStyle="CPK" XYZ="-2.35335926402238,20.8262656089104,18.9123801504799" Connections="561,577,578,579" ForcefieldType="c4" Charge="-0.106" Components="C" Color="130,130,130,255">
						<Properties IsBackboneAtom="0" RelativeVelocity="4.03309853530618,6.15355668012228,0.0307609306946742"/>
					</Atom3d>
					<Atom3d ID="580" HasProperties="1" UserID="207" DisplayStyle="CPK" XYZ="-1.8875562369635,22.955992412751,19.0080307931074" Connections="562" ForcefieldType="h1" Charge="0.053" Components="H" Color="255,255,255,255">
						<Properties IsBackboneAtom="0" RelativeVelocity="-27.1712043976,-5.32180598341066,-11.3335926861529"/>
					</Atom3d>
					<Atom3d ID="581" HasProperties="1" UserID="208" DisplayStyle="CPK" XYZ="-0.453408142583135,21.8014960413343,19.1660236221593" Connections="563" ForcefieldType="h1" Charge="0.053" Components="H" Color="255,255,255,255">
						<Properties IsBackboneAtom="0" RelativeVelocity="-5.2131582729782,13.8036902101952,8.3380948234466"/>
					</Atom3d>
					<Atom3d ID="582" HasProperties="1" Name="C" UserID="209" DisplayStyle="CPK" XYZ="0.12550512647525,18.645465635887,15.0502252872005" Connections="565,583,584" ForcefieldType="c3a" Charge="-0.1268" Components="C" Color="0,0,255,255">
						<Properties IsBackboneAtom="0" RelativeVelocity="-6.63638218950833,-4.18768797447561,-1.41480217872075"/>
					</Atom3d>
					<Atom3d ID="585" HasProperties="1" Name="H" UserID="210" DisplayStyle="CPK" XYZ="-1.73506166006652,18.9219584327053,13.9355876176147" Connections="566" ForcefieldType="h1" Charge="0.1268" Components="H" Color="255,255,255,255">
						<Properties IsBackboneAtom="0" RelativeVelocity="12.5685225956529,9.00838786275899,-10.588497602284"/>
					</Atom3d>
					<Atom3d ID="586" HasProperties="1" Name="C" UserID="211" DisplayStyle="CPK" XYZ="1.00795783352567,19.1249188047782,16.0781291648157" Connections="583,568,587" ForcefieldType="c3a" Components="C" Color="0,0,255,255">
						<Properties IsBackboneAtom="1" RelativeVelocity="3.74307530613527,3.28168721935409,-3.3645831392282"/>
					</Atom3d>
					<Atom3d ID="588" HasProperties="1" UserID="212" DisplayStyle="CPK" XYZ="1.31324745960409,20.7064612536003,17.6031494801508" Connections="569" ForcefieldType="h1" Charge="0.1268" Components="H" Color="255,255,255,255">
						<Properties IsBackboneAtom="0" RelativeVelocity="-5.02111000764043,16.0397534181447,-0.0343563324143891"/>
					</Atom3d>
					<Atom3d ID="589" HasProperties="1" UserID="213" DisplayStyle="CPK" XYZ="1.09330415483266,23.0636647174459,14.6481291458613" Connections="571,590,591,592" ForcefieldType="c4" Charge="-0.106" Components="C" Color="130,130,130,255">
						<Properties IsBackboneAtom="0" RelativeVelocity="6.8190636034297,3.95967733411422,-0.93370837744717"/>
					</Atom3d>
					<Atom3d ID="593" HasProperties="1" UserID="214" DisplayStyle="CPK" XYZ="0.644053108476199,24.9927770156651,15.5606854715383" Connections="572" ForcefieldType="h1" Charge="0.053" Components="H" Color="255,255,255,255">
						<Properties IsBackboneAtom="0" RelativeVelocity="7.95730366397159,-0.247998086084472,3.88443853314275"/>
					</Atom3d>
					<Atom3d ID="594" HasProperties="1" UserID="215" DisplayStyle="CPK" XYZ="-0.79802276298534,24.0578067020332,14.8817056920039" Connections="573" ForcefieldType="h1" Charge="0.053" Components="H" Color="255,255,255,255">
						<Properties IsBackboneAtom="0" RelativeVelocity="3.99659852886911,-7.8260239213219,-0.660610716589104"/>
					</Atom3d>
					<Atom3d ID="595" HasProperties="1" UserID="216" DisplayStyle="CPK" XYZ="-2.64264928317266,20.6932307113843,20.4115101037269" Connections="577,596,597,598" ForcefieldType="c4" Charge="-0.106" Components="C" Color="130,130,130,255">
						<Properties IsBackboneAtom="0" RelativeVelocity="1.21962900539934,2.12833003451503,4.20242679203166"/>
					</Atom3d>
					<Atom3d ID="599" HasProperties="1" UserID="217" DisplayStyle="CPK" XYZ="-1.87333049899487,19.8612025342352,18.5411314425265" Connections="578" ForcefieldType="h1" Charge="0.053" Components="H" Color="255,255,255,255">
						<Properties IsBackboneAtom="0" RelativeVelocity="-4.73690150622838,12.0010114122875,-26.509439233026"/>
					</Atom3d>
					<Atom3d ID="600" HasProperties="1" UserID="218" DisplayStyle="CPK" XYZ="-3.34814463160648,20.9749176483431,18.375812726827" Connections="579" ForcefieldType="h1" Charge="0.053" Components="H" Color="255,255,255,255">
						<Properties IsBackboneAtom="0" RelativeVelocity="1.38631595104867,-1.05139466380339,2.94176485276334"/>
					</Atom3d>
					<Atom3d ID="601" HasProperties="1" Name="H" UserID="219" DisplayStyle="CPK" XYZ="0.406761490366688,17.6979405634054,14.4821662662339" Connections="584" ForcefieldType="h1" Charge="0.1268" Components="H" Color="255,255,255,255">
						<Properties IsBackboneAtom="0" RelativeVelocity="15.1679106408467,-10.2459293051835,19.4860747310008"/>
					</Atom3d>
					<Atom3d ID="602" HasProperties="1" Name="C" UserID="220" DisplayStyle="CPK" XYZ="2.24127724121639,18.4320702741779,16.3791033344687" Connections="603,604,587" ForcefieldType="c3a" Components="C" Color="255,128,0,255">
						<Properties IsBackboneAtom="1" RelativeVelocity="-5.49496907933474,4.49144249258629,5.06747640718796"/>
					</Atom3d>
					<Atom3d ID="605" HasProperties="1" UserID="221" DisplayStyle="CPK" XYZ="1.48362344534382,23.667570578183,13.2899219989973" Connections="590,606,607,608" ForcefieldType="c4" Charge="-0.106" Components="C" Color="130,130,130,255">
						<Properties IsBackboneAtom="0" RelativeVelocity="-0.735478965578201,0.0682377445886007,6.48090155136025"/>
					</Atom3d>
					<Atom3d ID="609" HasProperties="1" UserID="222" DisplayStyle="CPK" XYZ="0.572676454262771,22.065447071242,14.4689412982857" Connections="591" ForcefieldType="h1" Charge="0.053" Components="H" Color="255,255,255,255">
						<Properties IsBackboneAtom="0" RelativeVelocity="13.6196477080878,-8.80163548149441,50.3978691310801"/>
					</Atom3d>
					<Atom3d ID="610" HasProperties="1" UserID="223" DisplayStyle="CPK" XYZ="2.0585560573032,22.8748894605634,15.2245427332084" Connections="592" ForcefieldType="h1" Charge="0.053" Components="H" Color="255,255,255,255">
						<Properties IsBackboneAtom="0" RelativeVelocity="-1.14845562450749,2.89058152968068,12.0584285568848"/>
					</Atom3d>
					<Atom3d ID="611" HasProperties="1" UserID="224" DisplayStyle="CPK" XYZ="-3.59197699863063,19.5343156649132,20.7338574356337" Connections="596,612,613,614" ForcefieldType="c4" Charge="-0.106" Components="C" Color="130,130,130,255">
						<Properties IsBackboneAtom="0" RelativeVelocity="-4.51981155834632,-4.99744720105307,-2.42430247984446"/>
					</Atom3d>
					<Atom3d ID="615" HasProperties="1" UserID="225" DisplayStyle="CPK" XYZ="-3.1061504851544,21.6651891577539,20.7857605156233" Connections="597" ForcefieldType="h1" Charge="0.053" Components="H" Color="255,255,255,255">
						<Properties IsBackboneAtom="0" RelativeVelocity="10.2010468967705,6.51908989438816,3.92256566081017"/>
					</Atom3d>
					<Atom3d ID="616" HasProperties="1" UserID="226" DisplayStyle="CPK" XYZ="-1.66705142758972,20.5096330423602,20.9719569581417" Connections="598" ForcefieldType="h1" Charge="0.053" Components="H" Color="255,255,255,255">
						<Properties IsBackboneAtom="0" RelativeVelocity="-2.55565246636819,-5.3793582954344,8.31479053605008"/>
					</Atom3d>
					<Atom3d ID="617" HasProperties="1" Name="C" UserID="227" DisplayStyle="CPK" XYZ="2.76260525020485,18.5153580516406,17.6706645933392" Connections="618,603,619" ForcefieldType="c3a" Charge="0.1137" Components="C" Color="255,128,0,255">
						<Properties IsBackboneAtom="0" RelativeVelocity="-4.23978306541566,-1.27928426024529,1.60636067978629"/>
					</Atom3d>
					<Atom3d ID="620" HasProperties="1" Name="C" UserID="228" DisplayStyle="CPK" XYZ="2.94324664623161,17.6791417618139,15.3971197493634" Connections="604,621,622" ForcefieldType="c3a" Charge="-0.1268" Components="C" Color="255,128,0,255">
						<Properties IsBackboneAtom="1" RelativeVelocity="-2.68328836136859,-2.40459714195718,-2.28507054978197"/>
					</Atom3d>
					<Atom3d ID="623" HasProperties="1" UserID="229" DisplayStyle="CPK" XYZ="2.36633942582617,24.9195199033135,13.3695941805705" Connections="606,624,625,626" ForcefieldType="c4" Charge="-0.106" Components="C" Color="130,130,130,255">
						<Properties IsBackboneAtom="0" RelativeVelocity="-0.459722187438939,-3.30045718472923,2.40023568433431"/>
					</Atom3d>
					<Atom3d ID="627" HasProperties="1" UserID="230" DisplayStyle="CPK" XYZ="0.530328307451741,23.9316911576951,12.7232927939064" Connections="607" ForcefieldType="h1" Charge="0.053" Components="H" Color="255,255,255,255">
						<Properties IsBackboneAtom="0" RelativeVelocity="19.7629308599234,19.7002807190467,-18.8545520877463"/>
					</Atom3d>
					<Atom3d ID="628" HasProperties="1" UserID="231" DisplayStyle="CPK" XYZ="2.06368709846493,22.8959234281309,12.6835501735827" Connections="608" ForcefieldType="h1" Charge="0.053" Components="H" Color="255,255,255,255">
						<Properties IsBackboneAtom="0" RelativeVelocity="-8.8003976837534,4.26082108676411,-6.56944292288126"/>
					</Atom3d>
					<Atom3d ID="629" HasProperties="1" UserID="232" DisplayStyle="CPK" XYZ="-3.90211396456839,19.399667706767,22.228392649223" Connections="612,630,631,632" ForcefieldType="c4" Charge="-0.106" Components="C" Color="130,130,130,255">
						<Properties IsBackboneAtom="0" RelativeVelocity="1.73637967093957,-1.6600804514526,-1.81204480995789"/>
					</Atom3d>
					<Atom3d ID="633" HasProperties="1" UserID="233" DisplayStyle="CPK" XYZ="-3.12298683069717,18.5622182924893,20.3668766767091" Connections="613" ForcefieldType="h1" Charge="0.053" Components="H" Color="255,255,255,255">
						<Properties IsBackboneAtom="0" RelativeVelocity="12.6092047637827,-9.47472467581123,31.3259397314445"/>
					</Atom3d>
					<Atom3d ID="634" HasProperties="1" UserID="234" DisplayStyle="CPK" XYZ="-4.5822299083302,19.6921898533848,20.191570729215" Connections="614" ForcefieldType="h1" Charge="0.053" Components="H" Color="255,255,255,255">
						<Properties IsBackboneAtom="0" RelativeVelocity="9.89942620741375,12.4915934263845,-23.6632963933291"/>
					</Atom3d>
					<Atom3d ID="635" HasProperties="1" Name="N" UserID="235" DisplayStyle="CPK" XYZ="3.91457320888137,17.8908367614325,18.0391521953708" Connections="636,618" ForcefieldType="n2a" Charge="-0.481" Components="N" Color="255,0,0,255">
						<Properties IsBackboneAtom="0" RelativeVelocity="-6.61946899572101,1.98016321451251,-3.03026575211461"/>
					</Atom3d>
					<Atom3d ID="637" HasProperties="1" Name="H" UserID="236" DisplayStyle="CPK" XYZ="2.18306941164297,19.1370227298872,18.4304482442263" Connections="619" ForcefieldType="h1" Charge="0.1268" Components="H" Color="255,255,255,255">
						<Properties IsBackboneAtom="0" RelativeVelocity="-9.67502865486781,-8.30676182305592,3.21052124059054"/>
					</Atom3d>
					<Atom3d ID="638" HasProperties="1" Name="C" UserID="237" DisplayStyle="CPK" XYZ="4.11628081723607,17.0832971347726,15.7213495687986" Connections="639,640,621" ForcefieldType="c3a" Components="C" Color="255,128,0,255">
						<Properties IsBackboneAtom="1" RelativeVelocity="-5.82977768531005,1.00246095892869,-2.82866369717239"/>
					</Atom3d>
					<Atom3d ID="641" HasProperties="1" Name="H" UserID="238" DisplayStyle="CPK" XYZ="2.5183738762214,17.5795766140233,14.3439484113743" Connections="622" ForcefieldType="h1" Charge="0.1268" Components="H" Color="255,255,255,255">
						<Properties IsBackboneAtom="0" RelativeVelocity="18.7045854470251,-21.9324385973965,-9.06728395742859"/>
					</Atom3d>
					<Atom3d ID="642" HasProperties="1" UserID="239" DisplayStyle="CPK" XYZ="2.7915121018405,25.4297195078905,11.9878952078825" Connections="624,643,644,645" ForcefieldType="c4" Charge="-0.106" Components="C" Color="130,130,130,255">
						<Properties IsBackboneAtom="0" RelativeVelocity="-3.04387261836953,10.3951130119434,-4.67066944825996"/>
					</Atom3d>
					<Atom3d ID="646" HasProperties="1" UserID="240" DisplayStyle="CPK" XYZ="3.29956816119182,24.676177827382,13.9774335656729" Connections="625" ForcefieldType="h1" Charge="0.053" Components="H" Color="255,255,255,255">
						<Properties IsBackboneAtom="0" RelativeVelocity="24.4602251175388,-7.45143322970154,-37.5216887049605"/>
					</Atom3d>
					<Atom3d ID="647" HasProperties="1" UserID="241" DisplayStyle="CPK" XYZ="1.79321107129357,25.7560534668149,13.8904928683005" Connections="626" ForcefieldType="h1" Charge="0.053" Components="H" Color="255,255,255,255">
						<Properties IsBackboneAtom="0" RelativeVelocity="-7.53353498339369,0.133911403858469,-10.8982567960237"/>
					</Atom3d>
					<Atom3d ID="648" HasProperties="1" UserID="242" DisplayStyle="CPK" XYZ="-4.85838850321544,18.243279956117,22.5400591001857" Connections="630,649,650,651" ForcefieldType="c4" Charge="-0.106" Components="C" Color="130,130,130,255">
						<Properties IsBackboneAtom="0" RelativeVelocity="4.7438121088278,-0.796259764255435,-2.05182427802367"/>
					</Atom3d>
					<Atom3d ID="652" HasProperties="1" UserID="243" DisplayStyle="CPK" XYZ="-4.36757604708238,20.3726706082312,22.5974595266266" Connections="631" ForcefieldType="h1" Charge="0.053" Components="H" Color="255,255,255,255">
						<Properties IsBackboneAtom="0" RelativeVelocity="3.87842559859807,-17.6967693640082,43.16838260078"/>
					</Atom3d>
					<Atom3d ID="653" HasProperties="1" UserID="244" DisplayStyle="CPK" XYZ="-2.93474394565878,19.2129386881013,22.8019146423632" Connections="632" ForcefieldType="h1" Charge="0.053" Components="H" Color="255,255,255,255">
						<Properties IsBackboneAtom="0" RelativeVelocity="18.2918334046024,-3.23646778919364,-30.2496758809202"/>
					</Atom3d>
					<Atom3d ID="654" HasProperties="1" Name="C" UserID="245" DisplayStyle="CPK" XYZ="4.52778178960056,17.2212024598551,17.0725500081682" Connections="655,636,640" ForcefieldType="c3a" Charge="0.2405" Components="C" Color="255,128,0,255">
						<Properties IsBackboneAtom="0" RelativeVelocity="11.3551585737576,8.07637104145083,-0.640971370234906"/>
					</Atom3d>
					<Atom3d ID="656" HasProperties="1" Name="C" UserID="246" DisplayStyle="CPK" XYZ="5.10013927314162,16.2226102892458,14.9317627942971" Connections="657,658,639,659" ForcefieldType="c44" Components="C" Color="255,128,0,255">
						<Properties IsBackboneAtom="1" RelativeVelocity="-0.984496301096424,-5.4648389949838,5.68813204066211"/>
					</Atom3d>
					<Atom3d ID="660" HasProperties="1" UserID="247" DisplayStyle="CPK" XYZ="3.67623075565494,26.6793961290038,12.0467078259042" Connections="643,661,662,663" ForcefieldType="c4" Charge="-0.106" Components="C" Color="130,130,130,255">
						<Properties IsBackboneAtom="0" RelativeVelocity="-2.54543871667537,-0.237882081924589,5.99597483311059"/>
					</Atom3d>
					<Atom3d ID="664" HasProperties="1" UserID="248" DisplayStyle="CPK" XYZ="1.8566944995806,25.669545341874,11.381100698702" Connections="644" ForcefieldType="h1" Charge="0.053" Components="H" Color="255,255,255,255">
						<Properties IsBackboneAtom="0" RelativeVelocity="-17.6161961013202,-13.7059680421671,8.25364440922098"/>
					</Atom3d>
					<Atom3d ID="665" HasProperties="1" UserID="249" DisplayStyle="CPK" XYZ="3.38170330632121,24.6174714662354,11.4479624180896" Connections="645" ForcefieldType="h1" Charge="0.053" Components="H" Color="255,255,255,255">
						<Properties IsBackboneAtom="0" RelativeVelocity="-10.2212407524753,1.70464316766961,0.557384156499742"/>
					</Atom3d>
					<Atom3d ID="666" HasProperties="1" UserID="250" DisplayStyle="CPK" XYZ="-5.17751605348984,18.103179659738,24.0321524925981" Connections="649,667,668,669" ForcefieldType="c4" Charge="-0.106" Components="C" Color="130,130,130,255">
						<Properties IsBackboneAtom="0" RelativeVelocity="6.68678890063836,0.306493401902206,3.89099438261261"/>
					</Atom3d>
					<Atom3d ID="670" HasProperties="1" UserID="251" DisplayStyle="CPK" XYZ="-4.39154195258994,17.2708380060261,22.1712625324349" Connections="650" ForcefieldType="h1" Charge="0.053" Components="H" Color="255,255,255,255">
						<Properties IsBackboneAtom="0" RelativeVelocity="-10.998373714499,-18.4097142518913,24.4638156371566"/>
					</Atom3d>
					<Atom3d ID="671" HasProperties="1" UserID="252" DisplayStyle="CPK" XYZ="-5.84486007298656,18.4079575918651,21.9929255928676" Connections="651" ForcefieldType="h1" Charge="0.053" Components="H" Color="255,255,255,255">
						<Properties IsBackboneAtom="0" RelativeVelocity="16.2086750290889,22.0347620666497,-15.8510204967712"/>
					</Atom3d>
					<Atom3d ID="672" HasProperties="1" Name="C" UserID="253" DisplayStyle="CPK" XYZ="5.6645936295019,16.4900233868158,17.2777976788674" Connections="673,674,655" ForcefieldType="c3a" Charge="0.2405" Components="C" Color="255,128,0,255">
						<Properties IsBackboneAtom="0" RelativeVelocity="-3.1742867088287,-4.48192387224092,6.44997524005983"/>
					</Atom3d>
					<Atom3d ID="675" HasProperties="1" Name="C" UserID="254" DisplayStyle="CPK" XYZ="5.72926331086723,17.08429705625,13.8308431434756" Connections="676,677,657" ForcefieldType="c3a" Components="C" Color="130,130,130,255">
						<Properties IsBackboneAtom="1" RelativeVelocity="2.10051479166852,-4.01483219575636,0.313497299354893"/>
					</Atom3d>
					<Atom3d ID="678" HasProperties="1" Name="C" UserID="255" DisplayStyle="CPK" XYZ="6.04860184620764,15.8538229910429,16.0668978983053" Connections="658,679,673" ForcefieldType="c3a" Components="C" Color="255,128,0,255">
						<Properties IsBackboneAtom="0" RelativeVelocity="2.59801019311777,0.365874469133056,0.273511432746016"/>
					</Atom3d>
					<Atom3d ID="680" HasProperties="1" Name="C" UserID="256" DisplayStyle="CPK" XYZ="4.46659897308322,14.9443494229002,14.3900000292038" Connections="659,681,682" ForcefieldType="c3a" Components="C" Color="130,130,130,255">
						<Properties IsBackboneAtom="0" RelativeVelocity="-1.40896241013016,-3.92923127493961,-3.28444166842691"/>
					</Atom3d>
					<Atom3d ID="683" HasProperties="1" UserID="257" DisplayStyle="CPK" XYZ="4.0896590971523,27.1730900778421,10.6598051138583" Connections="661,684,685,686" ForcefieldType="c4" Charge="-0.159" Components="C" Color="130,130,130,255">
						<Properties IsBackboneAtom="0" RelativeVelocity="0.973483303153647,0.456955200111738,0.995874390895966"/>
					</Atom3d>
					<Atom3d ID="687" HasProperties="1" UserID="258" DisplayStyle="CPK" XYZ="4.61410918423124,26.4406860316782,12.6492038832842" Connections="662" ForcefieldType="h1" Charge="0.053" Components="H" Color="255,255,255,255">
						<Properties IsBackboneAtom="0" RelativeVelocity="-8.78876672021679,-11.854087801664,11.1123186486029"/>
					</Atom3d>
					<Atom3d ID="688" HasProperties="1" UserID="259" DisplayStyle="CPK" XYZ="3.10910452111819,27.522506386318,12.5635568218636" Connections="663" ForcefieldType="h1" Charge="0.053" Components="H" Color="255,255,255,255">
						<Properties IsBackboneAtom="0" RelativeVelocity="6.92928766734031,6.55718931896686,5.3079044244973"/>
					</Atom3d>
					<Atom3d ID="689" HasProperties="1" UserID="260" DisplayStyle="CPK" XYZ="-6.13363765623901,16.9457389993529,24.3226550378771" Connections="667,690,691,692" ForcefieldType="c4" Charge="-0.159" Components="C" Color="130,130,130,255">
						<Properties IsBackboneAtom="0" RelativeVelocity="-3.99279095822574,-5.12808866517088,-4.12256458915201"/>
					</Atom3d>
					<Atom3d ID="693" HasProperties="1" UserID="261" DisplayStyle="CPK" XYZ="-5.64768632659626,19.073372815312,24.402645558224" Connections="668" ForcefieldType="h1" Charge="0.053" Components="H" Color="255,255,255,255">
						<Properties IsBackboneAtom="0" RelativeVelocity="-5.20061961797753,-9.94003015781608,15.637505891825"/>
					</Atom3d>
					<Atom3d ID="694" HasProperties="1" UserID="262" DisplayStyle="CPK" XYZ="-4.21358985607197,17.914573158118,24.6108353331858" Connections="669" ForcefieldType="h1" Charge="0.053" Components="H" Color="255,255,255,255">
						<Properties IsBackboneAtom="0" RelativeVelocity="5.68893688338495,-1.10757387793907,5.09226279617862"/>
					</Atom3d>
					<Atom3d ID="695" HasProperties="1" Name="N" UserID="263" DisplayStyle="CPK" XYZ="6.24530799259832,16.3883381115644,18.4660144531099" Connections="696,674" ForcefieldType="n2a" Charge="-0.481" Components="N" Color="255,0,0,255">
						<Properties IsBackboneAtom="0" RelativeVelocity="1.65010146604595,-4.368136638134,2.30484422759814"/>
					</Atom3d>
					<Atom3d ID="697" HasProperties="1" Name="C" UserID="264" DisplayStyle="CPK" XYZ="4.90342004195596,17.5647971316244,12.7996736851615" Connections="698,676,699" ForcefieldType="c3a" Charge="-0.1268" Components="C" Color="130,130,130,255">
						<Properties IsBackboneAtom="0" RelativeVelocity="1.82119013633358,4.14531095238494,3.15951049882776"/>
					</Atom3d>
					<Atom3d ID="700" HasProperties="1" Name="C" UserID="265" DisplayStyle="CPK" XYZ="7.07697254017079,17.4193866541663,13.7936842927455" Connections="701,677,702" ForcefieldType="c3a" Charge="-0.1268" Components="C" Color="130,130,130,255">
						<Properties IsBackboneAtom="1" RelativeVelocity="1.60746312719568,0.743198559871124,-8.9992636620873"/>
					</Atom3d>
					<Atom3d ID="703" HasProperties="1" Name="C" UserID="266" DisplayStyle="CPK" XYZ="7.11494308302455,15.0191975274383,16.1391103487071" Connections="679,704,705" ForcefieldType="c3a" Charge="-0.1268" Components="C" Color="255,128,0,255">
						<Properties IsBackboneAtom="0" RelativeVelocity="-3.77606313069238,-5.27639392369364,5.80839009085845"/>
					</Atom3d>
					<Atom3d ID="706" HasProperties="1" Name="C" UserID="267" DisplayStyle="CPK" XYZ="3.38851982180787,14.3283288432419,15.0236841541274" Connections="681,707,708" ForcefieldType="c3a" Charge="-0.1268" Components="C" Color="130,130,130,255">
						<Properties IsBackboneAtom="0" RelativeVelocity="1.78181040180259,-1.48482354594183,-10.9053952971794"/>
					</Atom3d>
					<Atom3d ID="709" HasProperties="1" Name="C" UserID="268" DisplayStyle="CPK" XYZ="4.96550318077,14.311615207778,13.2517371958425" Connections="682,710,711" ForcefieldType="c3a" Charge="-0.1268" Components="C" Color="130,130,130,255">
						<Properties IsBackboneAtom="0" RelativeVelocity="5.41939343197044,0.92248906906623,3.48179924806116"/>
					</Atom3d>
					<Atom3d ID="712" HasProperties="1" UserID="269" DisplayStyle="CPK" XYZ="3.2994314138083,27.8914925674957,10.2610093919043" Connections="684" ForcefieldType="h1" Charge="0.053" Components="H" Color="255,255,255,255">
						<Properties IsBackboneAtom="0" RelativeVelocity="4.72819106275256,15.3764424553015,20.4321985552424"/>
					</Atom3d>
					<Atom3d ID="713" HasProperties="1" UserID="270" DisplayStyle="CPK" XYZ="4.18609555959458,26.2838287754663,9.95304185694625" Connections="685" ForcefieldType="h1" Charge="0.053" Components="H" Color="255,255,255,255">
						<Properties IsBackboneAtom="0" RelativeVelocity="11.8986894914183,10.8531315019724,-10.5940448098579"/>
					</Atom3d>
					<Atom3d ID="714" HasProperties="1" UserID="271" DisplayStyle="CPK" XYZ="5.0916756507864,27.712014767328,10.7313799824806" Connections="686" ForcefieldType="h1" Charge="0.053" Components="H" Color="255,255,255,255">
						<Properties IsBackboneAtom="0" RelativeVelocity="1.40846176653876,-0.404767604744804,1.39471781556297"/>
					</Atom3d>
					<Atom3d ID="715" HasProperties="1" UserID="272" DisplayStyle="CPK" XYZ="-5.55652501006564,16.0872057112693,24.8016764814384" Connections="690" ForcefieldType="h1" Charge="0.053" Components="H" Color="255,255,255,255">
						<Properties IsBackboneAtom="0" RelativeVelocity="-3.3798469086944,2.41282166400245,8.65428485757786"/>
					</Atom3d>
					<Atom3d ID="716" HasProperties="1" UserID="273" DisplayStyle="CPK" XYZ="-6.60584316374863,16.5892145467417,23.3482258563147" Connections="691" ForcefieldType="h1" Charge="0.053" Components="H" Color="255,255,255,255">
						<Properties IsBackboneAtom="0" RelativeVelocity="-6.13372835519639,-4.50134620519047,-3.31438536739734"/>
					</Atom3d>
					<Atom3d ID="717" HasProperties="1" UserID="274" DisplayStyle="CPK" XYZ="-6.95135560934434,17.2978981666208,25.0346390451349" Connections="692" ForcefieldType="h1" Charge="0.053" Components="H" Color="255,255,255,255">
						<Properties IsBackboneAtom="0" RelativeVelocity="8.26910305262202,20.8955685040561,-2.91143906457047"/>
					</Atom3d>
					<Atom3d ID="718" HasProperties="1" Name="C" UserID="275" DisplayStyle="CPK" XYZ="7.3171077534363,15.5564301690687,18.5118020641973" Connections="719,696,720" ForcefieldType="c3a" Charge="0.1137" Components="C" Color="255,128,0,255">
						<Properties IsBackboneAtom="0" RelativeVelocity="-2.8573009232645,-1.46367582122247,3.11624165606004"/>
					</Atom3d>
					<Atom3d ID="721" HasProperties="1" Name="C" UserID="276" DisplayStyle="CPK" XYZ="5.36074302358601,18.3744332680474,11.7773608429995" Connections="722,698,723" ForcefieldType="c3a" Charge="-0.1268" Components="C" Color="130,130,130,255">
						<Properties IsBackboneAtom="0" RelativeVelocity="-3.10443684375263,-1.04046959173174,0.129095737711035"/>
					</Atom3d>
					<Atom3d ID="724" HasProperties="1" Name="H" UserID="277" DisplayStyle="CPK" XYZ="3.80686223591163,17.2550226415308,12.8343248006257" Connections="699" ForcefieldType="h1" Charge="0.1268" Components="H" Color="255,255,255,255">
						<Properties IsBackboneAtom="0" RelativeVelocity="-1.51404492943022,11.9791138309547,-32.3535094333797"/>
					</Atom3d>
					<Atom3d ID="725" HasProperties="1" Name="C" UserID="278" DisplayStyle="CPK" XYZ="7.59234421600259,18.2074926946333,12.7610923414068" Connections="726,727,701" ForcefieldType="c3a" Components="C" Color="130,130,130,255">
						<Properties IsBackboneAtom="1" RelativeVelocity="11.2879593033374,-1.44588243440737,0.435288433073659"/>
					</Atom3d>
					<Atom3d ID="728" HasProperties="1" Name="H" UserID="279" DisplayStyle="CPK" XYZ="7.76504402930911,17.042236986652,14.6206762580277" Connections="702" ForcefieldType="h1" Charge="0.1268" Components="H" Color="255,255,255,255">
						<Properties IsBackboneAtom="0" RelativeVelocity="-7.15110523813864,-6.38337326304387,-4.9620575893694"/>
					</Atom3d>
					<Atom3d ID="729" HasProperties="1" Name="C" UserID="280" DisplayStyle="CPK" XYZ="7.77126858605767,14.8422982130086,17.3946015832532" Connections="704,719,730" ForcefieldType="c3a" Components="C" Color="255,128,0,255">
						<Properties IsBackboneAtom="0" RelativeVelocity="-1.04795089899965,-9.71856570184724,0.380316563156369"/>
					</Atom3d>
					<Atom3d ID="731" HasProperties="1" Name="H" UserID="281" DisplayStyle="CPK" XYZ="7.47439014605635,14.4716023479882,15.2060844729496" Connections="705" ForcefieldType="h1" Charge="0.1268" Components="H" Color="255,255,255,255">
						<Properties IsBackboneAtom="0" RelativeVelocity="-11.5027370633651,-10.1597973903294,5.69778002403673"/>
					</Atom3d>
					<Atom3d ID="732" HasProperties="1" Name="C" UserID="282" DisplayStyle="CPK" XYZ="2.82213838865199,13.1634358361804,14.5342193094713" Connections="707,733,734" ForcefieldType="c3a" Charge="-0.1268" Components="C" Color="130,130,130,255">
						<Properties IsBackboneAtom="0" RelativeVelocity="4.77892276179718,0.400789332776025,4.49664627793434"/>
					</Atom3d>
					<Atom3d ID="735" HasProperties="1" Name="H" UserID="283" DisplayStyle="CPK" XYZ="2.94905241638988,14.7831979083006,15.9721368359942" Connections="708" ForcefieldType="h1" Charge="0.1268" Components="H" Color="255,255,255,255">
						<Properties IsBackboneAtom="0" RelativeVelocity="13.8030991001331,11.6257928746228,-11.6230370863194"/>
					</Atom3d>
					<Atom3d ID="736" HasProperties="1" Name="C" UserID="284" DisplayStyle="CPK" XYZ="4.41398058694429,13.1450995475391,12.7441508737697" Connections="737,710,738" ForcefieldType="c3a" Charge="-0.1268" Components="C" Color="130,130,130,255">
						<Properties IsBackboneAtom="0" RelativeVelocity="5.31517272252419,0.713859475103705,6.18389601262456"/>
					</Atom3d>
					<Atom3d ID="739" HasProperties="1" Name="H" UserID="285" DisplayStyle="CPK" XYZ="5.86087483518008,14.7524554695242,12.700765853017" Connections="711" ForcefieldType="h1" Charge="0.1268" Components="H" Color="255,255,255,255">
						<Properties IsBackboneAtom="0" RelativeVelocity="2.68828723142861,-7.33653750338471,-7.56463101073444"/>
					</Atom3d>
					<Atom3d ID="740" HasProperties="1" Name="H" UserID="286" DisplayStyle="CPK" XYZ="7.85345328529579,15.4511355440418,19.5122252091251" Connections="720" ForcefieldType="h1" Charge="0.1268" Components="H" Color="255,255,255,255">
						<Properties IsBackboneAtom="0" RelativeVelocity="15.7400591847324,16.6910822584634,-4.94336051801142"/>
					</Atom3d>
					<Atom3d ID="741" HasProperties="1" Name="C" UserID="287" DisplayStyle="CPK" XYZ="6.72396119202016,18.6806895611444,11.7646772148743" Connections="742,727,722" ForcefieldType="c3a" Charge="-0.03" Components="C" Color="130,130,130,255">
						<Properties IsBackboneAtom="0" RelativeVelocity="11.2611813989038,3.54083768651693,-6.91399871698695"/>
					</Atom3d>
					<Atom3d ID="743" HasProperties="1" Name="H" UserID="288" DisplayStyle="CPK" XYZ="4.67589762497969,18.7886705986355,10.9655762838537" Connections="723" ForcefieldType="h1" Charge="0.1268" Components="H" Color="255,255,255,255">
						<Properties IsBackboneAtom="0" RelativeVelocity="-8.51675009269659,5.99151109917986,8.2833611273742"/>
					</Atom3d>
					<Atom3d ID="744" HasProperties="1" Name="C" UserID="289" DisplayStyle="CPK" XYZ="8.91963778327571,18.4259540137525,12.3105695282667" Connections="745,746,726" ForcefieldType="c3a" Components="C" Color="130,130,130,255">
						<Properties IsBackboneAtom="1" RelativeVelocity="-4.09404273768521,1.74776143867057,2.02255449116933"/>
					</Atom3d>
					<Atom3d ID="747" HasProperties="1" Name="C" UserID="290" DisplayStyle="CPK" XYZ="8.88636732297038,13.9583405543282,17.5853167407887" Connections="730,748,749" ForcefieldType="c3a" Components="C" Color="130,130,130,255">
						<Properties IsBackboneAtom="0" RelativeVelocity="7.20682256621677,2.87722471934259,5.79464962936984"/>
					</Atom3d>
					<Atom3d ID="750" HasProperties="1" Name="C" UserID="291" DisplayStyle="CPK" XYZ="3.31990791136353,12.5463745114804,13.380885181924" Connections="733,737,751" ForcefieldType="c3a" Charge="0.042" Components="C" Color="130,130,130,255">
						<Properties IsBackboneAtom="0" RelativeVelocity="-0.902821889792437,-4.07009873223587,-4.86176322854517"/>
					</Atom3d>
					<Atom3d ID="752" HasProperties="1" Name="H" UserID="292" DisplayStyle="CPK" XYZ="1.93511283767722,12.6910412408311,15.0723911916011" Connections="734" ForcefieldType="h1" Charge="0.1268" Components="H" Color="255,255,255,255">
						<Properties IsBackboneAtom="0" RelativeVelocity="-1.60383885906242,1.94147146731712,-4.67117332358318"/>
					</Atom3d>
					<Atom3d ID="753" HasProperties="1" Name="H" UserID="293" DisplayStyle="CPK" XYZ="4.85478771691376,12.6734768246889,11.8045440208935" Connections="738" ForcefieldType="h1" Charge="0.1268" Components="H" Color="255,255,255,255">
						<Properties IsBackboneAtom="0" RelativeVelocity="5.57326582043804,14.5207516272465,-0.625201615337618"/>
					</Atom3d>
					<Atom3d ID="754" HasProperties="1" Name="N" UserID="294" DisplayStyle="CPK" XYZ="7.47724271668072,19.232476722368,10.6983938502368" Connections="755,742,756" ForcefieldType="n3a" Charge="-0.001" Components="N" Color="255,0,0,255">
						<Properties IsBackboneAtom="0" RelativeVelocity="2.82693508185458,-0.805813400225305,3.72209717476608"/>
					</Atom3d>
					<Atom3d ID="757" HasProperties="1" Name="C" UserID="295" DisplayStyle="CPK" XYZ="8.8402154127464,19.0593397392727,11.0551058142634" Connections="758,745,755" ForcefieldType="c3a" Charge="-0.03" Components="C" Color="130,130,130,255">
						<Properties IsBackboneAtom="0" RelativeVelocity="-6.28356364074744,-4.48593328710111,5.45953483589856"/>
					</Atom3d>
					<Atom3d ID="759" HasProperties="1" Name="C" UserID="296" DisplayStyle="CPK" XYZ="10.1089307387689,17.8162561817342,12.6784884773086" Connections="760,746,761" ForcefieldType="c3a" Charge="-0.1268" Components="C" Color="130,130,130,255">
						<Properties IsBackboneAtom="1" RelativeVelocity="2.75643173689993,2.0182556859103,10.3902329289527"/>
					</Atom3d>
					<Atom3d ID="762" HasProperties="1" Name="C" UserID="297" DisplayStyle="CPK" XYZ="8.99805548238774,13.1913572145614,18.7994235187722" Connections="748,763,764" ForcefieldType="c3a" Charge="-0.1268" Components="C" Color="130,130,130,255">
						<Properties IsBackboneAtom="0" RelativeVelocity="5.61363214586538,0.374708100258866,-4.8784866261962"/>
					</Atom3d>
					<Atom3d ID="765" HasProperties="1" Name="C" UserID="298" DisplayStyle="CPK" XYZ="9.99024554084505,13.9361657530026,16.6811983329709" Connections="749,766,767" ForcefieldType="c3a" Charge="-0.1268" Components="C" Color="130,130,130,255">
						<Properties IsBackboneAtom="0" RelativeVelocity="11.0834392084709,-3.06443144923272,4.67160801493842"/>
					</Atom3d>
					<Atom3d ID="768" HasProperties="1" Name="O" UserID="299" DisplayStyle="CPK" XYZ="2.70663703508583,11.3886669089581,12.9456660466475" Connections="751,769" ForcefieldType="o2e" Charge="-0.202" Components="O" Color="0,0,255,255">
						<Properties IsBackboneAtom="0" RelativeVelocity="-3.71128365120113,-2.51244131733565,-1.22228005464064"/>
					</Atom3d>
					<Atom3d ID="770" HasProperties="1" Name="C" UserID="300" DisplayStyle="CPK" XYZ="6.94587406511655,19.7424646174132,9.40241034908718" Connections="756,771,772,773" ForcefieldType="c4" Charge="-0.045" Components="C" Color="130,130,130,255">
						<Properties IsBackboneAtom="0" RelativeVelocity="0.947109714661898,-6.41866036182183,7.12098578218693"/>
					</Atom3d>
					<Atom3d ID="774" HasProperties="1" Name="C" UserID="301" DisplayStyle="CPK" XYZ="9.93559025210745,19.1707604243064,10.1872780251955" Connections="775,758,776" ForcefieldType="c3a" Charge="-0.1268" Components="C" Color="130,130,130,255">
						<Properties IsBackboneAtom="0" RelativeVelocity="-3.97228365730713,-0.0894704205651931,-0.0413080109879102"/>
					</Atom3d>
					<Atom3d ID="777" HasProperties="1" Name="C" UserID="302" DisplayStyle="CPK" XYZ="11.1994614025829,17.761003432209,11.7581725851069" Connections="778,779,760" ForcefieldType="c3a" Components="C" Color="130,130,130,255">
						<Properties IsBackboneAtom="1" RelativeVelocity="1.98293111468065,0.339109191058736,0.590326390171473"/>
					</Atom3d>
					<Atom3d ID="780" HasProperties="1" Name="H" UserID="303" DisplayStyle="CPK" XYZ="10.2158500419211,17.3586303416214,13.7171158453223" Connections="761" ForcefieldType="h1" Charge="0.1268" Components="H" Color="255,255,255,255">
						<Properties IsBackboneAtom="0" RelativeVelocity="-20.7222079807939,-2.64039651996801,10.7545600974083"/>
					</Atom3d>
					<Atom3d ID="781" HasProperties="1" Name="C" UserID="304" DisplayStyle="CPK" XYZ="10.1716861119109,12.5908575191053,19.1770836011279" Connections="763,782,783" ForcefieldType="c3a" Charge="-0.1268" Components="C" Color="130,130,130,255">
						<Properties IsBackboneAtom="0" RelativeVelocity="3.42391873740241,2.40076331187205,0.291937383374923"/>
					</Atom3d>
					<Atom3d ID="784" HasProperties="1" Name="H" UserID="305" DisplayStyle="CPK" XYZ="8.09272441916386,13.0682878979107,19.4812076237303" Connections="764" ForcefieldType="h1" Charge="0.1268" Components="H" Color="255,255,255,255">
						<Properties IsBackboneAtom="0" RelativeVelocity="15.1538653489707,-19.1904710437001,4.25812450403602"/>
					</Atom3d>
					<Atom3d ID="785" HasProperties="1" Name="C" UserID="306" DisplayStyle="CPK" XYZ="11.1924352817206,13.3637349852059,17.0685297559485" Connections="786,766,787" ForcefieldType="c3a" Components="C" Color="130,130,130,255">
						<Properties IsBackboneAtom="0" RelativeVelocity="-6.08550192663911,-3.81159170348682,-1.98122218105702"/>
					</Atom3d>
					<Atom3d ID="788" HasProperties="1" Name="H" UserID="307" DisplayStyle="CPK" XYZ="9.88380319625104,14.3890586342182,15.6404495535173" Connections="767" ForcefieldType="h1" Charge="0.1268" Components="H" Color="255,255,255,255">
						<Properties IsBackboneAtom="0" RelativeVelocity="13.976878857829,37.258979871122,21.9228426909227"/>
					</Atom3d>
					<Atom3d ID="789" HasProperties="1" Name="C" UserID="308" DisplayStyle="CPK" XYZ="3.25031972543974,10.757281105652,11.7916198850294" Connections="769,790,791,792" ForcefieldType="c4o" Charge="0.001" Components="C" Color="130,130,130,255">
						<Properties IsBackboneAtom="0" RelativeVelocity="-2.57508234463285,0.246134629001617,9.41889475160118"/>
					</Atom3d>
					<Atom3d ID="793" HasProperties="1" Name="C" UserID="309" DisplayStyle="CPK" XYZ="6.81483386471967,18.5826768725597,8.41107662718116" Connections="771,794,795,796" ForcefieldType="c4" Charge="-0.159" Components="C" Color="130,130,130,255">
						<Properties IsBackboneAtom="0" RelativeVelocity="0.5513695089219,-0.194035327989753,3.46619329828995"/>
					</Atom3d>
					<Atom3d ID="797" HasProperties="1" Name="H" UserID="310" DisplayStyle="CPK" XYZ="7.66025709776009,20.5241372151352,8.98021988359323" Connections="772" ForcefieldType="h1" Charge="0.053" Components="H" Color="255,255,255,255">
						<Properties IsBackboneAtom="0" RelativeVelocity="-6.14174541546316,-5.77552045327389,-3.68322155198384"/>
					</Atom3d>
					<Atom3d ID="798" HasProperties="1" Name="H" UserID="311" DisplayStyle="CPK" XYZ="5.9222506802932,20.215082783243,9.57101400231831" Connections="773" ForcefieldType="h1" Charge="0.053" Components="H" Color="255,255,255,255">
						<Properties IsBackboneAtom="0" RelativeVelocity="13.7961112198916,21.1317572313448,7.90217040738352"/>
					</Atom3d>
					<Atom3d ID="799" HasProperties="1" Name="C" UserID="312" DisplayStyle="CPK" XYZ="11.0929407956571,18.5273323703696,10.5424813378475" Connections="779,775,800" ForcefieldType="c3a" Charge="-0.1268" Components="C" Color="130,130,130,255">
						<Properties IsBackboneAtom="0" RelativeVelocity="-6.67926052751424,4.33919394103119,10.0158496224578"/>
					</Atom3d>
					<Atom3d ID="801" HasProperties="1" Name="H" UserID="313" DisplayStyle="CPK" XYZ="9.89011123619963,19.7680379384248,9.21733411611982" Connections="776" ForcefieldType="h1" Charge="0.1268" Components="H" Color="255,255,255,255">
						<Properties IsBackboneAtom="0" RelativeVelocity="2.43311102692352,-4.91582200511143,-3.31364396126349"/>
					</Atom3d>
					<Atom3d ID="802" HasProperties="1" Name="C" UserID="314" DisplayStyle="CPK" XYZ="12.2981880384184,16.8588349068729,11.94492868664" Connections="803,804,778" ForcefieldType="c3a" Components="C" Color="255,128,0,255">
						<Properties IsBackboneAtom="1" RelativeVelocity="3.43572177317573,2.91441872629758,3.0363133713876"/>
					</Atom3d>
					<Atom3d ID="805" HasProperties="1" Name="C" UserID="315" DisplayStyle="CPK" XYZ="11.2759717102174,12.7369677460068,18.3266342076963" Connections="782,786,806" ForcefieldType="c3a" Charge="-0.03" Components="C" Color="130,130,130,255">
						<Properties IsBackboneAtom="0" RelativeVelocity="-2.71321541492467,3.44107721977435,-0.0571148492200969"/>
					</Atom3d>
					<Atom3d ID="807" HasProperties="1" Name="H" UserID="316" DisplayStyle="CPK" XYZ="10.222194714078,12.0002932331359,20.1508816611779" Connections="783" ForcefieldType="h1" Charge="0.1268" Components="H" Color="255,255,255,255">
						<Properties IsBackboneAtom="0" RelativeVelocity="-0.792272767101382,-0.514687111716014,-1.25746697490313"/>
					</Atom3d>
					<Atom3d ID="808" HasProperties="1" Name="C" UserID="317" DisplayStyle="CPK" XYZ="12.5180739240713,13.6033691800446,16.6260808522166" Connections="787,809,810" ForcefieldType="c3a" Components="C" Color="130,130,130,255">
						<Properties IsBackboneAtom="0" RelativeVelocity="-8.9688755962509,-1.82480215148619,1.17786181958784"/>
					</Atom3d>
					<Atom3d ID="811" HasProperties="1" Name="H" UserID="318" DisplayStyle="CPK" XYZ="2.80629637659333,11.230985596244,10.8545781155311" Connections="790" ForcefieldType="h1" Charge="0.053" Components="H" Color="255,255,255,255">
						<Properties IsBackboneAtom="0" RelativeVelocity="-0.963296303415673,13.6346212422491,15.4234464364164"/>
					</Atom3d>
					<Atom3d ID="812" HasProperties="1" Name="H" UserID="319" DisplayStyle="CPK" XYZ="2.99747610271085,9.64585874597377,11.8118781516155" Connections="791" ForcefieldType="h1" Charge="0.053" Components="H" Color="255,255,255,255">
						<Properties IsBackboneAtom="0" RelativeVelocity="-9.16738989582291,1.65291308275075,4.31984571221151"/>
					</Atom3d>
					<Atom3d ID="813" HasProperties="1" Name="H" UserID="320" DisplayStyle="CPK" XYZ="4.38262226242848,10.8893219773595,11.7841279266709" Connections="792" ForcefieldType="h1" Charge="0.053" Components="H" Color="255,255,255,255">
						<Properties IsBackboneAtom="0" RelativeVelocity="-2.47798807783243,-1.17470908645193,-0.948003209227052"/>
					</Atom3d>
					<Atom3d ID="814" HasProperties="1" Name="H" UserID="321" DisplayStyle="CPK" XYZ="7.32394887627958,17.6570841270637,8.83965559423623" Connections="794" ForcefieldType="h1" Charge="0.053" Components="H" Color="255,255,255,255">
						<Properties IsBackboneAtom="0" RelativeVelocity="5.81358997628034,0.625179113452593,-1.01563292027552"/>
					</Atom3d>
					<Atom3d ID="815" HasProperties="1" Name="H" UserID="322" DisplayStyle="CPK" XYZ="7.31152015622917,18.8674404447845,7.42527117361907" Connections="795" ForcefieldType="h1" Charge="0.053" Components="H" Color="255,255,255,255">
						<Properties IsBackboneAtom="0" RelativeVelocity="17.2372151767511,3.32979751061089,12.8910651114095"/>
					</Atom3d>
					<Atom3d ID="816" HasProperties="1" Name="H" UserID="323" DisplayStyle="CPK" XYZ="5.71148057376775,18.3601108521892,8.2303120332075" Connections="796" ForcefieldType="h1" Charge="0.053" Components="H" Color="255,255,255,255">
						<Properties IsBackboneAtom="0" RelativeVelocity="6.45382427885902,-18.4901394261485,-10.0342473471111"/>
					</Atom3d>
					<Atom3d ID="817" HasProperties="1" Name="H" UserID="324" DisplayStyle="CPK" XYZ="11.9883403295736,18.6124646831184,9.84204424538264" Connections="800" ForcefieldType="h1" Charge="0.1268" Components="H" Color="255,255,255,255">
						<Properties IsBackboneAtom="0" RelativeVelocity="0.624224991909949,26.3062060052518,22.0221242211836"/>
					</Atom3d>
					<Atom3d ID="818" HasProperties="1" Name="C" UserID="325" DisplayStyle="CPK" XYZ="12.9865368233791,16.7137115252301,13.1873694143752" Connections="819,803,820" ForcefieldType="c3a" Charge="-0.1268" Components="C" Color="255,128,0,255">
						<Properties IsBackboneAtom="1" RelativeVelocity="0.232309512048838,-2.73811286003475,4.88058243438068"/>
					</Atom3d>
					<Atom3d ID="821" HasProperties="1" Name="C" UserID="326" DisplayStyle="CPK" XYZ="12.7070055039642,16.0968116036679,10.8411104595584" Connections="804,822,823" ForcefieldType="c3a" Charge="0.1137" Components="C" Color="255,128,0,255">
						<Properties IsBackboneAtom="0" RelativeVelocity="-6.6813899012199,1.82335267595678,-0.18344449048737"/>
					</Atom3d>
					<Atom3d ID="824" HasProperties="1" Name="N" UserID="327" DisplayStyle="CPK" XYZ="12.6397513039431,12.5921310965695,18.6946010742413" Connections="806,825,826" ForcefieldType="n3a" Charge="-0.001" Components="N" Color="255,0,0,255">
						<Properties IsBackboneAtom="0" RelativeVelocity="-5.17472416775686,1.19267132070479,2.31085538686126"/>
					</Atom3d>
					<Atom3d ID="827" HasProperties="1" Name="C" UserID="328" DisplayStyle="CPK" XYZ="13.3892505179369,13.1522145386187,17.6299504136051" Connections="825,809,828" ForcefieldType="c3a" Charge="-0.03" Components="C" Color="130,130,130,255">
						<Properties IsBackboneAtom="0" RelativeVelocity="-4.43849785651405,-5.71601690810559,-6.60260523773387"/>
					</Atom3d>
					<Atom3d ID="829" HasProperties="1" Name="C" UserID="329" DisplayStyle="CPK" XYZ="13.0284717582004,14.366545360631,15.5733258465619" Connections="810,830,831" ForcefieldType="c3a" Charge="-0.1268" Components="C" Color="130,130,130,255">
						<Properties IsBackboneAtom="0" RelativeVelocity="0.367443886001729,3.21474408074265,4.01446199358677"/>
					</Atom3d>
					<Atom3d ID="832" HasProperties="1" Name="C" UserID="330" DisplayStyle="CPK" XYZ="14.0360381015428,15.8591493062479,13.2593963014393" Connections="833,819,834" ForcefieldType="c3a" Components="C" Color="255,128,0,255">
						<Properties IsBackboneAtom="1" RelativeVelocity="-1.53543192061453,-0.529213815503006,-6.28467608484716"/>
					</Atom3d>
					<Atom3d ID="835" HasProperties="1" Name="H" UserID="331" DisplayStyle="CPK" XYZ="12.6665171677358,17.3024399054163,14.1096417553232" Connections="820" ForcefieldType="h1" Charge="0.1268" Components="H" Color="255,255,255,255">
						<Properties IsBackboneAtom="0" RelativeVelocity="-16.8564896405485,-20.2556381514595,10.1331661392548"/>
					</Atom3d>
					<Atom3d ID="836" HasProperties="1" Name="N" UserID="332" DisplayStyle="CPK" XYZ="13.7597644810777,15.2400464158243,10.8892215880569" Connections="822,837" ForcefieldType="n2a" Charge="-0.481" Components="N" Color="255,0,0,255">
						<Properties IsBackboneAtom="0" RelativeVelocity="-2.99097565800683,9.90949773272927,2.21398224266463"/>
					</Atom3d>
					<Atom3d ID="838" HasProperties="1" Name="H" UserID="333" DisplayStyle="CPK" XYZ="12.1484536376177,16.1824651924907,9.85101792255229" Connections="823" ForcefieldType="h1" Charge="0.1268" Components="H" Color="255,255,255,255">
						<Properties IsBackboneAtom="0" RelativeVelocity="12.8664783830041,15.0652725056749,-10.0656322570126"/>
					</Atom3d>
					<Atom3d ID="839" HasProperties="1" Name="C" UserID="334" DisplayStyle="CPK" XYZ="13.1716517869534,12.0939525064711,19.9947304001253" Connections="826,840,841,842" ForcefieldType="c4" Charge="-0.045" Components="C" Color="130,130,130,255">
						<Properties IsBackboneAtom="0" RelativeVelocity="-3.97881602761298,-3.41192761905169,8.58624780733924"/>
					</Atom3d>
					<Atom3d ID="843" HasProperties="1" Name="C" UserID="335" DisplayStyle="CPK" XYZ="14.7524332604548,13.4588441531184,17.6052794779156" Connections="828,844,845" ForcefieldType="c3a" Charge="-0.1268" Components="C" Color="130,130,130,255">
						<Properties IsBackboneAtom="0" RelativeVelocity="1.47733983394928,-0.917670341763676,3.91061902954773"/>
					</Atom3d>
					<Atom3d ID="846" HasProperties="1" Name="C" UserID="336" DisplayStyle="CPK" XYZ="14.3773500926346,14.6932602071289,15.519246556167" Connections="847,848,830" ForcefieldType="c3a" Components="C" Color="130,130,130,255">
						<Properties IsBackboneAtom="0" RelativeVelocity="-0.48305439905325,2.00829385243252,0.0655210584904024"/>
					</Atom3d>
					<Atom3d ID="849" HasProperties="1" Name="H" UserID="337" DisplayStyle="CPK" XYZ="12.3354174031993,14.7295851544156,14.7441830810171" Connections="831" ForcefieldType="h1" Charge="0.1268" Components="H" Color="255,255,255,255">
						<Properties IsBackboneAtom="0" RelativeVelocity="1.45672727283709,-8.76897928541758,-2.14310370783314"/>
					</Atom3d>
					<Atom3d ID="850" HasProperties="1" Name="C" UserID="338" DisplayStyle="CPK" XYZ="15.0023177946882,15.5102831748969,14.3835743318702" Connections="833,851,847,852" ForcefieldType="c44" Components="C" Color="255,128,0,255">
						<Properties IsBackboneAtom="1" RelativeVelocity="-11.5172586525263,0.263483912894759,-0.539734506585671"/>
					</Atom3d>
					<Atom3d ID="853" HasProperties="1" Name="C" UserID="339" DisplayStyle="CPK" XYZ="14.3703432722888,15.1665868808997,12.064557859056" Connections="834,837,854" ForcefieldType="c3a" Charge="0.2405" Components="C" Color="255,128,0,255">
						<Properties IsBackboneAtom="0" RelativeVelocity="-3.31351842649683,-3.16302014204125,-2.21617165143624"/>
					</Atom3d>
					<Atom3d ID="855" HasProperties="1" Name="C" UserID="340" DisplayStyle="CPK" XYZ="13.2752839745148,13.2583068218338,20.9838366231658" Connections="840,856,857,858" ForcefieldType="c4" Charge="-0.159" Components="C" Color="130,130,130,255">
						<Properties IsBackboneAtom="0" RelativeVelocity="3.83431455495974,3.28220393196707,-5.84106980170323"/>
					</Atom3d>
					<Atom3d ID="859" HasProperties="1" Name="H" UserID="341" DisplayStyle="CPK" XYZ="14.2045374839369,11.6392424250878,19.8335291738037" Connections="841" ForcefieldType="h1" Charge="0.053" Components="H" Color="255,255,255,255">
						<Properties IsBackboneAtom="0" RelativeVelocity="-10.5260519337439,-11.8517755197794,-9.55792307920179"/>
					</Atom3d>
					<Atom3d ID="860" HasProperties="1" Name="H" UserID="342" DisplayStyle="CPK" XYZ="12.4684809483436,11.3006610209003,20.4140624250913" Connections="842" ForcefieldType="h1" Charge="0.053" Components="H" Color="255,255,255,255">
						<Properties IsBackboneAtom="0" RelativeVelocity="-39.8495054459798,26.0626324369814,4.19520415505034"/>
					</Atom3d>
					<Atom3d ID="861" HasProperties="1" Name="C" UserID="343" DisplayStyle="CPK" XYZ="15.2082717872725,14.2368624937579,16.5574736134929" Connections="844,848,862" ForcefieldType="c3a" Charge="-0.1268" Components="C" Color="130,130,130,255">
						<Properties IsBackboneAtom="0" RelativeVelocity="5.68392818349541,-4.77429707183619,-0.392836351889723"/>
					</Atom3d>
					<Atom3d ID="863" HasProperties="1" Name="H" UserID="344" DisplayStyle="CPK" XYZ="15.4390274007543,13.070439861389,18.4282804190968" Connections="845" ForcefieldType="h1" Charge="0.1268" Components="H" Color="255,255,255,255">
						<Properties IsBackboneAtom="0" RelativeVelocity="-1.07565378723286,8.5215242024458,10.4951730206862"/>
					</Atom3d>
					<Atom3d ID="864" HasProperties="1" Name="C" UserID="345" DisplayStyle="CPK" XYZ="15.9453920373576,14.6001889595824,13.6032220159581" Connections="851,865,866" ForcefieldType="c3a" Components="C" Color="255,128,0,255">
						<Properties IsBackboneAtom="1" RelativeVelocity="4.74086910493091,-3.35860374625461,3.73239485192"/>
					</Atom3d>
					<Atom3d ID="867" HasProperties="1" Name="C" UserID="346" DisplayStyle="CPK" XYZ="15.6787423660879,16.7896809298585,14.8671932221941" Connections="852,868,869" ForcefieldType="c3a" Components="C" Color="130,130,130,255">
						<Properties IsBackboneAtom="0" RelativeVelocity="4.66547641940556,5.77846431858874,-2.48604365974531"/>
					</Atom3d>
					<Atom3d ID="870" HasProperties="1" Name="C" UserID="347" DisplayStyle="CPK" XYZ="15.4943182318159,14.4145853796153,12.2706146698587" Connections="854,871,865" ForcefieldType="c3a" Charge="0.2405" Components="C" Color="255,128,0,255">
						<Properties IsBackboneAtom="0" RelativeVelocity="-0.113876840772806,10.610668768115,-0.7991954583951"/>
					</Atom3d>
					<Atom3d ID="872" HasProperties="1" Name="H" UserID="348" DisplayStyle="CPK" XYZ="13.8320475661327,14.124330775848,20.4943299627057" Connections="856" ForcefieldType="h1" Charge="0.053" Components="H" Color="255,255,255,255">
						<Properties IsBackboneAtom="0" RelativeVelocity="1.38460112841024,1.72815739570585,-11.3767516514083"/>
					</Atom3d>
					<Atom3d ID="873" HasProperties="1" Name="H" UserID="349" DisplayStyle="CPK" XYZ="13.8422768933375,12.9185705231745,21.9126521236236" Connections="857" ForcefieldType="h1" Charge="0.053" Components="H" Color="255,255,255,255">
						<Properties IsBackboneAtom="0" RelativeVelocity="29.7689739835709,-11.7432977879554,-27.1687463318601"/>
					</Atom3d>
					<Atom3d ID="874" HasProperties="1" Name="H" UserID="350" DisplayStyle="CPK" XYZ="12.2286793631141,13.5988564254475,21.2808967372604" Connections="858" ForcefieldType="h1" Charge="0.053" Components="H" Color="255,255,255,255">
						<Properties IsBackboneAtom="0" RelativeVelocity="5.66489588182586,-2.75139612945252,7.5253660781998"/>
					</Atom3d>
					<Atom3d ID="875" HasProperties="1" Name="H" UserID="351" DisplayStyle="CPK" XYZ="16.3065553744974,14.5382422686761,16.50704197843" Connections="862" ForcefieldType="h1" Charge="0.1268" Components="H" Color="255,255,255,255">
						<Properties IsBackboneAtom="0" RelativeVelocity="2.91636877614874,3.97265805604496,-8.39197628846265"/>
					</Atom3d>
					<Atom3d ID="876" HasProperties="1" Name="C" UserID="352" DisplayStyle="CPK" XYZ="17.1158527051604,13.998633124138,13.923011833725" Connections="877,866,878" ForcefieldType="c3a" Charge="-0.1268" Components="C" Color="255,128,0,255">
						<Properties IsBackboneAtom="1" RelativeVelocity="0.348494095611388,3.11726254935948,-3.15685451767984"/>
					</Atom3d>
					<Atom3d ID="879" HasProperties="1" Name="C" UserID="353" DisplayStyle="CPK" XYZ="16.7445342398723,17.3648762326545,14.175611010917" Connections="868,880,881" ForcefieldType="c3a" Charge="-0.1268" Components="C" Color="130,130,130,255">
						<Properties IsBackboneAtom="0" RelativeVelocity="-1.23916034540397,-0.720572220008407,5.85918527896358"/>
					</Atom3d>
					<Atom3d ID="882" HasProperties="1" Name="C" UserID="354" DisplayStyle="CPK" XYZ="15.2368191224346,17.463851138064,16.0043177893666" Connections="869,883,884" ForcefieldType="c3a" Charge="-0.1268" Components="C" Color="130,130,130,255">
						<Properties IsBackboneAtom="0" RelativeVelocity="6.51388457544337,4.52484989961924,0.910624366952224"/>
					</Atom3d>
					<Atom3d ID="885" HasProperties="1" Name="N" UserID="355" DisplayStyle="CPK" XYZ="16.068711024982,13.690573866956,11.3197397316839" Connections="871,886" ForcefieldType="n2a" Charge="-0.481" Components="N" Color="255,0,0,255">
						<Properties IsBackboneAtom="0" RelativeVelocity="-2.46026668729056,-1.19066342601437,2.23379386723547"/>
					</Atom3d>
					<Atom3d ID="887" HasProperties="1" Name="C" UserID="356" DisplayStyle="CPK" XYZ="17.7854573486367,13.2016553982814,12.9532809078553" Connections="888,877,8" ForcefieldType="c3a" Components="C" Color="255,128,0,255">
						<Properties IsBackboneAtom="1" RelativeVelocity="-2.56016042312332,5.67819040277291,5.79397907409946"/>
					</Atom3d>
					<Atom3d ID="889" HasProperties="1" Name="H" UserID="357" DisplayStyle="CPK" XYZ="17.5648670486552,14.128163739924,14.9628233048209" Connections="878" ForcefieldType="h1" Charge="0.1268" Components="H" Color="255,255,255,255">
						<Properties IsBackboneAtom="0" RelativeVelocity="-3.42372680195435,-2.757858529255,-0.796052190330163"/>
					</Atom3d>
					<Atom3d ID="890" HasProperties="1" Name="C" UserID="358" DisplayStyle="CPK" XYZ="17.3643852045542,18.5310488719638,14.5982475727833" Connections="880,891,892" ForcefieldType="c3a" Charge="-0.1268" Components="C" Color="130,130,130,255">
						<Properties IsBackboneAtom="0" RelativeVelocity="2.2754302844526,4.77689870553344,1.89526264441908"/>
					</Atom3d>
					<Atom3d ID="893" HasProperties="1" Name="H" UserID="359" DisplayStyle="CPK" XYZ="17.1375274570712,16.8748914297011,13.2242587204258" Connections="881" ForcefieldType="h1" Charge="0.1268" Components="H" Color="255,255,255,255">
						<Properties IsBackboneAtom="0" RelativeVelocity="-10.4661989725215,15.9562678264677,-6.54164866789758"/>
					</Atom3d>
					<Atom3d ID="894" HasProperties="1" Name="C" UserID="360" DisplayStyle="CPK" XYZ="15.8415611901451,18.6288618219492,16.4449213272434" Connections="895,883,896" ForcefieldType="c3a" Charge="-0.1268" Components="C" Color="130,130,130,255">
						<Properties IsBackboneAtom="0" RelativeVelocity="7.89880816993737,1.95080715448164,1.54759365897121"/>
					</Atom3d>
					<Atom3d ID="897" HasProperties="1" Name="H" UserID="361" DisplayStyle="CPK" XYZ="14.35365635924,17.0582704742396,16.6002438043639" Connections="884" ForcefieldType="h1" Charge="0.1268" Components="H" Color="255,255,255,255">
						<Properties IsBackboneAtom="0" RelativeVelocity="23.4206080187409,-0.643053559249025,22.4491820977797"/>
					</Atom3d>
					<Atom3d ID="898" HasProperties="1" Name="C" UserID="362" DisplayStyle="CPK" XYZ="17.2238043109818,13.0668389518975,11.6837497800676" Connections="886,888,899" ForcefieldType="c3a" Charge="0.1137" Components="C" Color="255,128,0,255">
						<Properties IsBackboneAtom="0" RelativeVelocity="3.12495117981182,1.68801683234191,-3.83090088450932"/>
					</Atom3d>
					<Atom3d ID="900" HasProperties="1" Name="C" UserID="363" DisplayStyle="CPK" XYZ="16.9226733153984,19.1875083235062,15.7536143522601" Connections="891,895,901" ForcefieldType="c3a" Charge="0.042" Components="C" Color="130,130,130,255">
						<Properties IsBackboneAtom="0" RelativeVelocity="0.827085965506647,4.72544240079525,0.706364288503755"/>
					</Atom3d>
					<Atom3d ID="902" HasProperties="1" Name="H" UserID="364" DisplayStyle="CPK" XYZ="18.2379416362363,18.9597353737994,14.0043393304401" Connections="892" ForcefieldType="h1" Charge="0.1268" Components="H" Color="255,255,255,255">
						<Properties IsBackboneAtom="0" RelativeVelocity="-0.366681348099986,-15.7843513822697,-16.8321487473871"/>
					</Atom3d>
					<Atom3d ID="903" HasProperties="1" Name="H" UserID="365" DisplayStyle="CPK" XYZ="15.4452103118952,19.1337356397663,17.3870510242097" Connections="896" ForcefieldType="h1" Charge="0.1268" Components="H" Color="255,255,255,255">
						<Properties IsBackboneAtom="0" RelativeVelocity="-26.3006789800329,32.2256551930538,-29.0638762623351"/>
					</Atom3d>
					<Atom3d ID="904" HasProperties="1" Name="H" UserID="366" DisplayStyle="CPK" XYZ="17.772273535188,12.4021127577819,10.93747868089" Connections="899" ForcefieldType="h1" Charge="0.1268" Components="H" Color="255,255,255,255">
						<Properties IsBackboneAtom="0" RelativeVelocity="2.66064847512147,9.71749239359103,-11.3242347158398"/>
					</Atom3d>
					<Atom3d ID="905" HasProperties="1" Name="O" UserID="367" DisplayStyle="CPK" XYZ="17.4820449204262,20.3486968502377,16.2482219554462" Connections="901,906" ForcefieldType="o2e" Charge="-0.202" Components="O" Color="0,0,255,255">
						<Properties IsBackboneAtom="0" RelativeVelocity="-1.74042426833259,-1.64710435149825,0.556910331323664"/>
					</Atom3d>
					<Atom3d ID="907" HasProperties="1" Name="C" UserID="368" DisplayStyle="CPK" XYZ="18.5779480636292,20.9021861699196,15.527893064291" Connections="906,908,909,910" ForcefieldType="c4o" Charge="0.001" Components="C" Color="130,130,130,255">
						<Properties IsBackboneAtom="0" RelativeVelocity="5.06072456167669,1.05346377818222,-12.2877829204917"/>
					</Atom3d>
					<Atom3d ID="911" HasProperties="1" Name="H" UserID="369" DisplayStyle="CPK" XYZ="18.2273811940776,21.22635493843,14.4927034990385" Connections="908" ForcefieldType="h1" Charge="0.053" Components="H" Color="255,255,255,255">
						<Properties IsBackboneAtom="0" RelativeVelocity="-10.6164466323873,-25.9105386004532,-15.4224655438695"/>
					</Atom3d>
					<Atom3d ID="912" HasProperties="1" Name="H" UserID="370" DisplayStyle="CPK" XYZ="19.3985930831262,20.1178973047986,15.4228564776441" Connections="909" ForcefieldType="h1" Charge="0.053" Components="H" Color="255,255,255,255">
						<Properties IsBackboneAtom="0" RelativeVelocity="9.40672570667702,2.27682663939761,12.5326573427003"/>
					</Atom3d>
					<Atom3d ID="913" HasProperties="1" Name="H" UserID="371" DisplayStyle="CPK" XYZ="18.9855428080719,21.8055776294942,16.0912316406222" Connections="910" ForcefieldType="h1" Charge="0.053" Components="H" Color="255,255,255,255">
						<Properties IsBackboneAtom="0" RelativeVelocity="0.271868645299872,-10.3097891439202,9.39966931177622"/>
					</Atom3d>
					<Bond ID="527" Connects="526,530"/>
					<Bond ID="528" Connects="526,533" Type="Double"/>
					<Bond ID="531" Connects="530,536" Type="Double"/>
					<Bond ID="532" Connects="530,539"/>
					<Bond ID="534" Connects="540,533"/>
					<Bond ID="535" Connects="533,543"/>
					<Bond ID="537" Connects="536,544"/>
					<Bond ID="538" Connects="536,546"/>
					<Bond ID="541" Connects="544,540" Type="Double"/>
					<Bond ID="542" Connects="540,547"/>
					<Bond ID="545" Connects="544,551"/>
					<Bond ID="548" Connects="554,547"/>
					<Bond ID="549" Connects="547,556"/>
					<Bond ID="550" Connects="547,560"/>
					<Bond ID="552" Connects="551,554" Type="Double"/>
					<Bond ID="553" Connects="551,564"/>
					<Bond ID="555" Connects="554,567"/>
					<Bond ID="557" Connects="556,570"/>
					<Bond ID="558" Connects="556,574"/>
					<Bond ID="559" Connects="556,575"/>
					<Bond ID="561" Connects="560,576"/>
					<Bond ID="562" Connects="560,580"/>
					<Bond ID="563" Connects="560,581"/>
					<Bond ID="565" Connects="564,582" Type="Double"/>
					<Bond ID="566" Connects="564,585"/>
					<Bond ID="568" Connects="586,567" Type="Double"/>
					<Bond ID="569" Connects="567,588"/>
					<Bond ID="571" Connects="570,589"/>
					<Bond ID="572" Connects="570,593"/>
					<Bond ID="573" Connects="570,594"/>
					<Bond ID="577" Connects="576,595"/>
					<Bond ID="578" Connects="576,599"/>
					<Bond ID="579" Connects="576,600"/>
					<Bond ID="583" Connects="582,586"/>
					<Bond ID="584" Connects="582,601"/>
					<Bond ID="587" Connects="586,602"/>
					<Bond ID="590" Connects="589,605"/>
					<Bond ID="591" Connects="589,609"/>
					<Bond ID="592" Connects="589,610"/>
					<Bond ID="596" Connects="595,611"/>
					<Bond ID="597" Connects="595,615"/>
					<Bond ID="598" Connects="595,616"/>
					<Bond ID="603" Connects="617,602"/>
					<Bond ID="604" Connects="602,620" Type="Double"/>
					<Bond ID="606" Connects="605,623"/>
					<Bond ID="607" Connects="605,627"/>
					<Bond ID="608" Connects="605,628"/>
					<Bond ID="612" Connects="611,629"/>
					<Bond ID="613" Connects="611,633"/>
					<Bond ID="614" Connects="611,634"/>
					<Bond ID="618" Connects="635,617" Type="Double"/>
					<Bond ID="619" Connects="617,637"/>
					<Bond ID="621" Connects="620,638"/>
					<Bond ID="622" Connects="620,641"/>
					<Bond ID="624" Connects="623,642"/>
					<Bond ID="625" Connects="623,646"/>
					<Bond ID="626" Connects="623,647"/>
					<Bond ID="630" Connects="629,648"/>
					<Bond ID="631" Connects="629,652"/>
					<Bond ID="632" Connects="629,653"/>
					<Bond ID="636" Connects="654,635"/>
					<Bond ID="639" Connects="656,638"/>
					<Bond ID="640" Connects="654,638" Type="Double"/>
					<Bond ID="643" Connects="642,660"/>
					<Bond ID="644" Connects="642,664"/>
					<Bond ID="645" Connects="642,665"/>
					<Bond ID="649" Connects="648,666"/>
					<Bond ID="650" Connects="648,670"/>
					<Bond ID="651" Connects="648,671"/>
					<Bond ID="655" Connects="672,654"/>
					<Bond ID="657" Connects="675,656"/>
					<Bond ID="658" Connects="656,678"/>
					<Bond ID="659" Connects="656,680"/>
					<Bond ID="661" Connects="660,683"/>
					<Bond ID="662" Connects="660,687"/>
					<Bond ID="663" Connects="660,688"/>
					<Bond ID="667" Connects="666,689"/>
					<Bond ID="668" Connects="666,693"/>
					<Bond ID="669" Connects="666,694"/>
					<Bond ID="673" Connects="678,672"/>
					<Bond ID="674" Connects="695,672" Type="Double"/>
					<Bond ID="676" Connects="697,675"/>
					<Bond ID="677" Connects="675,700" Type="Double"/>
					<Bond ID="679" Connects="678,703" Type="Double"/>
					<Bond ID="681" Connects="680,706"/>
					<Bond ID="682" Connects="680,709" Type="Double"/>
					<Bond ID="684" Connects="683,712"/>
					<Bond ID="685" Connects="683,713"/>
					<Bond ID="686" Connects="683,714"/>
					<Bond ID="690" Connects="689,715"/>
					<Bond ID="691" Connects="689,716"/>
					<Bond ID="692" Connects="689,717"/>
					<Bond ID="696" Connects="718,695"/>
					<Bond ID="698" Connects="721,697" Type="Double"/>
					<Bond ID="699" Connects="697,724"/>
					<Bond ID="701" Connects="725,700"/>
					<Bond ID="702" Connects="700,728"/>
					<Bond ID="704" Connects="703,729"/>
					<Bond ID="705" Connects="703,731"/>
					<Bond ID="707" Connects="706,732" Type="Double"/>
					<Bond ID="708" Connects="706,735"/>
					<Bond ID="710" Connects="736,709"/>
					<Bond ID="711" Connects="709,739"/>
					<Bond ID="719" Connects="729,718" Type="Double"/>
					<Bond ID="720" Connects="718,740"/>
					<Bond ID="722" Connects="741,721"/>
					<Bond ID="723" Connects="721,743"/>
					<Bond ID="726" Connects="744,725"/>
					<Bond ID="727" Connects="741,725" Type="Double"/>
					<Bond ID="730" Connects="729,747"/>
					<Bond ID="733" Connects="732,750"/>
					<Bond ID="734" Connects="732,752"/>
					<Bond ID="737" Connects="750,736" Type="Double"/>
					<Bond ID="738" Connects="736,753"/>
					<Bond ID="742" Connects="754,741"/>
					<Bond ID="745" Connects="757,744"/>
					<Bond ID="746" Connects="744,759" Type="Double"/>
					<Bond ID="748" Connects="747,762" Type="Double"/>
					<Bond ID="749" Connects="747,765"/>
					<Bond ID="751" Connects="750,768"/>
					<Bond ID="755" Connects="757,754"/>
					<Bond ID="756" Connects="754,770"/>
					<Bond ID="758" Connects="774,757" Type="Double"/>
					<Bond ID="760" Connects="777,759"/>
					<Bond ID="761" Connects="759,780"/>
					<Bond ID="763" Connects="762,781"/>
					<Bond ID="764" Connects="762,784"/>
					<Bond ID="766" Connects="785,765" Type="Double"/>
					<Bond ID="767" Connects="765,788"/>
					<Bond ID="769" Connects="768,789"/>
					<Bond ID="771" Connects="770,793"/>
					<Bond ID="772" Connects="770,797"/>
					<Bond ID="773" Connects="770,798"/>
					<Bond ID="775" Connects="799,774"/>
					<Bond ID="776" Connects="774,801"/>
					<Bond ID="778" Connects="802,777"/>
					<Bond ID="779" Connects="777,799" Type="Double"/>
					<Bond ID="782" Connects="781,805" Type="Double"/>
					<Bond ID="783" Connects="781,807"/>
					<Bond ID="786" Connects="805,785"/>
					<Bond ID="787" Connects="785,808"/>
					<Bond ID="790" Connects="789,811"/>
					<Bond ID="791" Connects="789,812"/>
					<Bond ID="792" Connects="789,813"/>
					<Bond ID="794" Connects="793,814"/>
					<Bond ID="795" Connects="793,815"/>
					<Bond ID="796" Connects="793,816"/>
					<Bond ID="800" Connects="799,817"/>
					<Bond ID="803" Connects="818,802"/>
					<Bond ID="804" Connects="802,821" Type="Double"/>
					<Bond ID="806" Connects="805,824"/>
					<Bond ID="809" Connects="827,808" Type="Double"/>
					<Bond ID="810" Connects="808,829"/>
					<Bond ID="819" Connects="832,818" Type="Double"/>
					<Bond ID="820" Connects="818,835"/>
					<Bond ID="822" Connects="821,836"/>
					<Bond ID="823" Connects="821,838"/>
					<Bond ID="825" Connects="824,827"/>
					<Bond ID="826" Connects="824,839"/>
					<Bond ID="828" Connects="827,843"/>
					<Bond ID="830" Connects="846,829" Type="Double"/>
					<Bond ID="831" Connects="829,849"/>
					<Bond ID="833" Connects="850,832"/>
					<Bond ID="834" Connects="832,853"/>
					<Bond ID="837" Connects="836,853" Type="Double"/>
					<Bond ID="840" Connects="839,855"/>
					<Bond ID="841" Connects="839,859"/>
					<Bond ID="842" Connects="839,860"/>
					<Bond ID="844" Connects="843,861" Type="Double"/>
					<Bond ID="845" Connects="843,863"/>
					<Bond ID="847" Connects="850,846"/>
					<Bond ID="848" Connects="861,846"/>
					<Bond ID="851" Connects="850,864"/>
					<Bond ID="852" Connects="850,867"/>
					<Bond ID="854" Connects="853,870"/>
					<Bond ID="856" Connects="855,872"/>
					<Bond ID="857" Connects="855,873"/>
					<Bond ID="858" Connects="855,874"/>
					<Bond ID="862" Connects="861,875"/>
					<Bond ID="865" Connects="870,864" Type="Double"/>
					<Bond ID="866" Connects="876,864"/>
					<Bond ID="868" Connects="867,879"/>
					<Bond ID="869" Connects="867,882" Type="Double"/>
					<Bond ID="871" Connects="870,885"/>
					<Bond ID="877" Connects="887,876" Type="Double"/>
					<Bond ID="878" Connects="876,889"/>
					<Bond ID="880" Connects="879,890" Type="Double"/>
					<Bond ID="881" Connects="879,893"/>
					<Bond ID="883" Connects="894,882"/>
					<Bond ID="884" Connects="882,897"/>
					<Bond ID="886" Connects="885,898" Type="Double"/>
					<Bond ID="888" Connects="898,887"/>
					<Bond ID="891" Connects="890,900"/>
					<Bond ID="892" Connects="890,902"/>
					<Bond ID="895" Connects="900,894" Type="Double"/>
					<Bond ID="896" Connects="894,903"/>
					<Bond ID="899" Connects="898,904"/>
					<Bond ID="901" Connects="900,905"/>
					<Bond ID="906" Connects="905,907"/>
					<Bond ID="908" Connects="907,911"/>
					<Bond ID="909" Connects="907,912"/>
					<Bond ID="910" Connects="907,913"/>
					<ChargeGroup ID="914" Name="CG66" NumTriggerSets="1" SwitchingCenter="533">
						<MonitorTriggerSet ID="915" Objects="526,533,543" ShouldAllowDeletions="0" EventMask="13"/>
					</ChargeGroup>
					<ChargeGroup ID="916" Name="CG67" NumTriggerSets="1" SwitchingCenter="539">
						<MonitorTriggerSet ID="917" Objects="530,539" ShouldAllowDeletions="0" EventMask="13"/>
					</ChargeGroup>
					<ChargeGroup ID="918" Name="CG68" NumTriggerSets="1" SwitchingCenter="536">
						<MonitorTriggerSet ID="919" Objects="536,546" ShouldAllowDeletions="0" EventMask="13"/>
					</ChargeGroup>
					<ChargeGroup ID="920" Name="CG69" NumTriggerSets="1" SwitchingCenter="540">
						<MonitorTriggerSet ID="921" Objects="540,547" ShouldAllowDeletions="0" EventMask="13"/>
					</ChargeGroup>
					<ChargeGroup ID="922" Name="CG70" NumTriggerSets="1" SwitchingCenter="544">
						<MonitorTriggerSet ID="923" Objects="544,551" ShouldAllowDeletions="0" EventMask="13"/>
					</ChargeGroup>
					<ChargeGroup ID="924" Name="CG71" NumTriggerSets="1" SwitchingCenter="567">
						<MonitorTriggerSet ID="925" Objects="554,567,588" ShouldAllowDeletions="0" EventMask="13"/>
					</ChargeGroup>
					<ChargeGroup ID="926" Name="CG72" NumTriggerSets="1" SwitchingCenter="556">
						<MonitorTriggerSet ID="927" Objects="556,574,575" ShouldAllowDeletions="0" EventMask="13"/>
					</ChargeGroup>
					<ChargeGroup ID="928" Name="CG73" NumTriggerSets="1" SwitchingCenter="560">
						<MonitorTriggerSet ID="929" Objects="560,580,581" ShouldAllowDeletions="0" EventMask="13"/>
					</ChargeGroup>
					<ChargeGroup ID="930" Name="CG74" NumTriggerSets="1" SwitchingCenter="585">
						<MonitorTriggerSet ID="931" Objects="564,585" ShouldAllowDeletions="0" EventMask="13"/>
					</ChargeGroup>
					<ChargeGroup ID="932" Name="CG75" NumTriggerSets="1" SwitchingCenter="570">
						<MonitorTriggerSet ID="933" Objects="570,593,594" ShouldAllowDeletions="0" EventMask="13"/>
					</ChargeGroup>
					<ChargeGroup ID="934" Name="CG76" NumTriggerSets="1" SwitchingCenter="576">
						<MonitorTriggerSet ID="935" Objects="576,599,600" ShouldAllowDeletions="0" EventMask="13"/>
					</ChargeGroup>
					<ChargeGroup ID="936" Name="CG77" NumTriggerSets="1" SwitchingCenter="582">
						<MonitorTriggerSet ID="937" Objects="582,601" ShouldAllowDeletions="0" EventMask="13"/>
					</ChargeGroup>
					<ChargeGroup ID="938" Name="CG78" NumTriggerSets="1" SwitchingCenter="602">
						<MonitorTriggerSet ID="939" Objects="586,602" ShouldAllowDeletions="0" EventMask="13"/>
					</ChargeGroup>
					<ChargeGroup ID="940" Name="CG79" NumTriggerSets="1" SwitchingCenter="589">
						<MonitorTriggerSet ID="941" Objects="589,609,610" ShouldAllowDeletions="0" EventMask="13"/>
					</ChargeGroup>
					<ChargeGroup ID="942" Name="CG80" NumTriggerSets="1" SwitchingCenter="595">
						<MonitorTriggerSet ID="943" Objects="595,615,616" ShouldAllowDeletions="0" EventMask="13"/>
					</ChargeGroup>
					<ChargeGroup ID="944" Name="CG81" NumTriggerSets="1" SwitchingCenter="605">
						<MonitorTriggerSet ID="945" Objects="605,627,628" ShouldAllowDeletions="0" EventMask="13"/>
					</ChargeGroup>
					<ChargeGroup ID="946" Name="CG82" NumTriggerSets="1" SwitchingCenter="611">
						<MonitorTriggerSet ID="947" Objects="611,633,634" ShouldAllowDeletions="0" EventMask="13"/>
					</ChargeGroup>
					<ChargeGroup ID="948" Name="CG83" NumTriggerSets="1" SwitchingCenter="635">
						<MonitorTriggerSet ID="949" Objects="617,635,654,638,637" ShouldAllowDeletions="0" EventMask="13"/>
					</ChargeGroup>
					<ChargeGroup ID="950" Name="CG84" NumTriggerSets="1" SwitchingCenter="641">
						<MonitorTriggerSet ID="951" Objects="620,641" ShouldAllowDeletions="0" EventMask="13"/>
					</ChargeGroup>
					<ChargeGroup ID="952" Name="CG85" NumTriggerSets="1" SwitchingCenter="623">
						<MonitorTriggerSet ID="953" Objects="623,646,647" ShouldAllowDeletions="0" EventMask="13"/>
					</ChargeGroup>
					<ChargeGroup ID="954" Name="CG86" NumTriggerSets="1" SwitchingCenter="629">
						<MonitorTriggerSet ID="955" Objects="629,652,653" ShouldAllowDeletions="0" EventMask="13"/>
					</ChargeGroup>
					<ChargeGroup ID="956" Name="CG87" NumTriggerSets="1" SwitchingCenter="642">
						<MonitorTriggerSet ID="957" Objects="642,664,665" ShouldAllowDeletions="0" EventMask="13"/>
					</ChargeGroup>
					<ChargeGroup ID="958" Name="CG88" NumTriggerSets="1" SwitchingCenter="648">
						<MonitorTriggerSet ID="959" Objects="648,670,671" ShouldAllowDeletions="0" EventMask="13"/>
					</ChargeGroup>
					<ChargeGroup ID="960" Name="CG89" NumTriggerSets="1" SwitchingCenter="656">
						<MonitorTriggerSet ID="961" Objects="656,680" ShouldAllowDeletions="0" EventMask="13"/>
					</ChargeGroup>
					<ChargeGroup ID="962" Name="CG90" NumTriggerSets="1" SwitchingCenter="660">
						<MonitorTriggerSet ID="963" Objects="660,687,688" ShouldAllowDeletions="0" EventMask="13"/>
					</ChargeGroup>
					<ChargeGroup ID="964" Name="CG91" NumTriggerSets="1" SwitchingCenter="666">
						<MonitorTriggerSet ID="965" Objects="666,693,694" ShouldAllowDeletions="0" EventMask="13"/>
					</ChargeGroup>
					<ChargeGroup ID="966" Name="CG92" NumTriggerSets="1" SwitchingCenter="695">
						<MonitorTriggerSet ID="967" Objects="672,695,718,740" ShouldAllowDeletions="0" EventMask="13"/>
					</ChargeGroup>
					<ChargeGroup ID="968" Name="CG93" NumTriggerSets="1" SwitchingCenter="700">
						<MonitorTriggerSet ID="969" Objects="675,700,728" ShouldAllowDeletions="0" EventMask="13"/>
					</ChargeGroup>
					<ChargeGroup ID="970" Name="CG94" NumTriggerSets="1" SwitchingCenter="703">
						<MonitorTriggerSet ID="971" Objects="678,703,731" ShouldAllowDeletions="0" EventMask="13"/>
					</ChargeGroup>
					<ChargeGroup ID="972" Name="CG95" NumTriggerSets="1" SwitchingCenter="683">
						<MonitorTriggerSet ID="973" Objects="683,712,713,714" ShouldAllowDeletions="0" EventMask="13"/>
					</ChargeGroup>
					<ChargeGroup ID="974" Name="CG96" NumTriggerSets="1" SwitchingCenter="689">
						<MonitorTriggerSet ID="975" Objects="689,715,716,717" ShouldAllowDeletions="0" EventMask="13"/>
					</ChargeGroup>
					<ChargeGroup ID="976" Name="CG97" NumTriggerSets="1" SwitchingCenter="697">
						<MonitorTriggerSet ID="977" Objects="697,724" ShouldAllowDeletions="0" EventMask="13"/>
					</ChargeGroup>
					<ChargeGroup ID="978" Name="CG98" NumTriggerSets="1" SwitchingCenter="706">
						<MonitorTriggerSet ID="979" Objects="706,735" ShouldAllowDeletions="0" EventMask="13"/>
					</ChargeGroup>
					<ChargeGroup ID="980" Name="CG99" NumTriggerSets="1" SwitchingCenter="739">
						<MonitorTriggerSet ID="981" Objects="709,739" ShouldAllowDeletions="0" EventMask="13"/>
					</ChargeGroup>
					<ChargeGroup ID="982" Name="CG100" NumTriggerSets="1" SwitchingCenter="743">
						<MonitorTriggerSet ID="983" Objects="721,743" ShouldAllowDeletions="0" EventMask="13"/>
					</ChargeGroup>
					<ChargeGroup ID="984" Name="CG101" NumTriggerSets="1" SwitchingCenter="741">
						<MonitorTriggerSet ID="985" Objects="725,741" ShouldAllowDeletions="0" EventMask="13"/>
					</ChargeGroup>
					<ChargeGroup ID="986" Name="CG102" NumTriggerSets="1" SwitchingCenter="747">
						<MonitorTriggerSet ID="987" Objects="729,747" ShouldAllowDeletions="0" EventMask="13"/>
					</ChargeGroup>
					<ChargeGroup ID="988" Name="CG103" NumTriggerSets="1" SwitchingCenter="752">
						<MonitorTriggerSet ID="989" Objects="732,752" ShouldAllowDeletions="0" EventMask="13"/>
					</ChargeGroup>
					<ChargeGroup ID="990" Name="CG104" NumTriggerSets="1" SwitchingCenter="736">
						<MonitorTriggerSet ID="991" Objects="736,753" ShouldAllowDeletions="0" EventMask="13"/>
					</ChargeGroup>
					<ChargeGroup ID="992" Name="CG105" NumTriggerSets="1" SwitchingCenter="759">
						<MonitorTriggerSet ID="993" Objects="744,759,780" ShouldAllowDeletions="0" EventMask="13"/>
					</ChargeGroup>
					<ChargeGroup ID="994" Name="CG106" NumTriggerSets="1" SwitchingCenter="789">
						<MonitorTriggerSet ID="995" Objects="750,768,789,811,812,813" ShouldAllowDeletions="0" EventMask="13"/>
					</ChargeGroup>
					<ChargeGroup ID="996" Name="CG107" NumTriggerSets="1" SwitchingCenter="770">
						<MonitorTriggerSet ID="997" Objects="754,770,797,798" ShouldAllowDeletions="0" EventMask="13"/>
					</ChargeGroup>
					<ChargeGroup ID="998" Name="CG108" NumTriggerSets="1" SwitchingCenter="774">
						<MonitorTriggerSet ID="999" Objects="757,774,801" ShouldAllowDeletions="0" EventMask="13"/>
					</ChargeGroup>
					<ChargeGroup ID="1000" Name="CG109" NumTriggerSets="1" SwitchingCenter="762">
						<MonitorTriggerSet ID="1001" Objects="762,784" ShouldAllowDeletions="0" EventMask="13"/>
					</ChargeGroup>
					<ChargeGroup ID="1002" Name="CG110" NumTriggerSets="1" SwitchingCenter="788">
						<MonitorTriggerSet ID="1003" Objects="765,788" ShouldAllowDeletions="0" EventMask="13"/>
					</ChargeGroup>
					<ChargeGroup ID="1004" Name="CG111" NumTriggerSets="1" SwitchingCenter="799">
						<MonitorTriggerSet ID="1005" Objects="777,799,817" ShouldAllowDeletions="0" EventMask="13"/>
					</ChargeGroup>
					<ChargeGroup ID="1006" Name="CG112" NumTriggerSets="1" SwitchingCenter="781">
						<MonitorTriggerSet ID="1007" Objects="781,807" ShouldAllowDeletions="0" EventMask="13"/>
					</ChargeGroup>
					<ChargeGroup ID="1008" Name="CG113" NumTriggerSets="1" SwitchingCenter="785">
						<MonitorTriggerSet ID="1009" Objects="785,808" ShouldAllowDeletions="0" EventMask="13"/>
					</ChargeGroup>
					<ChargeGroup ID="1010" Name="CG114" NumTriggerSets="1" SwitchingCenter="793">
						<MonitorTriggerSet ID="1011" Objects="793,814,815,816" ShouldAllowDeletions="0" EventMask="13"/>
					</ChargeGroup>
					<ChargeGroup ID="1012" Name="CG115" NumTriggerSets="1" SwitchingCenter="821">
						<MonitorTriggerSet ID="1013" Objects="802,821,836,853,832,838" ShouldAllowDeletions="0" EventMask="13"/>
					</ChargeGroup>
					<ChargeGroup ID="1014" Name="CG116" NumTriggerSets="1" SwitchingCenter="805">
						<MonitorTriggerSet ID="1015" Objects="805,824" ShouldAllowDeletions="0" EventMask="13"/>
					</ChargeGroup>
					<ChargeGroup ID="1016" Name="CG117" NumTriggerSets="1" SwitchingCenter="835">
						<MonitorTriggerSet ID="1017" Objects="818,835" ShouldAllowDeletions="0" EventMask="13"/>
					</ChargeGroup>
					<ChargeGroup ID="1018" Name="CG118" NumTriggerSets="1" SwitchingCenter="843">
						<MonitorTriggerSet ID="1019" Objects="827,843,863" ShouldAllowDeletions="0" EventMask="13"/>
					</ChargeGroup>
					<ChargeGroup ID="1020" Name="CG119" NumTriggerSets="1" SwitchingCenter="849">
						<MonitorTriggerSet ID="1021" Objects="829,849" ShouldAllowDeletions="0" EventMask="13"/>
					</ChargeGroup>
					<ChargeGroup ID="1022" Name="CG120" NumTriggerSets="1" SwitchingCenter="839">
						<MonitorTriggerSet ID="1023" Objects="839,859,860" ShouldAllowDeletions="0" EventMask="13"/>
					</ChargeGroup>
					<ChargeGroup ID="1024" Name="CG121" NumTriggerSets="1" SwitchingCenter="861">
						<MonitorTriggerSet ID="1025" Objects="846,861,875" ShouldAllowDeletions="0" EventMask="13"/>
					</ChargeGroup>
					<ChargeGroup ID="1026" Name="CG122" NumTriggerSets="1" SwitchingCenter="850">
						<MonitorTriggerSet ID="1027" Objects="850,867" ShouldAllowDeletions="0" EventMask="13"/>
					</ChargeGroup>
					<ChargeGroup ID="1028" Name="CG123" NumTriggerSets="1" SwitchingCenter="855">
						<MonitorTriggerSet ID="1029" Objects="855,872,873,874" ShouldAllowDeletions="0" EventMask="13"/>
					</ChargeGroup>
					<ChargeGroup ID="1030" Name="CG124" NumTriggerSets="1" SwitchingCenter="876">
						<MonitorTriggerSet ID="1031" Objects="864,876,889" ShouldAllowDeletions="0" EventMask="13"/>
					</ChargeGroup>
					<ChargeGroup ID="1032" Name="CG125" NumTriggerSets="1" SwitchingCenter="898">
						<MonitorTriggerSet ID="1033" Objects="870,885,898,887,904" ShouldAllowDeletions="0" EventMask="13"/>
					</ChargeGroup>
					<ChargeGroup ID="1034" Name="CG126" NumTriggerSets="1" SwitchingCenter="879">
						<MonitorTriggerSet ID="1035" Objects="879,893" ShouldAllowDeletions="0" EventMask="13"/>
					</ChargeGroup>
					<ChargeGroup ID="1036" Name="CG127" NumTriggerSets="1" SwitchingCenter="882">
						<MonitorTriggerSet ID="1037" Objects="882,897" ShouldAllowDeletions="0" EventMask="13"/>
					</ChargeGroup>
					<ChargeGroup ID="1038" Name="CG128" NumTriggerSets="1" SwitchingCenter="890">
						<MonitorTriggerSet ID="1039" Objects="890,902" ShouldAllowDeletions="0" EventMask="13"/>
					</ChargeGroup>
					<ChargeGroup ID="1040" Name="CG129" NumTriggerSets="1" SwitchingCenter="903">
						<MonitorTriggerSet ID="1041" Objects="894,903" ShouldAllowDeletions="0" EventMask="13"/>
					</ChargeGroup>
					<ChargeGroup ID="1042" Name="CG130" NumTriggerSets="1" SwitchingCenter="907">
						<MonitorTriggerSet ID="1043" Objects="900,905,907,911,912,913" ShouldAllowDeletions="0" EventMask="13"/>
					</ChargeGroup>
				</RepeatUnit>
				<Bond ID="8" Connects="5,887"/>
				<RepeatUnit ID="1044" NumChildren="450" FlipProbability="0" ChiralInversionProbability="0">
					<Atom3d ID="1045" HasProperties="1" Name="C" UserID="372" DisplayStyle="CPK" XYZ="-24.5637911627387,38.7544602124554,9.55838173277912" Connections="1046,1047,1048" ForcefieldType="c3a" Components="C" Color="0,0,255,255">
						<Properties IsBackboneAtom="1" RelativeVelocity="6.24946896743655,5.26030477842841,-4.54839578437629"/>
					</Atom3d>
					<Atom3d ID="1049" HasProperties="1" Name="C" UserID="373" DisplayStyle="CPK" XYZ="-23.5013163873128,39.5684321638086,10.0801336978294" Connections="1046,1050,1051" ForcefieldType="c3a" Charge="-0.1268" Components="C" Color="0,0,255,255">
						<Properties IsBackboneAtom="0" RelativeVelocity="-4.0340768987993,0.792288322271076,-1.67780377794329"/>
					</Atom3d>
					<Atom3d ID="1052" HasProperties="1" Name="C" UserID="374" DisplayStyle="CPK" XYZ="-24.2527221776422,37.4086435428736,9.18542529162122" Connections="1047,1053,1054" ForcefieldType="c3a" Charge="-0.1268" Components="C" Color="0,0,255,255">
						<Properties IsBackboneAtom="1" RelativeVelocity="4.22550925516151,-4.43586866733475,-0.928137912622635"/>
					</Atom3d>
					<Atom3d ID="1055" HasProperties="1" Name="C" UserID="375" DisplayStyle="CPK" XYZ="-22.2285494273899,39.0822271211261,10.192950607781" Connections="1050,1056,1057" ForcefieldType="c3a" Charge="-0.1268" Components="C" Color="0,0,255,255">
						<Properties IsBackboneAtom="0" RelativeVelocity="6.79618724526191,-8.74513082190107,1.57167623553335"/>
					</Atom3d>
					<Atom3d ID="1058" HasProperties="1" Name="H" UserID="376" DisplayStyle="CPK" XYZ="-23.712465604844,40.6394823948235,10.4085653757953" Connections="1051" ForcefieldType="h1" Charge="0.1268" Components="H" Color="255,255,255,255">
						<Properties IsBackboneAtom="0" RelativeVelocity="-5.55811104460511,5.1838959040755,-16.979101641537"/>
					</Atom3d>
					<Atom3d ID="1059" HasProperties="1" Name="C" UserID="377" DisplayStyle="CPK" XYZ="-22.9873103237887,36.9291628308427,9.28944066896142" Connections="1060,1053,1061" ForcefieldType="c3a" Components="C" Color="0,0,255,255">
						<Properties IsBackboneAtom="1" RelativeVelocity="0.576610963080354,-2.4742888739638,-5.14814016975141"/>
					</Atom3d>
					<Atom3d ID="1062" HasProperties="1" Name="H" UserID="378" DisplayStyle="CPK" XYZ="-25.0737124049404,36.7213946341433,8.79393590397154" Connections="1054" ForcefieldType="h1" Charge="0.1268" Components="H" Color="255,255,255,255">
						<Properties IsBackboneAtom="0" RelativeVelocity="11.924621560507,-10.6806750404158,-6.11131697300577"/>
					</Atom3d>
					<Atom3d ID="1063" HasProperties="1" Name="C" UserID="379" DisplayStyle="CPK" XYZ="-21.9685993016155,37.759785829173,9.78799403307367" Connections="1056,1060,1064" ForcefieldType="c3a" Components="C" Color="0,0,255,255">
						<Properties IsBackboneAtom="0" RelativeVelocity="1.46877162503463,1.5014509865235,-4.5054051061873"/>
					</Atom3d>
					<Atom3d ID="1065" HasProperties="1" Name="H" UserID="380" DisplayStyle="CPK" XYZ="-21.3998857799021,39.7452962731539,10.6091907013253" Connections="1057" ForcefieldType="h1" Charge="0.1268" Components="H" Color="255,255,255,255">
						<Properties IsBackboneAtom="0" RelativeVelocity="-4.7530757198798,3.7063310620473,4.72916664065735"/>
					</Atom3d>
					<Atom3d ID="1066" HasProperties="1" Name="C" UserID="381" DisplayStyle="CPK" XYZ="-22.4426279579402,35.5623405203538,8.90407279149879" Connections="1061,1067,1068,1069" ForcefieldType="c44" Components="C" Color="0,0,255,255">
						<Properties IsBackboneAtom="1" RelativeVelocity="1.70579085207003,-3.61801998612178,-1.01139725941991"/>
					</Atom3d>
					<Atom3d ID="1070" HasProperties="1" Name="C" UserID="382" DisplayStyle="CPK" XYZ="-20.737256977802,37.0425075061412,9.76056596670147" Connections="1064,1071,1072" ForcefieldType="c3a" Components="C" Color="0,0,255,255">
						<Properties IsBackboneAtom="0" RelativeVelocity="-2.06119952013314,-2.58392359693586,5.03320360177921"/>
					</Atom3d>
					<Atom3d ID="1073" HasProperties="1" Name="C" UserID="383" DisplayStyle="CPK" XYZ="-20.9755207600218,35.7528939523776,9.2532671115416" Connections="1071,1067,1074" ForcefieldType="c3a" Components="C" Color="0,0,255,255">
						<Properties IsBackboneAtom="1" RelativeVelocity="-3.87844956785045,0.810857634365379,-0.0503161039369865"/>
					</Atom3d>
					<Atom3d ID="1075" HasProperties="1" UserID="384" DisplayStyle="CPK" XYZ="-23.1122612180283,34.4279080431652,9.73125697160956" Connections="1068,1076,1077,1078" ForcefieldType="c4" Charge="-0.106" Components="C" Color="130,130,130,255">
						<Properties IsBackboneAtom="0" RelativeVelocity="-2.16859769564277,-1.69496007061342,-0.39262614313563"/>
					</Atom3d>
					<Atom3d ID="1079" HasProperties="1" UserID="385" DisplayStyle="CPK" XYZ="-22.6080072762523,35.3171934997421,7.37964323440075" Connections="1069,1080,1081,1082" ForcefieldType="c4" Charge="-0.106" Components="C" Color="130,130,130,255">
						<Properties IsBackboneAtom="0" RelativeVelocity="0.0163394293951455,0.463235708938161,3.10486083919275"/>
					</Atom3d>
					<Atom3d ID="1083" HasProperties="1" Name="C" UserID="386" DisplayStyle="CPK" XYZ="-19.448633911556,37.4540112816073,10.148037102659" Connections="1072,1084,1085" ForcefieldType="c3a" Charge="-0.1268" Components="C" Color="0,0,255,255">
						<Properties IsBackboneAtom="0" RelativeVelocity="-1.17592064064765,6.54640863310324,3.5931082920269"/>
					</Atom3d>
					<Atom3d ID="1086" HasProperties="1" Name="C" UserID="387" DisplayStyle="CPK" XYZ="-19.9441852756386,34.8794843781882,9.130247160322" Connections="1074,1087,1088" ForcefieldType="c3a" Charge="-0.1268" Components="C" Color="0,0,255,255">
						<Properties IsBackboneAtom="1" RelativeVelocity="-8.05679775935338,-7.89536457633275,7.68136370402973"/>
					</Atom3d>
					<Atom3d ID="1089" HasProperties="1" UserID="388" DisplayStyle="CPK" XYZ="-23.1901300199167,34.5539882337351,11.2657773454007" Connections="1076,1090,1091,1092" ForcefieldType="c4" Charge="-0.106" Components="C" Color="130,130,130,255">
						<Properties IsBackboneAtom="0" RelativeVelocity="0.731199950932354,3.74380916040026,3.39451043942288"/>
					</Atom3d>
					<Atom3d ID="1093" HasProperties="1" UserID="389" DisplayStyle="CPK" XYZ="-22.5681410652886,33.4555419099343,9.49034761346686" Connections="1077" ForcefieldType="h1" Charge="0.053" Components="H" Color="255,255,255,255">
						<Properties IsBackboneAtom="0" RelativeVelocity="4.58060548664357,5.41936232033324,-13.8638699023905"/>
					</Atom3d>
					<Atom3d ID="1094" HasProperties="1" UserID="390" DisplayStyle="CPK" XYZ="-24.197540091557,34.3084199059116,9.40339677542791" Connections="1078" ForcefieldType="h1" Charge="0.053" Components="H" Color="255,255,255,255">
						<Properties IsBackboneAtom="0" RelativeVelocity="-1.33513597351924,-23.4711889254472,4.78476971213027"/>
					</Atom3d>
					<Atom3d ID="1095" HasProperties="1" UserID="391" DisplayStyle="CPK" XYZ="-22.0108834492184,36.3848670249971,6.44888552295978" Connections="1080,1096,1097,1098" ForcefieldType="c4" Charge="-0.106" Components="C" Color="130,130,130,255">
						<Properties IsBackboneAtom="0" RelativeVelocity="-5.09926791394449,-2.61305746777098,-1.93113068141227"/>
					</Atom3d>
					<Atom3d ID="1099" HasProperties="1" UserID="392" DisplayStyle="CPK" XYZ="-23.7210314798255,35.2253486707561,7.15086035444443" Connections="1081" ForcefieldType="h1" Charge="0.053" Components="H" Color="255,255,255,255">
						<Properties IsBackboneAtom="0" RelativeVelocity="4.6977856764206,-11.1497494413203,-15.0082532900247"/>
					</Atom3d>
					<Atom3d ID="1100" HasProperties="1" UserID="393" DisplayStyle="CPK" XYZ="-22.1023208123511,34.3357882082137,7.09552211498232" Connections="1082" ForcefieldType="h1" Charge="0.053" Components="H" Color="255,255,255,255">
						<Properties IsBackboneAtom="0" RelativeVelocity="5.59455930132897,3.32099611795541,3.16191078537383"/>
					</Atom3d>
					<Atom3d ID="1101" HasProperties="1" Name="C" UserID="394" DisplayStyle="CPK" XYZ="-18.4110644022778,36.5718247027081,10.0298416847686" Connections="1084,1102,1103" ForcefieldType="c3a" Charge="-0.1268" Components="C" Color="0,0,255,255">
						<Properties IsBackboneAtom="0" RelativeVelocity="2.66882086153048,4.05898597305017,-2.51506028756075"/>
					</Atom3d>
					<Atom3d ID="1104" HasProperties="1" Name="H" UserID="395" DisplayStyle="CPK" XYZ="-19.2840597341437,38.5071719175306,10.5522251425405" Connections="1085" ForcefieldType="h1" Charge="0.1268" Components="H" Color="255,255,255,255">
						<Properties IsBackboneAtom="0" RelativeVelocity="12.3805617860953,8.92505805326662,-8.1245736100698"/>
					</Atom3d>
					<Atom3d ID="1105" HasProperties="1" Name="C" UserID="396" DisplayStyle="CPK" XYZ="-18.6173154177335,35.2454326446487,9.51668563647791" Connections="1102,1087,1106" ForcefieldType="c3a" Components="C" Color="0,0,255,255">
						<Properties IsBackboneAtom="1" RelativeVelocity="-5.41660008423444,-0.0305273726454054,4.56320617579927"/>
					</Atom3d>
					<Atom3d ID="1107" HasProperties="1" UserID="397" DisplayStyle="CPK" XYZ="-20.1287000861282,33.8347221120516,8.71308286597318" Connections="1088" ForcefieldType="h1" Charge="0.1268" Components="H" Color="255,255,255,255">
						<Properties IsBackboneAtom="0" RelativeVelocity="-13.0430938790516,-11.0885198696909,17.8838994954254"/>
					</Atom3d>
					<Atom3d ID="1108" HasProperties="1" UserID="398" DisplayStyle="CPK" XYZ="-21.8656875582568,34.4063844082351,12.0286529744364" Connections="1090,1109,1110,1111" ForcefieldType="c4" Charge="-0.106" Components="C" Color="130,130,130,255">
						<Properties IsBackboneAtom="0" RelativeVelocity="4.58151066593462,1.1106672180391,-1.99915640769591"/>
					</Atom3d>
					<Atom3d ID="1112" HasProperties="1" UserID="399" DisplayStyle="CPK" XYZ="-23.9159259854683,33.764837184872,11.6531541580518" Connections="1091" ForcefieldType="h1" Charge="0.053" Components="H" Color="255,255,255,255">
						<Properties IsBackboneAtom="0" RelativeVelocity="9.44129945670464,-4.58837142965684,2.73986627168788"/>
					</Atom3d>
					<Atom3d ID="1113" HasProperties="1" UserID="400" DisplayStyle="CPK" XYZ="-23.59825391379,35.5818621670087,11.5423817941337" Connections="1092" ForcefieldType="h1" Charge="0.053" Components="H" Color="255,255,255,255">
						<Properties IsBackboneAtom="0" RelativeVelocity="-9.83938829637102,-2.70997612831176,11.780373186864"/>
					</Atom3d>
					<Atom3d ID="1114" HasProperties="1" UserID="401" DisplayStyle="CPK" XYZ="-22.2476070589279,36.0737718940136,4.96700854832702" Connections="1096,1115,1116,1117" ForcefieldType="c4" Charge="-0.106" Components="C" Color="130,130,130,255">
						<Properties IsBackboneAtom="0" RelativeVelocity="6.53945023649216,3.19802027996007,8.97979135228137"/>
					</Atom3d>
					<Atom3d ID="1118" HasProperties="1" UserID="402" DisplayStyle="CPK" XYZ="-20.8887811854322,36.4545344162768,6.63765236515063" Connections="1097" ForcefieldType="h1" Charge="0.053" Components="H" Color="255,255,255,255">
						<Properties IsBackboneAtom="0" RelativeVelocity="-3.82209911086946,7.02354560778008,-13.0796497562983"/>
					</Atom3d>
					<Atom3d ID="1119" HasProperties="1" UserID="403" DisplayStyle="CPK" XYZ="-22.4875256128421,37.3954929795035,6.67482220534335" Connections="1098" ForcefieldType="h1" Charge="0.053" Components="H" Color="255,255,255,255">
						<Properties IsBackboneAtom="0" RelativeVelocity="-6.93072154891891,-4.89913234829336,4.43091097506412"/>
					</Atom3d>
					<Atom3d ID="1120" HasProperties="1" Name="H" UserID="404" DisplayStyle="CPK" XYZ="-17.3595735890173,36.8835690545471,10.3409405199285" Connections="1103" ForcefieldType="h1" Charge="0.1268" Components="H" Color="255,255,255,255">
						<Properties IsBackboneAtom="0" RelativeVelocity="3.10463701290065,4.75814644528044,-4.68869750910673"/>
					</Atom3d>
					<Atom3d ID="1121" HasProperties="1" Name="C" UserID="405" DisplayStyle="CPK" XYZ="-17.5176808958785,34.3119702764344,9.41107681103109" Connections="1122,1123,1106" ForcefieldType="c3a" Components="C" Color="255,128,0,255">
						<Properties IsBackboneAtom="1" RelativeVelocity="2.80415081145231,-0.25194280356454,-4.77276995336542"/>
					</Atom3d>
					<Atom3d ID="1124" HasProperties="1" UserID="406" DisplayStyle="CPK" XYZ="-22.026359881491,34.4146576129795,13.557016167398" Connections="1109,1125,1126,1127" ForcefieldType="c4" Charge="-0.106" Components="C" Color="130,130,130,255">
						<Properties IsBackboneAtom="0" RelativeVelocity="-1.88428904708891,2.39282651963864,5.27707775990092"/>
					</Atom3d>
					<Atom3d ID="1128" HasProperties="1" UserID="407" DisplayStyle="CPK" XYZ="-21.1731938966235,35.2608242860757,11.7286780083712" Connections="1110" ForcefieldType="h1" Charge="0.053" Components="H" Color="255,255,255,255">
						<Properties IsBackboneAtom="0" RelativeVelocity="9.34700744115901,-1.68408446722848,1.04152777178676"/>
					</Atom3d>
					<Atom3d ID="1129" HasProperties="1" UserID="408" DisplayStyle="CPK" XYZ="-21.372153053986,33.4185162582085,11.7455625864512" Connections="1111" ForcefieldType="h1" Charge="0.053" Components="H" Color="255,255,255,255">
						<Properties IsBackboneAtom="0" RelativeVelocity="-3.53984164164195,-5.63316853238392,7.37542172833071"/>
					</Atom3d>
					<Atom3d ID="1130" HasProperties="1" UserID="409" DisplayStyle="CPK" XYZ="-21.6733797144366,37.1458547612034,4.03474448628367" Connections="1115,1131,1132,1133" ForcefieldType="c4" Charge="-0.106" Components="C" Color="130,130,130,255">
						<Properties IsBackboneAtom="0" RelativeVelocity="-3.18306579238269,5.64924941530563,-5.44105715450885"/>
					</Atom3d>
					<Atom3d ID="1134" HasProperties="1" UserID="410" DisplayStyle="CPK" XYZ="-23.3692139085466,35.9865008697198,4.78266701822727" Connections="1116" ForcefieldType="h1" Charge="0.053" Components="H" Color="255,255,255,255">
						<Properties IsBackboneAtom="0" RelativeVelocity="14.1908823587008,-6.00606836232413,-33.2171475503899"/>
					</Atom3d>
					<Atom3d ID="1135" HasProperties="1" UserID="411" DisplayStyle="CPK" XYZ="-21.7517797233938,35.0817609448178,4.70305876801789" Connections="1117" ForcefieldType="h1" Charge="0.053" Components="H" Color="255,255,255,255">
						<Properties IsBackboneAtom="0" RelativeVelocity="1.64309726088862,4.30190729193311,-4.36673861320846"/>
					</Atom3d>
					<Atom3d ID="1136" HasProperties="1" Name="C" UserID="412" DisplayStyle="CPK" XYZ="-17.5669911198095,33.3215196884636,8.42953396079486" Connections="1137,1122,1138" ForcefieldType="c3a" Charge="0.1137" Components="C" Color="255,128,0,255">
						<Properties IsBackboneAtom="0" RelativeVelocity="0.211929504980657,1.09593686543709,0.529711119826829"/>
					</Atom3d>
					<Atom3d ID="1139" HasProperties="1" Name="C" UserID="413" DisplayStyle="CPK" XYZ="-16.3950172728879,34.3661198217604,10.2832283850589" Connections="1123,1140,1141" ForcefieldType="c3a" Charge="-0.1268" Components="C" Color="255,128,0,255">
						<Properties IsBackboneAtom="1" RelativeVelocity="-1.793445820654,5.94572749669578,2.66463382229769"/>
					</Atom3d>
					<Atom3d ID="1142" HasProperties="1" UserID="414" DisplayStyle="CPK" XYZ="-22.7739075341763,33.2060038535901,14.1342863539561" Connections="1125,1143,1144,1145" ForcefieldType="c4" Charge="-0.106" Components="C" Color="130,130,130,255">
						<Properties IsBackboneAtom="0" RelativeVelocity="2.18399506232687,-6.09089560312318,3.70873531365253"/>
					</Atom3d>
					<Atom3d ID="1146" HasProperties="1" UserID="415" DisplayStyle="CPK" XYZ="-22.5833230885857,35.3627772989596,13.8577835251883" Connections="1126" ForcefieldType="h1" Charge="0.053" Components="H" Color="255,255,255,255">
						<Properties IsBackboneAtom="0" RelativeVelocity="3.65394261350528,15.6889101077204,-26.3809031358426"/>
					</Atom3d>
					<Atom3d ID="1147" HasProperties="1" UserID="416" DisplayStyle="CPK" XYZ="-20.9972283030391,34.4278999916717,14.0472332521189" Connections="1127" ForcefieldType="h1" Charge="0.053" Components="H" Color="255,255,255,255">
						<Properties IsBackboneAtom="0" RelativeVelocity="-5.71015378699102,-21.1029763207363,13.9435617932499"/>
					</Atom3d>
					<Atom3d ID="1148" HasProperties="1" UserID="417" DisplayStyle="CPK" XYZ="-21.9169084162533,36.8548766951924,2.5501650672479" Connections="1131,1149,1150,1151" ForcefieldType="c4" Charge="-0.106" Components="C" Color="130,130,130,255">
						<Properties IsBackboneAtom="0" RelativeVelocity="-7.52445208692968,-0.59937140094293,0.422181669870896"/>
					</Atom3d>
					<Atom3d ID="1152" HasProperties="1" UserID="418" DisplayStyle="CPK" XYZ="-20.5504130065916,37.2255861987379,4.21415637957119" Connections="1132" ForcefieldType="h1" Charge="0.053" Components="H" Color="255,255,255,255">
						<Properties IsBackboneAtom="0" RelativeVelocity="-3.40112121972103,0.474815949693464,-1.7766750661804"/>
					</Atom3d>
					<Atom3d ID="1153" HasProperties="1" UserID="419" DisplayStyle="CPK" XYZ="-22.1554025607451,38.15178568933,4.27002495718499" Connections="1133" ForcefieldType="h1" Charge="0.053" Components="H" Color="255,255,255,255">
						<Properties IsBackboneAtom="0" RelativeVelocity="0.705946655122949,4.51249527590669,7.38656506254718"/>
					</Atom3d>
					<Atom3d ID="1154" HasProperties="1" Name="N" UserID="420" DisplayStyle="CPK" XYZ="-16.5734848861788,32.4068247497721,8.25889203903889" Connections="1155,1137" ForcefieldType="n2a" Charge="-0.481" Components="N" Color="255,0,0,255">
						<Properties IsBackboneAtom="0" RelativeVelocity="-0.320594586067508,-1.05219190436896,3.98094358889026"/>
					</Atom3d>
					<Atom3d ID="1156" HasProperties="1" Name="H" UserID="421" DisplayStyle="CPK" XYZ="-18.4860519610342,33.2972564849754,7.75548765407978" Connections="1138" ForcefieldType="h1" Charge="0.1268" Components="H" Color="255,255,255,255">
						<Properties IsBackboneAtom="0" RelativeVelocity="4.16372979883193,-13.9691343016084,-4.31627346993726"/>
					</Atom3d>
					<Atom3d ID="1157" HasProperties="1" Name="C" UserID="422" DisplayStyle="CPK" XYZ="-15.4111714029831,33.4415347311923,10.1676659504203" Connections="1158,1159,1140" ForcefieldType="c3a" Components="C" Color="255,128,0,255">
						<Properties IsBackboneAtom="1" RelativeVelocity="1.54515547293478,-3.47743847721003,-2.78656368276331"/>
					</Atom3d>
					<Atom3d ID="1160" HasProperties="1" Name="H" UserID="423" DisplayStyle="CPK" XYZ="-16.3265420719218,35.1843375402109,11.0740702583678" Connections="1141" ForcefieldType="h1" Charge="0.1268" Components="H" Color="255,255,255,255">
						<Properties IsBackboneAtom="0" RelativeVelocity="-26.1761278795639,-3.94420126686797,15.0080925238383"/>
					</Atom3d>
					<Atom3d ID="1161" HasProperties="1" UserID="424" DisplayStyle="CPK" XYZ="-22.8326060874848,33.2259913117116,15.6660573790849" Connections="1143,1162,1163,1164" ForcefieldType="c4" Charge="-0.106" Components="C" Color="130,130,130,255">
						<Properties IsBackboneAtom="0" RelativeVelocity="-2.93894050376514,4.17088593227787,-4.48340508830334"/>
					</Atom3d>
					<Atom3d ID="1165" HasProperties="1" UserID="425" DisplayStyle="CPK" XYZ="-22.2503980926178,32.251310721657,13.7965011486093" Connections="1144" ForcefieldType="h1" Charge="0.053" Components="H" Color="255,255,255,255">
						<Properties IsBackboneAtom="0" RelativeVelocity="-15.2883578028316,-13.9458753313761,-1.16964997859946"/>
					</Atom3d>
					<Atom3d ID="1166" HasProperties="1" UserID="426" DisplayStyle="CPK" XYZ="-23.8446408383028,33.1991147679553,13.7430285253495" Connections="1145" ForcefieldType="h1" Charge="0.053" Components="H" Color="255,255,255,255">
						<Properties IsBackboneAtom="0" RelativeVelocity="13.4912234451365,7.96730304805678,-27.4826511556732"/>
					</Atom3d>
					<Atom3d ID="1167" HasProperties="1" UserID="427" DisplayStyle="CPK" XYZ="-21.3462667442049,37.936295833009,1.62618978064146" Connections="1149,1168,1169,1170" ForcefieldType="c4" Charge="-0.106" Components="C" Color="130,130,130,255">
						<Properties IsBackboneAtom="0" RelativeVelocity="-1.32621517378307,-2.05231015529991,-3.53093066652605"/>
					</Atom3d>
					<Atom3d ID="1171" HasProperties="1" UserID="428" DisplayStyle="CPK" XYZ="-23.0394879547309,36.7709996046997,2.37022127048258" Connections="1150" ForcefieldType="h1" Charge="0.053" Components="H" Color="255,255,255,255">
						<Properties IsBackboneAtom="0" RelativeVelocity="-5.83276194670955,9.57392721674023,-14.8735018330279"/>
					</Atom3d>
					<Atom3d ID="1172" HasProperties="1" UserID="429" DisplayStyle="CPK" XYZ="-21.4238403236389,35.8656730349128,2.27095201051983" Connections="1151" ForcefieldType="h1" Charge="0.053" Components="H" Color="255,255,255,255">
						<Properties IsBackboneAtom="0" RelativeVelocity="-1.52209535888977,5.03081974510652,-8.92492815816921"/>
					</Atom3d>
					<Atom3d ID="1173" HasProperties="1" Name="C" UserID="430" DisplayStyle="CPK" XYZ="-15.5654189226623,32.5018898749523,9.11535002679742" Connections="1174,1155,1159" ForcefieldType="c3a" Charge="0.2405" Components="C" Color="255,128,0,255">
						<Properties IsBackboneAtom="0" RelativeVelocity="5.95184608235204,1.38018234639931,-7.28201469775946"/>
					</Atom3d>
					<Atom3d ID="1175" HasProperties="1" Name="C" UserID="431" DisplayStyle="CPK" XYZ="-14.1012470970396,33.2154413279622,10.9194549284598" Connections="1176,1177,1158,1178" ForcefieldType="c44" Components="C" Color="255,128,0,255">
						<Properties IsBackboneAtom="1" RelativeVelocity="9.65193534985296,-3.2649091963714,7.41526179317371"/>
					</Atom3d>
					<Atom3d ID="1179" HasProperties="1" UserID="432" DisplayStyle="CPK" XYZ="-23.5740580722098,32.0247897391876,16.2620786994385" Connections="1162,1180,1181,1182" ForcefieldType="c4" Charge="-0.106" Components="C" Color="130,130,130,255">
						<Properties IsBackboneAtom="0" RelativeVelocity="-6.12698995042913,0.944847606247024,5.38227020020959"/>
					</Atom3d>
					<Atom3d ID="1183" HasProperties="1" UserID="433" DisplayStyle="CPK" XYZ="-23.3538292167902,34.1828125041379,16.0013477185123" Connections="1163" ForcefieldType="h1" Charge="0.053" Components="H" Color="255,255,255,255">
						<Properties IsBackboneAtom="0" RelativeVelocity="-18.0221549491941,-4.39286168859875,-3.49245802558298"/>
					</Atom3d>
					<Atom3d ID="1184" HasProperties="1" UserID="434" DisplayStyle="CPK" XYZ="-21.7732293875243,33.217754289809,16.0870717678693" Connections="1164" ForcefieldType="h1" Charge="0.053" Components="H" Color="255,255,255,255">
						<Properties IsBackboneAtom="0" RelativeVelocity="-14.8366070638795,-12.8466819113275,25.1211337766129"/>
					</Atom3d>
					<Atom3d ID="1185" HasProperties="1" UserID="435" DisplayStyle="CPK" XYZ="-21.5884261266229,37.6557980189566,0.139417105385064" Connections="1168,1186,1187,1188" ForcefieldType="c4" Charge="-0.106" Components="C" Color="130,130,130,255">
						<Properties IsBackboneAtom="0" RelativeVelocity="6.27013891587112,7.51325665645549,1.88450838984053"/>
					</Atom3d>
					<Atom3d ID="1189" HasProperties="1" UserID="436" DisplayStyle="CPK" XYZ="-20.2236337904798,38.0186964069087,1.80648219075283" Connections="1169" ForcefieldType="h1" Charge="0.053" Components="H" Color="255,255,255,255">
						<Properties IsBackboneAtom="0" RelativeVelocity="-4.19000040781783,28.0492809067144,0.543513822592228"/>
					</Atom3d>
					<Atom3d ID="1190" HasProperties="1" UserID="437" DisplayStyle="CPK" XYZ="-21.831974562654,38.9386432135263,1.86906341111649" Connections="1170" ForcefieldType="h1" Charge="0.053" Components="H" Color="255,255,255,255">
						<Properties IsBackboneAtom="0" RelativeVelocity="-15.4281280985115,-10.3050808317449,2.32698690209947"/>
					</Atom3d>
					<Atom3d ID="1191" HasProperties="1" Name="C" UserID="438" DisplayStyle="CPK" XYZ="-14.4583507498195,31.7019787621844,9.055076692171" Connections="1192,1193,1174" ForcefieldType="c3a" Charge="0.2405" Components="C" Color="255,128,0,255">
						<Properties IsBackboneAtom="0" RelativeVelocity="-2.2431448882998,-0.296177111574292,-3.21822772651899"/>
					</Atom3d>
					<Atom3d ID="1194" HasProperties="1" Name="C" UserID="439" DisplayStyle="CPK" XYZ="-14.4284617178178,32.8295697177503,12.366644932993" Connections="1195,1196,1176" ForcefieldType="c3a" Components="C" Color="130,130,130,255">
						<Properties IsBackboneAtom="1" RelativeVelocity="3.6364554121596,-0.49590374379538,2.42251563451634"/>
					</Atom3d>
					<Atom3d ID="1197" HasProperties="1" Name="C" UserID="440" DisplayStyle="CPK" XYZ="-13.5407884728927,32.0786544809789,10.0722720536802" Connections="1177,1198,1192" ForcefieldType="c3a" Components="C" Color="255,128,0,255">
						<Properties IsBackboneAtom="0" RelativeVelocity="4.44811327079854,-8.54670648735112,2.00654649802103"/>
					</Atom3d>
					<Atom3d ID="1199" HasProperties="1" Name="C" UserID="441" DisplayStyle="CPK" XYZ="-13.1521404614581,34.4068877301677,10.8273511129194" Connections="1178,1200,1201" ForcefieldType="c3a" Components="C" Color="130,130,130,255">
						<Properties IsBackboneAtom="0" RelativeVelocity="1.53052305425329,-5.1895274353087,-6.29239361394957"/>
					</Atom3d>
					<Atom3d ID="1202" HasProperties="1" UserID="442" DisplayStyle="CPK" XYZ="-23.6223069323138,32.0624714075205,17.7899556515271" Connections="1180,1203,1204,1205" ForcefieldType="c4" Charge="-0.159" Components="C" Color="130,130,130,255">
						<Properties IsBackboneAtom="0" RelativeVelocity="2.276036786019,2.5063171246983,0.570889362811292"/>
					</Atom3d>
					<Atom3d ID="1206" HasProperties="1" UserID="443" DisplayStyle="CPK" XYZ="-23.0518518703249,31.066713697073,15.9319409452334" Connections="1181" ForcefieldType="h1" Charge="0.053" Components="H" Color="255,255,255,255">
						<Properties IsBackboneAtom="0" RelativeVelocity="5.846876376554,9.01769330472531,0.89452914571074"/>
					</Atom3d>
					<Atom3d ID="1207" HasProperties="1" UserID="444" DisplayStyle="CPK" XYZ="-24.647444083331,32.0121861846318,15.8783032728487" Connections="1182" ForcefieldType="h1" Charge="0.053" Components="H" Color="255,255,255,255">
						<Properties IsBackboneAtom="0" RelativeVelocity="-10.1507193197869,-10.083263466672,16.9984600557576"/>
					</Atom3d>
					<Atom3d ID="1208" HasProperties="1" UserID="445" DisplayStyle="CPK" XYZ="-21.0135214541067,38.74594876039,-0.765726589749081" Connections="1186,1209,1210,1211" ForcefieldType="c4" Charge="-0.159" Components="C" Color="130,130,130,255">
						<Properties IsBackboneAtom="0" RelativeVelocity="1.31622504483122,3.58245450070949,4.1242338061663"/>
					</Atom3d>
					<Atom3d ID="1212" HasProperties="1" UserID="446" DisplayStyle="CPK" XYZ="-22.7107457989864,37.5763069552537,-0.0441031396281104" Connections="1187" ForcefieldType="h1" Charge="0.053" Components="H" Color="255,255,255,255">
						<Properties IsBackboneAtom="0" RelativeVelocity="5.67480455729123,12.3324739941129,3.43785500239049"/>
					</Atom3d>
					<Atom3d ID="1213" HasProperties="1" UserID="447" DisplayStyle="CPK" XYZ="-21.0959604397596,36.6680876539253,-0.146074993602763" Connections="1188" ForcefieldType="h1" Charge="0.053" Components="H" Color="255,255,255,255">
						<Properties IsBackboneAtom="0" RelativeVelocity="-10.5609910045932,-2.93709332645156,9.00612417732973"/>
					</Atom3d>
					<Atom3d ID="1214" HasProperties="1" Name="N" UserID="448" DisplayStyle="CPK" XYZ="-14.3016320113083,30.7655437794718,8.12881704744256" Connections="1215,1193" ForcefieldType="n2a" Charge="-0.481" Components="N" Color="255,0,0,255">
						<Properties IsBackboneAtom="0" RelativeVelocity="-1.77985284996893,-3.75714909057624,-0.241105659005734"/>
					</Atom3d>
					<Atom3d ID="1216" HasProperties="1" Name="C" UserID="449" DisplayStyle="CPK" XYZ="-15.0517216338841,33.7823130388147,13.1912873525863" Connections="1217,1195,1218" ForcefieldType="c3a" Charge="-0.1268" Components="C" Color="130,130,130,255">
						<Properties IsBackboneAtom="0" RelativeVelocity="-3.48682759090157,5.15984089509653,12.4217976535897"/>
					</Atom3d>
					<Atom3d ID="1219" HasProperties="1" Name="C" UserID="450" DisplayStyle="CPK" XYZ="-14.1424529604571,31.58473436467,12.9130604525416" Connections="1220,1196,1221" ForcefieldType="c3a" Charge="-0.1268" Components="C" Color="130,130,130,255">
						<Properties IsBackboneAtom="1" RelativeVelocity="2.51878647974784,1.68647220327587,-3.46553365546119"/>
					</Atom3d>
					<Atom3d ID="1222" HasProperties="1" Name="C" UserID="451" DisplayStyle="CPK" XYZ="-12.3514129105891,31.427320678747,10.079199224213" Connections="1198,1223,1224" ForcefieldType="c3a" Charge="-0.1268" Components="C" Color="255,128,0,255">
						<Properties IsBackboneAtom="0" RelativeVelocity="2.42646892578934,3.25144068587315,-4.91975602622093"/>
					</Atom3d>
					<Atom3d ID="1225" HasProperties="1" Name="C" UserID="452" DisplayStyle="CPK" XYZ="-13.164291360456,35.2784932069847,9.73948722915762" Connections="1200,1226,1227" ForcefieldType="c3a" Charge="-0.1268" Components="C" Color="130,130,130,255">
						<Properties IsBackboneAtom="0" RelativeVelocity="-4.62993218716723,2.17503047057005,-3.45750167230008"/>
					</Atom3d>
					<Atom3d ID="1228" HasProperties="1" Name="C" UserID="453" DisplayStyle="CPK" XYZ="-12.1995340767071,34.6555275071283,11.8150856978612" Connections="1201,1229,1230" ForcefieldType="c3a" Charge="-0.1268" Components="C" Color="130,130,130,255">
						<Properties IsBackboneAtom="0" RelativeVelocity="4.24457796488547,-2.3157372248672,1.82499881989628"/>
					</Atom3d>
					<Atom3d ID="1231" HasProperties="1" UserID="454" DisplayStyle="CPK" XYZ="-24.1432587421034,31.1252073891764,18.1769250667358" Connections="1203" ForcefieldType="h1" Charge="0.053" Components="H" Color="255,255,255,255">
						<Properties IsBackboneAtom="0" RelativeVelocity="-15.4601163277568,13.9709340173031,4.46187472386881"/>
					</Atom3d>
					<Atom3d ID="1232" HasProperties="1" UserID="455" DisplayStyle="CPK" XYZ="-24.199118865026,32.98537139551,18.1292837567032" Connections="1204" ForcefieldType="h1" Charge="0.053" Components="H" Color="255,255,255,255">
						<Properties IsBackboneAtom="0" RelativeVelocity="19.4624319406846,15.0023827695936,-4.20119094870153"/>
					</Atom3d>
					<Atom3d ID="1233" HasProperties="1" UserID="456" DisplayStyle="CPK" XYZ="-22.5605143036161,32.1049285904816,18.2027434393439" Connections="1205" ForcefieldType="h1" Charge="0.053" Components="H" Color="255,255,255,255">
						<Properties IsBackboneAtom="0" RelativeVelocity="-3.9010961652847,13.0094248054361,15.3797137760754"/>
					</Atom3d>
					<Atom3d ID="1234" HasProperties="1" UserID="457" DisplayStyle="CPK" XYZ="-21.5888393162973,38.7653689252523,-1.74971448152095" Connections="1209" ForcefieldType="h1" Charge="0.053" Components="H" Color="255,255,255,255">
						<Properties IsBackboneAtom="0" RelativeVelocity="-15.7847958164926,-6.48976203094517,13.9240681895564"/>
					</Atom3d>
					<Atom3d ID="1235" HasProperties="1" UserID="458" DisplayStyle="CPK" XYZ="-19.9139914413462,38.5272938465831,-0.97266555712699" Connections="1210" ForcefieldType="h1" Charge="0.053" Components="H" Color="255,255,255,255">
						<Properties IsBackboneAtom="0" RelativeVelocity="-0.997453351338247,-9.26523908613226,5.40602461430744"/>
					</Atom3d>
					<Atom3d ID="1236" HasProperties="1" UserID="459" DisplayStyle="CPK" XYZ="-21.1091288082538,39.7579160379883,-0.249605073615811" Connections="1211" ForcefieldType="h1" Charge="0.053" Components="H" Color="255,255,255,255">
						<Properties IsBackboneAtom="0" RelativeVelocity="-3.40580569606318,2.21098750550964,5.93857176116127"/>
					</Atom3d>
					<Atom3d ID="1237" HasProperties="1" Name="C" UserID="460" DisplayStyle="CPK" XYZ="-13.1082611038873,30.1192613293554,8.16208759660184" Connections="1238,1215,1239" ForcefieldType="c3a" Charge="0.1137" Components="C" Color="255,128,0,255">
						<Properties IsBackboneAtom="0" RelativeVelocity="-9.19183833958614,3.16459274663062,2.80230969737264"/>
					</Atom3d>
					<Atom3d ID="1240" HasProperties="1" Name="C" UserID="461" DisplayStyle="CPK" XYZ="-15.4184679341846,33.5286275957827,14.4993085211412" Connections="1241,1217,1242" ForcefieldType="c3a" Charge="-0.1268" Components="C" Color="130,130,130,255">
						<Properties IsBackboneAtom="0" RelativeVelocity="-6.27632224506183,4.98344121192745,1.20470764668844"/>
					</Atom3d>
					<Atom3d ID="1243" HasProperties="1" Name="H" UserID="462" DisplayStyle="CPK" XYZ="-15.2520676547109,34.806035164194,12.7314455988705" Connections="1218" ForcefieldType="h1" Charge="0.1268" Components="H" Color="255,255,255,255">
						<Properties IsBackboneAtom="0" RelativeVelocity="25.945836297598,4.9765675634415,-0.809575982744259"/>
					</Atom3d>
					<Atom3d ID="1244" HasProperties="1" Name="C" UserID="463" DisplayStyle="CPK" XYZ="-14.463537827745,31.2931625142023,14.241539130298" Connections="1245,1246,1220" ForcefieldType="c3a" Components="C" Color="130,130,130,255">
						<Properties IsBackboneAtom="1" RelativeVelocity="3.1599126104172,-1.94223625937245,0.603806591176146"/>
					</Atom3d>
					<Atom3d ID="1247" HasProperties="1" Name="H" UserID="464" DisplayStyle="CPK" XYZ="-13.6388543353184,30.795955091563,12.2620492087157" Connections="1221" ForcefieldType="h1" Charge="0.1268" Components="H" Color="255,255,255,255">
						<Properties IsBackboneAtom="0" RelativeVelocity="13.6019362371719,7.03564528456466,-1.37318557671305"/>
					</Atom3d>
					<Atom3d ID="1248" HasProperties="1" Name="C" UserID="465" DisplayStyle="CPK" XYZ="-12.1056651196558,30.425188424673,9.09246028102922" Connections="1223,1238,1249" ForcefieldType="c3a" Components="C" Color="255,128,0,255">
						<Properties IsBackboneAtom="0" RelativeVelocity="1.48728521633874,-0.410732899743489,-4.45451807779661"/>
					</Atom3d>
					<Atom3d ID="1250" HasProperties="1" Name="H" UserID="466" DisplayStyle="CPK" XYZ="-11.5660545416781,31.6830652305868,10.8649516744784" Connections="1224" ForcefieldType="h1" Charge="0.1268" Components="H" Color="255,255,255,255">
						<Properties IsBackboneAtom="0" RelativeVelocity="-6.50999421543117,-12.3469514292646,9.08914704956531"/>
					</Atom3d>
					<Atom3d ID="1251" HasProperties="1" Name="C" UserID="467" DisplayStyle="CPK" XYZ="-12.2953056723765,36.353237813085,9.65506338507315" Connections="1226,1252,1253" ForcefieldType="c3a" Charge="-0.1268" Components="C" Color="130,130,130,255">
						<Properties IsBackboneAtom="0" RelativeVelocity="2.48184359275735,-6.06525785133781,8.9882220073038"/>
					</Atom3d>
					<Atom3d ID="1254" HasProperties="1" Name="H" UserID="468" DisplayStyle="CPK" XYZ="-13.9038527371309,35.1161458412571,8.88725940780672" Connections="1227" ForcefieldType="h1" Charge="0.1268" Components="H" Color="255,255,255,255">
						<Properties IsBackboneAtom="0" RelativeVelocity="-0.0348478505993787,2.95858442469674,-7.594370629076"/>
					</Atom3d>
					<Atom3d ID="1255" HasProperties="1" Name="C" UserID="469" DisplayStyle="CPK" XYZ="-11.3199345849325,35.7254739646028,11.7510611428385" Connections="1256,1229,1257" ForcefieldType="c3a" Charge="-0.1268" Components="C" Color="130,130,130,255">
						<Properties IsBackboneAtom="0" RelativeVelocity="-5.83841372926222,13.5296930234392,2.29540155937203"/>
					</Atom3d>
					<Atom3d ID="1258" HasProperties="1" Name="H" UserID="470" DisplayStyle="CPK" XYZ="-12.122649282489,33.9656522501401,12.7193869832335" Connections="1230" ForcefieldType="h1" Charge="0.1268" Components="H" Color="255,255,255,255">
						<Properties IsBackboneAtom="0" RelativeVelocity="-23.2149237301641,-15.85256208924,-6.16736225695699"/>
					</Atom3d>
					<Atom3d ID="1259" HasProperties="1" Name="H" UserID="471" DisplayStyle="CPK" XYZ="-12.9384456169912,29.2972235643557,7.39071442501953" Connections="1239" ForcefieldType="h1" Charge="0.1268" Components="H" Color="255,255,255,255">
						<Properties IsBackboneAtom="0" RelativeVelocity="33.8732331544244,8.43285267964173,6.66867110722445"/>
					</Atom3d>
					<Atom3d ID="1260" HasProperties="1" Name="C" UserID="472" DisplayStyle="CPK" XYZ="-15.1039121657475,32.2705916395452,15.0196139771854" Connections="1261,1246,1241" ForcefieldType="c3a" Charge="-0.03" Components="C" Color="130,130,130,255">
						<Properties IsBackboneAtom="0" RelativeVelocity="2.19223093315432,-6.39257725471355,0.535103603428417"/>
					</Atom3d>
					<Atom3d ID="1262" HasProperties="1" Name="H" UserID="473" DisplayStyle="CPK" XYZ="-15.9560307646598,34.2959271176579,15.1488295781779" Connections="1242" ForcefieldType="h1" Charge="0.1268" Components="H" Color="255,255,255,255">
						<Properties IsBackboneAtom="0" RelativeVelocity="19.3999588698749,19.8353039379174,4.91018748839621"/>
					</Atom3d>
					<Atom3d ID="1263" HasProperties="1" Name="C" UserID="474" DisplayStyle="CPK" XYZ="-14.0188197281103,30.2714703199208,15.1194771912324" Connections="1264,1265,1245" ForcefieldType="c3a" Components="C" Color="130,130,130,255">
						<Properties IsBackboneAtom="1" RelativeVelocity="1.92202208566961,-4.13901349994574,1.74160998884539"/>
					</Atom3d>
					<Atom3d ID="1266" HasProperties="1" Name="C" UserID="475" DisplayStyle="CPK" XYZ="-10.8697126863462,29.7015911230921,8.99232470064597" Connections="1249,1267,1268" ForcefieldType="c3a" Components="C" Color="130,130,130,255">
						<Properties IsBackboneAtom="0" RelativeVelocity="-0.580951328701576,4.14952446089485,4.46108220581019"/>
					</Atom3d>
					<Atom3d ID="1269" HasProperties="1" Name="C" UserID="476" DisplayStyle="CPK" XYZ="-11.3548127411284,36.6035612576937,10.6608118652101" Connections="1252,1256,1270" ForcefieldType="c3a" Charge="0.042" Components="C" Color="130,130,130,255">
						<Properties IsBackboneAtom="0" RelativeVelocity="-8.35644191124771,1.419804273276,0.983417349738943"/>
					</Atom3d>
					<Atom3d ID="1271" HasProperties="1" Name="H" UserID="477" DisplayStyle="CPK" XYZ="-12.3385542955623,37.0519040002112,8.75528837315542" Connections="1253" ForcefieldType="h1" Charge="0.1268" Components="H" Color="255,255,255,255">
						<Properties IsBackboneAtom="0" RelativeVelocity="-13.0901801047341,-4.88973094205619,10.6494922903264"/>
					</Atom3d>
					<Atom3d ID="1272" HasProperties="1" Name="H" UserID="478" DisplayStyle="CPK" XYZ="-10.5662508732637,35.8888325674873,12.590629356947" Connections="1257" ForcefieldType="h1" Charge="0.1268" Components="H" Color="255,255,255,255">
						<Properties IsBackboneAtom="0" RelativeVelocity="2.59841096699178,3.185258304369,-3.26560571791292"/>
					</Atom3d>
					<Atom3d ID="1273" HasProperties="1" Name="N" UserID="479" DisplayStyle="CPK" XYZ="-15.1073723451544,31.8707710765551,16.3793911225139" Connections="1274,1261,1275" ForcefieldType="n3a" Charge="-0.001" Components="N" Color="255,0,0,255">
						<Properties IsBackboneAtom="0" RelativeVelocity="4.12225383446426,-6.83698817111324,-5.32627705672589"/>
					</Atom3d>
					<Atom3d ID="1276" HasProperties="1" Name="C" UserID="480" DisplayStyle="CPK" XYZ="-14.4231900427842,30.6277500810196,16.4207165650043" Connections="1277,1264,1274" ForcefieldType="c3a" Charge="-0.03" Components="C" Color="130,130,130,255">
						<Properties IsBackboneAtom="0" RelativeVelocity="3.95852553905126,-4.62105521821526,-1.34320943191438"/>
					</Atom3d>
					<Atom3d ID="1278" HasProperties="1" Name="C" UserID="481" DisplayStyle="CPK" XYZ="-13.0223964799315,29.3202272129421,14.9652345404133" Connections="1279,1265,1280" ForcefieldType="c3a" Charge="-0.1268" Components="C" Color="130,130,130,255">
						<Properties IsBackboneAtom="1" RelativeVelocity="0.226258495238624,-0.959915631958348,2.94477596888117"/>
					</Atom3d>
					<Atom3d ID="1281" HasProperties="1" Name="C" UserID="482" DisplayStyle="CPK" XYZ="-10.326225747582,29.3799849679221,7.6977265447965" Connections="1267,1282,1283" ForcefieldType="c3a" Charge="-0.1268" Components="C" Color="130,130,130,255">
						<Properties IsBackboneAtom="0" RelativeVelocity="3.95084447264536,-1.80772594393705,2.15674429705831"/>
					</Atom3d>
					<Atom3d ID="1284" HasProperties="1" Name="C" UserID="483" DisplayStyle="CPK" XYZ="-10.2368631236536,29.1339956920877,10.1385383782689" Connections="1268,1285,1286" ForcefieldType="c3a" Charge="-0.1268" Components="C" Color="130,130,130,255">
						<Properties IsBackboneAtom="0" RelativeVelocity="-6.81938794869645,1.34743422611677,3.38982110710707"/>
					</Atom3d>
					<Atom3d ID="1287" HasProperties="1" Name="O" UserID="484" DisplayStyle="CPK" XYZ="-10.520705405389,37.6939251814062,10.5152947779958" Connections="1270,1288" ForcefieldType="o2e" Charge="-0.202" Components="O" Color="0,0,255,255">
						<Properties IsBackboneAtom="0" RelativeVelocity="1.4753931962032,4.66497229770392,-6.66175687629457"/>
					</Atom3d>
					<Atom3d ID="1289" HasProperties="1" Name="C" UserID="485" DisplayStyle="CPK" XYZ="-15.5896782929917,32.6695398946017,17.5418724686897" Connections="1275,1290,1291,1292" ForcefieldType="c4" Charge="-0.045" Components="C" Color="130,130,130,255">
						<Properties IsBackboneAtom="0" RelativeVelocity="0.365303130725607,1.41793276820998,5.19791761041161"/>
					</Atom3d>
					<Atom3d ID="1293" HasProperties="1" Name="C" UserID="486" DisplayStyle="CPK" XYZ="-13.918474827811,30.0073170658562,17.5721118510407" Connections="1294,1277,1295" ForcefieldType="c3a" Charge="-0.1268" Components="C" Color="130,130,130,255">
						<Properties IsBackboneAtom="0" RelativeVelocity="-1.34644278773831,0.230108470116511,5.06086659892395"/>
					</Atom3d>
					<Atom3d ID="1296" HasProperties="1" Name="C" UserID="487" DisplayStyle="CPK" XYZ="-12.3633432428928,28.7817482942241,16.1119605849998" Connections="1297,1298,1279" ForcefieldType="c3a" Components="C" Color="130,130,130,255">
						<Properties IsBackboneAtom="1" RelativeVelocity="8.30293170173903,4.84672755452856,-1.59522039805674"/>
					</Atom3d>
					<Atom3d ID="1299" HasProperties="1" Name="H" UserID="488" DisplayStyle="CPK" XYZ="-12.7292375005563,28.9678505626941,13.9214488987779" Connections="1280" ForcefieldType="h1" Charge="0.1268" Components="H" Color="255,255,255,255">
						<Properties IsBackboneAtom="0" RelativeVelocity="-9.29875476249081,15.7181883669141,-5.36087342786528"/>
					</Atom3d>
					<Atom3d ID="1300" HasProperties="1" Name="C" UserID="489" DisplayStyle="CPK" XYZ="-9.34621202382477,28.4350108158827,7.53270281975133" Connections="1282,1301,1302" ForcefieldType="c3a" Charge="-0.1268" Components="C" Color="130,130,130,255">
						<Properties IsBackboneAtom="0" RelativeVelocity="1.9198091613179,6.77031202993428,-2.96827696589512"/>
					</Atom3d>
					<Atom3d ID="1303" HasProperties="1" Name="H" UserID="490" DisplayStyle="CPK" XYZ="-10.7103385991612,29.9175771166067,6.76872064845529" Connections="1283" ForcefieldType="h1" Charge="0.1268" Components="H" Color="255,255,255,255">
						<Properties IsBackboneAtom="0" RelativeVelocity="-13.9112818898514,-9.1109333608056,5.31595495051255"/>
					</Atom3d>
					<Atom3d ID="1304" HasProperties="1" Name="C" UserID="491" DisplayStyle="CPK" XYZ="-9.27106042828369,28.1513012869614,9.98201474439076" Connections="1305,1285,1306" ForcefieldType="c3a" Components="C" Color="130,130,130,255">
						<Properties IsBackboneAtom="0" RelativeVelocity="6.41092306604464,2.1556402114792,-7.62044437066084"/>
					</Atom3d>
					<Atom3d ID="1307" HasProperties="1" Name="H" UserID="492" DisplayStyle="CPK" XYZ="-10.5252784544273,29.4884306556277,11.1829484558282" Connections="1286" ForcefieldType="h1" Charge="0.1268" Components="H" Color="255,255,255,255">
						<Properties IsBackboneAtom="0" RelativeVelocity="27.4796843185298,18.3194527264915,7.10187023235354"/>
					</Atom3d>
					<Atom3d ID="1308" HasProperties="1" Name="C" UserID="493" DisplayStyle="CPK" XYZ="-9.54764663954445,37.9103814014713,11.5313483132785" Connections="1288,1309,1310,1311" ForcefieldType="c4o" Charge="0.001" Components="C" Color="130,130,130,255">
						<Properties IsBackboneAtom="0" RelativeVelocity="0.430196653239074,6.49523430232448,3.12688394541704"/>
					</Atom3d>
					<Atom3d ID="1312" HasProperties="1" Name="C" UserID="494" DisplayStyle="CPK" XYZ="-14.4610544629264,33.574104765802,18.044855907204" Connections="1290,1313,1314,1315" ForcefieldType="c4" Charge="-0.159" Components="C" Color="130,130,130,255">
						<Properties IsBackboneAtom="0" RelativeVelocity="-0.392350096834619,-5.46953143732012,2.4355597089622"/>
					</Atom3d>
					<Atom3d ID="1316" HasProperties="1" Name="H" UserID="495" DisplayStyle="CPK" XYZ="-15.913645658934,31.9657365948076,18.378117658521" Connections="1291" ForcefieldType="h1" Charge="0.053" Components="H" Color="255,255,255,255">
						<Properties IsBackboneAtom="0" RelativeVelocity="-2.64934848848634,8.51331672321507,10.0016593773621"/>
					</Atom3d>
					<Atom3d ID="1317" HasProperties="1" Name="H" UserID="496" DisplayStyle="CPK" XYZ="-16.4756457600515,33.3110592325349,17.2207579363469" Connections="1292" ForcefieldType="h1" Charge="0.053" Components="H" Color="255,255,255,255">
						<Properties IsBackboneAtom="0" RelativeVelocity="-5.14047514956328,-7.76782208861798,2.0373663591679"/>
					</Atom3d>
					<Atom3d ID="1318" HasProperties="1" Name="C" UserID="497" DisplayStyle="CPK" XYZ="-12.9037855565703,29.0998209628816,17.409367141506" Connections="1298,1294,1319" ForcefieldType="c3a" Charge="-0.1268" Components="C" Color="130,130,130,255">
						<Properties IsBackboneAtom="0" RelativeVelocity="0.948860320721882,-0.630741921126293,1.95024993779961"/>
					</Atom3d>
					<Atom3d ID="1320" HasProperties="1" Name="H" UserID="498" DisplayStyle="CPK" XYZ="-14.3201249953496,30.2323210243599,18.615016601287" Connections="1295" ForcefieldType="h1" Charge="0.1268" Components="H" Color="255,255,255,255">
						<Properties IsBackboneAtom="0" RelativeVelocity="-26.8758581646232,-20.2636932377328,-0.349701770718297"/>
					</Atom3d>
					<Atom3d ID="1321" HasProperties="1" Name="C" UserID="499" DisplayStyle="CPK" XYZ="-11.1176017519646,28.0798597223133,16.0048779988222" Connections="1322,1323,1297" ForcefieldType="c3a" Components="C" Color="255,128,0,255">
						<Properties IsBackboneAtom="1" RelativeVelocity="3.87483256300426,-1.87806844658328,-5.09070890411014"/>
					</Atom3d>
					<Atom3d ID="1324" HasProperties="1" Name="C" UserID="500" DisplayStyle="CPK" XYZ="-8.87122112146233,27.7882098063784,8.68165501570969" Connections="1301,1305,1325" ForcefieldType="c3a" Charge="-0.03" Components="C" Color="130,130,130,255">
						<Properties IsBackboneAtom="0" RelativeVelocity="-0.55004140165399,0.17187847643809,9.24183364192322"/>
					</Atom3d>
					<Atom3d ID="1326" HasProperties="1" Name="H" UserID="501" DisplayStyle="CPK" XYZ="-8.94897112038726,28.2018970791463,6.48989046515756" Connections="1302" ForcefieldType="h1" Charge="0.1268" Components="H" Color="255,255,255,255">
						<Properties IsBackboneAtom="0" RelativeVelocity="-4.97767057633913,15.1502198841371,-7.46902218161235"/>
					</Atom3d>
					<Atom3d ID="1327" HasProperties="1" Name="C" UserID="502" DisplayStyle="CPK" XYZ="-8.84713935515575,27.1205632565398,10.8585838667329" Connections="1306,1328,1329" ForcefieldType="c3a" Components="C" Color="130,130,130,255">
						<Properties IsBackboneAtom="0" RelativeVelocity="0.417014687209866,0.488409211301652,2.33171711896562"/>
					</Atom3d>
					<Atom3d ID="1330" HasProperties="1" Name="H" UserID="503" DisplayStyle="CPK" XYZ="-8.65391729452,38.4635570867315,11.0899364018042" Connections="1309" ForcefieldType="h1" Charge="0.053" Components="H" Color="255,255,255,255">
						<Properties IsBackboneAtom="0" RelativeVelocity="4.65156952789381,-3.64681973360429,-1.03605911371282"/>
					</Atom3d>
					<Atom3d ID="1331" HasProperties="1" Name="H" UserID="504" DisplayStyle="CPK" XYZ="-9.20475064735813,36.9066511726071,11.9491376414324" Connections="1310" ForcefieldType="h1" Charge="0.053" Components="H" Color="255,255,255,255">
						<Properties IsBackboneAtom="0" RelativeVelocity="-16.2511280181571,-16.0874502961591,-37.4365356160818"/>
					</Atom3d>
					<Atom3d ID="1332" HasProperties="1" Name="H" UserID="505" DisplayStyle="CPK" XYZ="-10.0049493211714,38.5342956470988,12.3687282915395" Connections="1311" ForcefieldType="h1" Charge="0.053" Components="H" Color="255,255,255,255">
						<Properties IsBackboneAtom="0" RelativeVelocity="-3.27248487766504,-7.20952245589395,11.3159330530617"/>
					</Atom3d>
					<Atom3d ID="1333" HasProperties="1" Name="H" UserID="506" DisplayStyle="CPK" XYZ="-13.9549996029496,34.0796028430677,17.1571734588662" Connections="1313" ForcefieldType="h1" Charge="0.053" Components="H" Color="255,255,255,255">
						<Properties IsBackboneAtom="0" RelativeVelocity="6.73193683340018,-11.5751975595323,3.02009022142218"/>
					</Atom3d>
					<Atom3d ID="1334" HasProperties="1" Name="H" UserID="507" DisplayStyle="CPK" XYZ="-13.6960902782119,32.9475212474788,18.6121502286829" Connections="1314" ForcefieldType="h1" Charge="0.053" Components="H" Color="255,255,255,255">
						<Properties IsBackboneAtom="0" RelativeVelocity="7.53751844207305,2.5939000511774,0.648740924498989"/>
					</Atom3d>
					<Atom3d ID="1335" HasProperties="1" Name="H" UserID="508" DisplayStyle="CPK" XYZ="-14.8918779870656,34.3685867039407,18.7396864603118" Connections="1315" ForcefieldType="h1" Charge="0.053" Components="H" Color="255,255,255,255">
						<Properties IsBackboneAtom="0" RelativeVelocity="-19.1955205669746,5.15215687185495,-21.3682111725816"/>
					</Atom3d>
					<Atom3d ID="1336" HasProperties="1" Name="H" UserID="509" DisplayStyle="CPK" XYZ="-12.487300113143,28.5910823268664,18.3406699022401" Connections="1319" ForcefieldType="h1" Charge="0.1268" Components="H" Color="255,255,255,255">
						<Properties IsBackboneAtom="0" RelativeVelocity="-25.8941499852473,-32.8237109251066,-3.63126910125281"/>
					</Atom3d>
					<Atom3d ID="1337" HasProperties="1" Name="C" UserID="510" DisplayStyle="CPK" XYZ="-10.8843767546191,27.0449292888505,15.0493316074329" Connections="1338,1322,1339" ForcefieldType="c3a" Charge="-0.1268" Components="C" Color="255,128,0,255">
						<Properties IsBackboneAtom="1" RelativeVelocity="5.42429437659047,0.250468768249439,1.11135360885136"/>
					</Atom3d>
					<Atom3d ID="1340" HasProperties="1" Name="C" UserID="511" DisplayStyle="CPK" XYZ="-10.0939097068956,28.4352618533716,16.894804869583" Connections="1323,1341,1342" ForcefieldType="c3a" Charge="0.1137" Components="C" Color="255,128,0,255">
						<Properties IsBackboneAtom="0" RelativeVelocity="-0.616568555959368,1.70279577938011,-0.115684306331192"/>
					</Atom3d>
					<Atom3d ID="1343" HasProperties="1" Name="N" UserID="512" DisplayStyle="CPK" XYZ="-8.21361225598602,26.5303454545619,8.72165379861792" Connections="1325,1344,1345" ForcefieldType="n3a" Charge="-0.001" Components="N" Color="255,0,0,255">
						<Properties IsBackboneAtom="0" RelativeVelocity="0.843175086141915,8.03417156545015,4.25888500833178"/>
					</Atom3d>
					<Atom3d ID="1346" HasProperties="1" Name="C" UserID="513" DisplayStyle="CPK" XYZ="-8.22633079595271,26.1302595675413,10.0813203330212" Connections="1344,1328,1347" ForcefieldType="c3a" Charge="-0.03" Components="C" Color="130,130,130,255">
						<Properties IsBackboneAtom="0" RelativeVelocity="1.51685854296482,-7.80427364740878,4.92774860041639"/>
					</Atom3d>
					<Atom3d ID="1348" HasProperties="1" Name="C" UserID="514" DisplayStyle="CPK" XYZ="-9.14506668560984,26.8498085645728,12.1961817645241" Connections="1329,1349,1350" ForcefieldType="c3a" Charge="-0.1268" Components="C" Color="130,130,130,255">
						<Properties IsBackboneAtom="0" RelativeVelocity="-5.87283509943381,1.86943920859869,-7.93241185281276"/>
					</Atom3d>
					<Atom3d ID="1351" HasProperties="1" Name="C" UserID="515" DisplayStyle="CPK" XYZ="-9.6844583095058,26.4147734607566,15.0452390733575" Connections="1352,1338,1353" ForcefieldType="c3a" Components="C" Color="255,128,0,255">
						<Properties IsBackboneAtom="1" RelativeVelocity="1.6827398754541,2.49664505173446,6.6808414567211"/>
					</Atom3d>
					<Atom3d ID="1354" HasProperties="1" Name="H" UserID="516" DisplayStyle="CPK" XYZ="-11.6877611073796,26.7459836168412,14.2977964961847" Connections="1339" ForcefieldType="h1" Charge="0.1268" Components="H" Color="255,255,255,255">
						<Properties IsBackboneAtom="0" RelativeVelocity="6.778705812733,-3.49332695448858,1.15270706358357"/>
					</Atom3d>
					<Atom3d ID="1355" HasProperties="1" Name="N" UserID="517" DisplayStyle="CPK" XYZ="-8.88694813166486,27.8126954851958,16.9126263401238" Connections="1341,1356" ForcefieldType="n2a" Charge="-0.481" Components="N" Color="255,0,0,255">
						<Properties IsBackboneAtom="0" RelativeVelocity="2.53799614765937,-0.35574716869471,5.39044958756237"/>
					</Atom3d>
					<Atom3d ID="1357" HasProperties="1" Name="H" UserID="518" DisplayStyle="CPK" XYZ="-10.2573690039645,29.278713684691,17.644117903607" Connections="1342" ForcefieldType="h1" Charge="0.1268" Components="H" Color="255,255,255,255">
						<Properties IsBackboneAtom="0" RelativeVelocity="-0.399728452374991,-7.67379726394232,10.4862253684188"/>
					</Atom3d>
					<Atom3d ID="1358" HasProperties="1" Name="C" UserID="519" DisplayStyle="CPK" XYZ="-7.74222641613276,25.7254381006001,7.55917548182806" Connections="1345,1359,1360,1361" ForcefieldType="c4" Charge="-0.045" Components="C" Color="130,130,130,255">
						<Properties IsBackboneAtom="0" RelativeVelocity="3.00119810033744,-3.04187687761464,2.06510750631028"/>
					</Atom3d>
					<Atom3d ID="1362" HasProperties="1" Name="C" UserID="520" DisplayStyle="CPK" XYZ="-7.91027582013019,24.8769428204379,10.6125490490583" Connections="1347,1363,1364" ForcefieldType="c3a" Charge="-0.1268" Components="C" Color="130,130,130,255">
						<Properties IsBackboneAtom="0" RelativeVelocity="-5.58622510524733,-3.66852922643119,4.02480801808872"/>
					</Atom3d>
					<Atom3d ID="1365" HasProperties="1" Name="C" UserID="521" DisplayStyle="CPK" XYZ="-8.84849635447863,25.6136289449933,12.7556868212545" Connections="1366,1367,1349" ForcefieldType="c3a" Components="C" Color="130,130,130,255">
						<Properties IsBackboneAtom="0" RelativeVelocity="6.7970295283083,-7.45209122131323,2.31764441743106"/>
					</Atom3d>
					<Atom3d ID="1368" HasProperties="1" Name="H" UserID="522" DisplayStyle="CPK" XYZ="-9.63791572678474,27.6484918892401,12.843333003435" Connections="1350" ForcefieldType="h1" Charge="0.1268" Components="H" Color="255,255,255,255">
						<Properties IsBackboneAtom="0" RelativeVelocity="2.56934318347057,6.96103944452443,-7.78693848864297"/>
					</Atom3d>
					<Atom3d ID="1369" HasProperties="1" Name="C" UserID="523" DisplayStyle="CPK" XYZ="-9.1323927224449,25.2604601025359,14.2194276386409" Connections="1352,1370,1366,1371" ForcefieldType="c44" Components="C" Color="255,128,0,255">
						<Properties IsBackboneAtom="1" RelativeVelocity="-3.0344449033215,2.48767709486049,2.59561443168069"/>
					</Atom3d>
					<Atom3d ID="1372" HasProperties="1" Name="C" UserID="524" DisplayStyle="CPK" XYZ="-8.74054554993612,26.8464379855729,16.0156699075365" Connections="1353,1356,1373" ForcefieldType="c3a" Charge="0.2405" Components="C" Color="255,128,0,255">
						<Properties IsBackboneAtom="0" RelativeVelocity="-2.72671042175145,-8.5050373187354,-6.56275158036641"/>
					</Atom3d>
					<Atom3d ID="1374" HasProperties="1" Name="C" UserID="525" DisplayStyle="CPK" XYZ="-8.88633590467662,24.8435127088383,7.05122587404216" Connections="1359,1375,1376,1377" ForcefieldType="c4" Charge="-0.159" Components="C" Color="130,130,130,255">
						<Properties IsBackboneAtom="0" RelativeVelocity="-5.02779064082222,-4.99933346264043,7.55620303219242"/>
					</Atom3d>
					<Atom3d ID="1378" HasProperties="1" Name="H" UserID="526" DisplayStyle="CPK" XYZ="-6.86936084475907,25.0669736326949,7.88186758791265" Connections="1360" ForcefieldType="h1" Charge="0.053" Components="H" Color="255,255,255,255">
						<Properties IsBackboneAtom="0" RelativeVelocity="11.0633726436873,10.4533099045516,7.79473781799484"/>
					</Atom3d>
					<Atom3d ID="1379" HasProperties="1" Name="H" UserID="527" DisplayStyle="CPK" XYZ="-7.40266565402116,26.4248143702047,6.72540616189566" Connections="1361" ForcefieldType="h1" Charge="0.053" Components="H" Color="255,255,255,255">
						<Properties IsBackboneAtom="0" RelativeVelocity="7.49300042966153,-9.04752629207807,-1.14317660524399"/>
					</Atom3d>
					<Atom3d ID="1380" HasProperties="1" Name="C" UserID="528" DisplayStyle="CPK" XYZ="-8.24559374499316,24.645526742822,11.9335361491876" Connections="1363,1367,1381" ForcefieldType="c3a" Charge="-0.1268" Components="C" Color="130,130,130,255">
						<Properties IsBackboneAtom="0" RelativeVelocity="2.61557611605117,2.14163719471676,-1.79357630127705"/>
					</Atom3d>
					<Atom3d ID="1382" HasProperties="1" Name="H" UserID="529" DisplayStyle="CPK" XYZ="-7.39668043328091,24.0948548110179,9.96127485131885" Connections="1364" ForcefieldType="h1" Charge="0.1268" Components="H" Color="255,255,255,255">
						<Properties IsBackboneAtom="0" RelativeVelocity="7.8379772130485,22.6577992220162,-17.0030439623977"/>
					</Atom3d>
					<Atom3d ID="1383" HasProperties="1" Name="C" UserID="530" DisplayStyle="CPK" XYZ="-7.79742719880033,25.0821486812798,14.9354460271023" Connections="1370,1384,1385" ForcefieldType="c3a" Components="C" Color="255,128,0,255">
						<Properties IsBackboneAtom="1" RelativeVelocity="-3.13145576371259,-5.2397837612612,0.642812180649269"/>
					</Atom3d>
					<Atom3d ID="1386" HasProperties="1" Name="C" UserID="531" DisplayStyle="CPK" XYZ="-10.0551461442384,24.0555318191218,14.3774466301235" Connections="1371,1387,1388" ForcefieldType="c3a" Components="C" Color="130,130,130,255">
						<Properties IsBackboneAtom="0" RelativeVelocity="-0.747451828615891,1.13617021543227,-2.48122040925038"/>
					</Atom3d>
					<Atom3d ID="1389" HasProperties="1" Name="C" UserID="532" DisplayStyle="CPK" XYZ="-7.6205812174055,26.064203764578,15.9444316157273" Connections="1373,1390,1384" ForcefieldType="c3a" Charge="0.2405" Components="C" Color="255,128,0,255">
						<Properties IsBackboneAtom="0" RelativeVelocity="1.95051924792081,-1.1318106212882,-3.27302080664934"/>
					</Atom3d>
					<Atom3d ID="1391" HasProperties="1" Name="H" UserID="533" DisplayStyle="CPK" XYZ="-8.69815156137967,23.7621742769697,7.3592742553304" Connections="1375" ForcefieldType="h1" Charge="0.053" Components="H" Color="255,255,255,255">
						<Properties IsBackboneAtom="0" RelativeVelocity="15.4128258728535,0.578841426674852,14.6501894753493"/>
					</Atom3d>
					<Atom3d ID="1392" HasProperties="1" Name="H" UserID="534" DisplayStyle="CPK" XYZ="-8.94201953426606,24.9106288290501,5.91456641918511" Connections="1376" ForcefieldType="h1" Charge="0.053" Components="H" Color="255,255,255,255">
						<Properties IsBackboneAtom="0" RelativeVelocity="-30.0688447493713,-4.30278932405931,8.82406396933533"/>
					</Atom3d>
					<Atom3d ID="1393" HasProperties="1" Name="H" UserID="535" DisplayStyle="CPK" XYZ="-9.87060220669084,25.2011602175885,7.50167904887448" Connections="1377" ForcefieldType="h1" Charge="0.053" Components="H" Color="255,255,255,255">
						<Properties IsBackboneAtom="0" RelativeVelocity="-4.41368612644729,-1.34022030313098,5.99282296034328"/>
					</Atom3d>
					<Atom3d ID="1394" HasProperties="1" Name="H" UserID="536" DisplayStyle="CPK" XYZ="-8.03460503817978,23.6295359312114,12.405602238663" Connections="1381" ForcefieldType="h1" Charge="0.1268" Components="H" Color="255,255,255,255">
						<Properties IsBackboneAtom="0" RelativeVelocity="17.0375745846898,6.55555563989752,1.2602795233208"/>
					</Atom3d>
					<Atom3d ID="1395" HasProperties="1" Name="C" UserID="537" DisplayStyle="CPK" XYZ="-6.80891930151982,24.1634796937997,14.8213734447942" Connections="1396,1385,1397" ForcefieldType="c3a" Charge="-0.1268" Components="C" Color="255,128,0,255">
						<Properties IsBackboneAtom="1" RelativeVelocity="-4.87245889485353,4.56377452986139,6.49794552591355"/>
					</Atom3d>
					<Atom3d ID="1398" HasProperties="1" Name="C" UserID="538" DisplayStyle="CPK" XYZ="-10.0030176883961,23.2315335298355,15.5014383351122" Connections="1387,1399,1400" ForcefieldType="c3a" Charge="-0.1268" Components="C" Color="130,130,130,255">
						<Properties IsBackboneAtom="0" RelativeVelocity="6.08894547443662,-4.29243763398679,2.73567014066477"/>
					</Atom3d>
					<Atom3d ID="1401" HasProperties="1" Name="C" UserID="539" DisplayStyle="CPK" XYZ="-11.0199944327749,23.7448025273782,13.4206974511113" Connections="1388,1402,1403" ForcefieldType="c3a" Charge="-0.1268" Components="C" Color="130,130,130,255">
						<Properties IsBackboneAtom="0" RelativeVelocity="-5.25864944445186,-11.8769078458806,3.52505678553335"/>
					</Atom3d>
					<Atom3d ID="1404" HasProperties="1" Name="N" UserID="540" DisplayStyle="CPK" XYZ="-6.58320639073709,26.2044609832477,16.7583507032042" Connections="1390,1405" ForcefieldType="n2a" Charge="-0.481" Components="N" Color="255,0,0,255">
						<Properties IsBackboneAtom="0" RelativeVelocity="-1.54034620647595,6.09149848773436,-8.56550141458615"/>
					</Atom3d>
					<Atom3d ID="1406" HasProperties="1" Name="C" UserID="541" DisplayStyle="CPK" XYZ="-5.66283391059221,24.2552169756508,15.6592245595429" Connections="1407,1396,529" ForcefieldType="c3a" Components="C" Color="255,128,0,255">
						<Properties IsBackboneAtom="1" RelativeVelocity="-3.17502314902269,2.66355305419009,0.752206501223668"/>
					</Atom3d>
					<Atom3d ID="1408" HasProperties="1" Name="H" UserID="542" DisplayStyle="CPK" XYZ="-6.89164159993831,23.3199046753049,14.0590492578316" Connections="1397" ForcefieldType="h1" Charge="0.1268" Components="H" Color="255,255,255,255">
						<Properties IsBackboneAtom="0" RelativeVelocity="-5.62250792234023,13.03186192513,-2.79130611099723"/>
					</Atom3d>
					<Atom3d ID="1409" HasProperties="1" Name="C" UserID="543" DisplayStyle="CPK" XYZ="-10.8398956814856,22.1377491803777,15.6628896531019" Connections="1399,1410,1411" ForcefieldType="c3a" Charge="-0.1268" Components="C" Color="130,130,130,255">
						<Properties IsBackboneAtom="0" RelativeVelocity="-1.69060689425903,0.0684418838888101,2.74152454860829"/>
					</Atom3d>
					<Atom3d ID="1412" HasProperties="1" Name="H" UserID="544" DisplayStyle="CPK" XYZ="-9.25170711270568,23.446509134536,16.3314490969411" Connections="1400" ForcefieldType="h1" Charge="0.1268" Components="H" Color="255,255,255,255">
						<Properties IsBackboneAtom="0" RelativeVelocity="16.5820480608972,-12.5099166250983,-4.63413963903718"/>
					</Atom3d>
					<Atom3d ID="1413" HasProperties="1" Name="C" UserID="545" DisplayStyle="CPK" XYZ="-11.8650915936656,22.6570390555174,13.5609677528677" Connections="1414,1402,1415" ForcefieldType="c3a" Charge="-0.1268" Components="C" Color="130,130,130,255">
						<Properties IsBackboneAtom="0" RelativeVelocity="2.08094773662382,-5.12359179216845,2.49607641483645"/>
					</Atom3d>
					<Atom3d ID="1416" HasProperties="1" Name="H" UserID="546" DisplayStyle="CPK" XYZ="-11.1299432964638,24.3942325314429,12.4902395672141" Connections="1403" ForcefieldType="h1" Charge="0.1268" Components="H" Color="255,255,255,255">
						<Properties IsBackboneAtom="0" RelativeVelocity="-5.33600668095457,12.6167743093475,20.6300087853158"/>
					</Atom3d>
					<Atom3d ID="1417" HasProperties="1" Name="C" UserID="547" DisplayStyle="CPK" XYZ="-5.58836869069953,25.2886404602399,16.5929427857067" Connections="1405,1407,1418" ForcefieldType="c3a" Charge="0.1137" Components="C" Color="255,128,0,255">
						<Properties IsBackboneAtom="0" RelativeVelocity="4.10642320857046,-3.31315924047742,0.675631890442374"/>
					</Atom3d>
					<Atom3d ID="1419" HasProperties="1" Name="C" UserID="548" DisplayStyle="CPK" XYZ="-11.7917017287789,21.8255409781399,14.6843641876945" Connections="1410,1414,1420" ForcefieldType="c3a" Charge="0.042" Components="C" Color="130,130,130,255">
						<Properties IsBackboneAtom="0" RelativeVelocity="3.64906145311303,0.112200008919642,-4.14763575661347"/>
					</Atom3d>
					<Atom3d ID="1421" HasProperties="1" Name="H" UserID="549" DisplayStyle="CPK" XYZ="-10.7549442457037,21.4878078465026,16.5956058331866" Connections="1411" ForcefieldType="h1" Charge="0.1268" Components="H" Color="255,255,255,255">
						<Properties IsBackboneAtom="0" RelativeVelocity="-23.6309177537037,-14.7480571985614,-5.58468918480262"/>
					</Atom3d>
					<Atom3d ID="1422" HasProperties="1" Name="H" UserID="550" DisplayStyle="CPK" XYZ="-12.6296732094303,22.443553878182,12.7427752398213" Connections="1415" ForcefieldType="h1" Charge="0.1268" Components="H" Color="255,255,255,255">
						<Properties IsBackboneAtom="0" RelativeVelocity="-13.8701859521923,-2.05111396703897,16.6003549455084"/>
					</Atom3d>
					<Atom3d ID="1423" HasProperties="1" Name="H" UserID="551" DisplayStyle="CPK" XYZ="-4.64640194918677,25.3485453794767,17.2322471068617" Connections="1418" ForcefieldType="h1" Charge="0.1268" Components="H" Color="255,255,255,255">
						<Properties IsBackboneAtom="0" RelativeVelocity="9.24784618188293,-43.3418601759451,-3.14904638452889"/>
					</Atom3d>
					<Atom3d ID="1424" HasProperties="1" Name="O" UserID="552" DisplayStyle="CPK" XYZ="-12.6611917871723,20.7559504088621,14.7608829482742" Connections="1420,1425" ForcefieldType="o2e" Charge="-0.202" Components="O" Color="0,0,255,255">
						<Properties IsBackboneAtom="0" RelativeVelocity="1.79788597513961,-9.43145604815817,-1.39028764528027"/>
					</Atom3d>
					<Atom3d ID="1426" HasProperties="1" Name="C" UserID="553" DisplayStyle="CPK" XYZ="-12.572392446378,19.9252947695006,15.9134252353892" Connections="1425,1427,1428,1429" ForcefieldType="c4o" Charge="0.001" Components="C" Color="130,130,130,255">
						<Properties IsBackboneAtom="0" RelativeVelocity="-0.27458270859313,3.7864777853952,-2.22020019920876"/>
					</Atom3d>
					<Atom3d ID="1430" HasProperties="1" Name="H" UserID="554" DisplayStyle="CPK" XYZ="-11.714748836512,20.2824665568318,16.5740883184377" Connections="1427" ForcefieldType="h1" Charge="0.053" Components="H" Color="255,255,255,255">
						<Properties IsBackboneAtom="0" RelativeVelocity="4.35624434991619,-6.19041620554721,-2.83796434413376"/>
					</Atom3d>
					<Atom3d ID="1431" HasProperties="1" Name="H" UserID="555" DisplayStyle="CPK" XYZ="-12.3813284856603,18.8483970693238,15.5918885146537" Connections="1428" ForcefieldType="h1" Charge="0.053" Components="H" Color="255,255,255,255">
						<Properties IsBackboneAtom="0" RelativeVelocity="-8.53208939148423,8.86355160602259,-24.1312311925957"/>
					</Atom3d>
					<Atom3d ID="1432" HasProperties="1" Name="H" UserID="556" DisplayStyle="CPK" XYZ="-13.5499836869412,19.9797758011946,16.4973320259578" Connections="1429" ForcefieldType="h1" Charge="0.053" Components="H" Color="255,255,255,255">
						<Properties IsBackboneAtom="0" RelativeVelocity="-8.01485802412814,5.08894201660061,-15.3006855954854"/>
					</Atom3d>
					<Bond ID="1046" Connects="1045,1049"/>
					<Bond ID="1047" Connects="1045,1052" Type="Double"/>
					<Bond ID="1050" Connects="1049,1055" Type="Double"/>
					<Bond ID="1051" Connects="1049,1058"/>
					<Bond ID="1053" Connects="1059,1052"/>
					<Bond ID="1054" Connects="1052,1062"/>
					<Bond ID="1056" Connects="1055,1063"/>
					<Bond ID="1057" Connects="1055,1065"/>
					<Bond ID="1060" Connects="1063,1059" Type="Double"/>
					<Bond ID="1061" Connects="1059,1066"/>
					<Bond ID="1064" Connects="1063,1070"/>
					<Bond ID="1067" Connects="1073,1066"/>
					<Bond ID="1068" Connects="1066,1075"/>
					<Bond ID="1069" Connects="1066,1079"/>
					<Bond ID="1071" Connects="1070,1073" Type="Double"/>
					<Bond ID="1072" Connects="1070,1083"/>
					<Bond ID="1074" Connects="1073,1086"/>
					<Bond ID="1076" Connects="1075,1089"/>
					<Bond ID="1077" Connects="1075,1093"/>
					<Bond ID="1078" Connects="1075,1094"/>
					<Bond ID="1080" Connects="1079,1095"/>
					<Bond ID="1081" Connects="1079,1099"/>
					<Bond ID="1082" Connects="1079,1100"/>
					<Bond ID="1084" Connects="1083,1101" Type="Double"/>
					<Bond ID="1085" Connects="1083,1104"/>
					<Bond ID="1087" Connects="1105,1086" Type="Double"/>
					<Bond ID="1088" Connects="1086,1107"/>
					<Bond ID="1090" Connects="1089,1108"/>
					<Bond ID="1091" Connects="1089,1112"/>
					<Bond ID="1092" Connects="1089,1113"/>
					<Bond ID="1096" Connects="1095,1114"/>
					<Bond ID="1097" Connects="1095,1118"/>
					<Bond ID="1098" Connects="1095,1119"/>
					<Bond ID="1102" Connects="1101,1105"/>
					<Bond ID="1103" Connects="1101,1120"/>
					<Bond ID="1106" Connects="1105,1121"/>
					<Bond ID="1109" Connects="1108,1124"/>
					<Bond ID="1110" Connects="1108,1128"/>
					<Bond ID="1111" Connects="1108,1129"/>
					<Bond ID="1115" Connects="1114,1130"/>
					<Bond ID="1116" Connects="1114,1134"/>
					<Bond ID="1117" Connects="1114,1135"/>
					<Bond ID="1122" Connects="1136,1121"/>
					<Bond ID="1123" Connects="1121,1139" Type="Double"/>
					<Bond ID="1125" Connects="1124,1142"/>
					<Bond ID="1126" Connects="1124,1146"/>
					<Bond ID="1127" Connects="1124,1147"/>
					<Bond ID="1131" Connects="1130,1148"/>
					<Bond ID="1132" Connects="1130,1152"/>
					<Bond ID="1133" Connects="1130,1153"/>
					<Bond ID="1137" Connects="1154,1136" Type="Double"/>
					<Bond ID="1138" Connects="1136,1156"/>
					<Bond ID="1140" Connects="1139,1157"/>
					<Bond ID="1141" Connects="1139,1160"/>
					<Bond ID="1143" Connects="1142,1161"/>
					<Bond ID="1144" Connects="1142,1165"/>
					<Bond ID="1145" Connects="1142,1166"/>
					<Bond ID="1149" Connects="1148,1167"/>
					<Bond ID="1150" Connects="1148,1171"/>
					<Bond ID="1151" Connects="1148,1172"/>
					<Bond ID="1155" Connects="1173,1154"/>
					<Bond ID="1158" Connects="1175,1157"/>
					<Bond ID="1159" Connects="1173,1157" Type="Double"/>
					<Bond ID="1162" Connects="1161,1179"/>
					<Bond ID="1163" Connects="1161,1183"/>
					<Bond ID="1164" Connects="1161,1184"/>
					<Bond ID="1168" Connects="1167,1185"/>
					<Bond ID="1169" Connects="1167,1189"/>
					<Bond ID="1170" Connects="1167,1190"/>
					<Bond ID="1174" Connects="1191,1173"/>
					<Bond ID="1176" Connects="1194,1175"/>
					<Bond ID="1177" Connects="1175,1197"/>
					<Bond ID="1178" Connects="1175,1199"/>
					<Bond ID="1180" Connects="1179,1202"/>
					<Bond ID="1181" Connects="1179,1206"/>
					<Bond ID="1182" Connects="1179,1207"/>
					<Bond ID="1186" Connects="1185,1208"/>
					<Bond ID="1187" Connects="1185,1212"/>
					<Bond ID="1188" Connects="1185,1213"/>
					<Bond ID="1192" Connects="1197,1191"/>
					<Bond ID="1193" Connects="1214,1191" Type="Double"/>
					<Bond ID="1195" Connects="1216,1194"/>
					<Bond ID="1196" Connects="1194,1219" Type="Double"/>
					<Bond ID="1198" Connects="1197,1222" Type="Double"/>
					<Bond ID="1200" Connects="1199,1225"/>
					<Bond ID="1201" Connects="1199,1228" Type="Double"/>
					<Bond ID="1203" Connects="1202,1231"/>
					<Bond ID="1204" Connects="1202,1232"/>
					<Bond ID="1205" Connects="1202,1233"/>
					<Bond ID="1209" Connects="1208,1234"/>
					<Bond ID="1210" Connects="1208,1235"/>
					<Bond ID="1211" Connects="1208,1236"/>
					<Bond ID="1215" Connects="1237,1214"/>
					<Bond ID="1217" Connects="1240,1216" Type="Double"/>
					<Bond ID="1218" Connects="1216,1243"/>
					<Bond ID="1220" Connects="1244,1219"/>
					<Bond ID="1221" Connects="1219,1247"/>
					<Bond ID="1223" Connects="1222,1248"/>
					<Bond ID="1224" Connects="1222,1250"/>
					<Bond ID="1226" Connects="1225,1251" Type="Double"/>
					<Bond ID="1227" Connects="1225,1254"/>
					<Bond ID="1229" Connects="1255,1228"/>
					<Bond ID="1230" Connects="1228,1258"/>
					<Bond ID="1238" Connects="1248,1237" Type="Double"/>
					<Bond ID="1239" Connects="1237,1259"/>
					<Bond ID="1241" Connects="1260,1240"/>
					<Bond ID="1242" Connects="1240,1262"/>
					<Bond ID="1245" Connects="1263,1244"/>
					<Bond ID="1246" Connects="1260,1244" Type="Double"/>
					<Bond ID="1249" Connects="1248,1266"/>
					<Bond ID="1252" Connects="1251,1269"/>
					<Bond ID="1253" Connects="1251,1271"/>
					<Bond ID="1256" Connects="1269,1255" Type="Double"/>
					<Bond ID="1257" Connects="1255,1272"/>
					<Bond ID="1261" Connects="1273,1260"/>
					<Bond ID="1264" Connects="1276,1263"/>
					<Bond ID="1265" Connects="1263,1278" Type="Double"/>
					<Bond ID="1267" Connects="1266,1281" Type="Double"/>
					<Bond ID="1268" Connects="1266,1284"/>
					<Bond ID="1270" Connects="1269,1287"/>
					<Bond ID="1274" Connects="1276,1273"/>
					<Bond ID="1275" Connects="1273,1289"/>
					<Bond ID="1277" Connects="1293,1276" Type="Double"/>
					<Bond ID="1279" Connects="1296,1278"/>
					<Bond ID="1280" Connects="1278,1299"/>
					<Bond ID="1282" Connects="1281,1300"/>
					<Bond ID="1283" Connects="1281,1303"/>
					<Bond ID="1285" Connects="1304,1284" Type="Double"/>
					<Bond ID="1286" Connects="1284,1307"/>
					<Bond ID="1288" Connects="1287,1308"/>
					<Bond ID="1290" Connects="1289,1312"/>
					<Bond ID="1291" Connects="1289,1316"/>
					<Bond ID="1292" Connects="1289,1317"/>
					<Bond ID="1294" Connects="1318,1293"/>
					<Bond ID="1295" Connects="1293,1320"/>
					<Bond ID="1297" Connects="1321,1296"/>
					<Bond ID="1298" Connects="1296,1318" Type="Double"/>
					<Bond ID="1301" Connects="1300,1324" Type="Double"/>
					<Bond ID="1302" Connects="1300,1326"/>
					<Bond ID="1305" Connects="1324,1304"/>
					<Bond ID="1306" Connects="1304,1327"/>
					<Bond ID="1309" Connects="1308,1330"/>
					<Bond ID="1310" Connects="1308,1331"/>
					<Bond ID="1311" Connects="1308,1332"/>
					<Bond ID="1313" Connects="1312,1333"/>
					<Bond ID="1314" Connects="1312,1334"/>
					<Bond ID="1315" Connects="1312,1335"/>
					<Bond ID="1319" Connects="1318,1336"/>
					<Bond ID="1322" Connects="1337,1321"/>
					<Bond ID="1323" Connects="1321,1340" Type="Double"/>
					<Bond ID="1325" Connects="1324,1343"/>
					<Bond ID="1328" Connects="1346,1327" Type="Double"/>
					<Bond ID="1329" Connects="1327,1348"/>
					<Bond ID="1338" Connects="1351,1337" Type="Double"/>
					<Bond ID="1339" Connects="1337,1354"/>
					<Bond ID="1341" Connects="1340,1355"/>
					<Bond ID="1342" Connects="1340,1357"/>
					<Bond ID="1344" Connects="1343,1346"/>
					<Bond ID="1345" Connects="1343,1358"/>
					<Bond ID="1347" Connects="1346,1362"/>
					<Bond ID="1349" Connects="1365,1348" Type="Double"/>
					<Bond ID="1350" Connects="1348,1368"/>
					<Bond ID="1352" Connects="1369,1351"/>
					<Bond ID="1353" Connects="1351,1372"/>
					<Bond ID="1356" Connects="1355,1372" Type="Double"/>
					<Bond ID="1359" Connects="1358,1374"/>
					<Bond ID="1360" Connects="1358,1378"/>
					<Bond ID="1361" Connects="1358,1379"/>
					<Bond ID="1363" Connects="1362,1380" Type="Double"/>
					<Bond ID="1364" Connects="1362,1382"/>
					<Bond ID="1366" Connects="1369,1365"/>
					<Bond ID="1367" Connects="1380,1365"/>
					<Bond ID="1370" Connects="1369,1383"/>
					<Bond ID="1371" Connects="1369,1386"/>
					<Bond ID="1373" Connects="1372,1389"/>
					<Bond ID="1375" Connects="1374,1391"/>
					<Bond ID="1376" Connects="1374,1392"/>
					<Bond ID="1377" Connects="1374,1393"/>
					<Bond ID="1381" Connects="1380,1394"/>
					<Bond ID="1384" Connects="1389,1383" Type="Double"/>
					<Bond ID="1385" Connects="1395,1383"/>
					<Bond ID="1387" Connects="1386,1398"/>
					<Bond ID="1388" Connects="1386,1401" Type="Double"/>
					<Bond ID="1390" Connects="1389,1404"/>
					<Bond ID="1396" Connects="1406,1395" Type="Double"/>
					<Bond ID="1397" Connects="1395,1408"/>
					<Bond ID="1399" Connects="1398,1409" Type="Double"/>
					<Bond ID="1400" Connects="1398,1412"/>
					<Bond ID="1402" Connects="1413,1401"/>
					<Bond ID="1403" Connects="1401,1416"/>
					<Bond ID="1405" Connects="1404,1417" Type="Double"/>
					<Bond ID="1407" Connects="1417,1406"/>
					<Bond ID="1410" Connects="1409,1419"/>
					<Bond ID="1411" Connects="1409,1421"/>
					<Bond ID="1414" Connects="1419,1413" Type="Double"/>
					<Bond ID="1415" Connects="1413,1422"/>
					<Bond ID="1418" Connects="1417,1423"/>
					<Bond ID="1420" Connects="1419,1424"/>
					<Bond ID="1425" Connects="1424,1426"/>
					<Bond ID="1427" Connects="1426,1430"/>
					<Bond ID="1428" Connects="1426,1431"/>
					<Bond ID="1429" Connects="1426,1432"/>
					<ChargeGroup ID="1433" Name="CG131" NumTriggerSets="1" SwitchingCenter="1124">
						<MonitorTriggerSet ID="1434" Objects="1124,1146,1147" ShouldAllowDeletions="0" EventMask="13"/>
					</ChargeGroup>
					<ChargeGroup ID="1435" Name="CG132" NumTriggerSets="1" SwitchingCenter="1108">
						<MonitorTriggerSet ID="1436" Objects="1128,1108,1129" ShouldAllowDeletions="0" EventMask="13"/>
					</ChargeGroup>
					<ChargeGroup ID="1437" Name="CG133" NumTriggerSets="1" SwitchingCenter="1130">
						<MonitorTriggerSet ID="1438" Objects="1130,1152,1153" ShouldAllowDeletions="0" EventMask="13"/>
					</ChargeGroup>
					<ChargeGroup ID="1439" Name="CG134" NumTriggerSets="1" SwitchingCenter="1114">
						<MonitorTriggerSet ID="1440" Objects="1134,1114,1135" ShouldAllowDeletions="0" EventMask="13"/>
					</ChargeGroup>
					<ChargeGroup ID="1441" Name="CG135" NumTriggerSets="1" SwitchingCenter="1121">
						<MonitorTriggerSet ID="1442" Objects="1136,1154,1173,1157,1139,1121,1105,1160,1156" ShouldAllowDeletions="0" EventMask="13"/>
					</ChargeGroup>
					<ChargeGroup ID="1443" Name="CG136" NumTriggerSets="1" SwitchingCenter="1142">
						<MonitorTriggerSet ID="1444" Objects="1142,1165,1166" ShouldAllowDeletions="0" EventMask="13"/>
					</ChargeGroup>
					<ChargeGroup ID="1445" Name="CG137" NumTriggerSets="1" SwitchingCenter="1148">
						<MonitorTriggerSet ID="1446" Objects="1148,1171,1172" ShouldAllowDeletions="0" EventMask="13"/>
					</ChargeGroup>
					<ChargeGroup ID="1447" Name="CG138" NumTriggerSets="1" SwitchingCenter="1161">
						<MonitorTriggerSet ID="1448" Objects="1161,1183,1184" ShouldAllowDeletions="0" EventMask="13"/>
					</ChargeGroup>
					<ChargeGroup ID="1449" Name="CG139" NumTriggerSets="1" SwitchingCenter="1167">
						<MonitorTriggerSet ID="1450" Objects="1167,1189,1190" ShouldAllowDeletions="0" EventMask="13"/>
					</ChargeGroup>
					<ChargeGroup ID="1451" Name="CG140" NumTriggerSets="1" SwitchingCenter="1175">
						<MonitorTriggerSet ID="1452" Objects="1175,1199" ShouldAllowDeletions="0" EventMask="13"/>
					</ChargeGroup>
					<ChargeGroup ID="1453" Name="CG141" NumTriggerSets="1" SwitchingCenter="1179">
						<MonitorTriggerSet ID="1454" Objects="1179,1206,1207" ShouldAllowDeletions="0" EventMask="13"/>
					</ChargeGroup>
					<ChargeGroup ID="1455" Name="CG142" NumTriggerSets="1" SwitchingCenter="1185">
						<MonitorTriggerSet ID="1456" Objects="1185,1212,1213" ShouldAllowDeletions="0" EventMask="13"/>
					</ChargeGroup>
					<ChargeGroup ID="1457" Name="CG143" NumTriggerSets="1" SwitchingCenter="1214">
						<MonitorTriggerSet ID="1458" Objects="1191,1214,1237,1259" ShouldAllowDeletions="0" EventMask="13"/>
					</ChargeGroup>
					<ChargeGroup ID="1459" Name="CG144" NumTriggerSets="1" SwitchingCenter="1219">
						<MonitorTriggerSet ID="1460" Objects="1194,1219,1247" ShouldAllowDeletions="0" EventMask="13"/>
					</ChargeGroup>
					<ChargeGroup ID="1461" Name="CG145" NumTriggerSets="1" SwitchingCenter="1222">
						<MonitorTriggerSet ID="1462" Objects="1197,1222,1250" ShouldAllowDeletions="0" EventMask="13"/>
					</ChargeGroup>
					<ChargeGroup ID="1463" Name="CG146" NumTriggerSets="1" SwitchingCenter="1202">
						<MonitorTriggerSet ID="1464" Objects="1202,1231,1232,1233" ShouldAllowDeletions="0" EventMask="13"/>
					</ChargeGroup>
					<ChargeGroup ID="1465" Name="CG147" NumTriggerSets="1" SwitchingCenter="1208">
						<MonitorTriggerSet ID="1466" Objects="1208,1234,1235,1236" ShouldAllowDeletions="0" EventMask="13"/>
					</ChargeGroup>
					<ChargeGroup ID="1467" Name="CG148" NumTriggerSets="1" SwitchingCenter="1243">
						<MonitorTriggerSet ID="1468" Objects="1216,1243" ShouldAllowDeletions="0" EventMask="13"/>
					</ChargeGroup>
					<ChargeGroup ID="1469" Name="CG149" NumTriggerSets="1" SwitchingCenter="1225">
						<MonitorTriggerSet ID="1470" Objects="1225,1254" ShouldAllowDeletions="0" EventMask="13"/>
					</ChargeGroup>
					<ChargeGroup ID="1471" Name="CG150" NumTriggerSets="1" SwitchingCenter="1228">
						<MonitorTriggerSet ID="1472" Objects="1228,1258" ShouldAllowDeletions="0" EventMask="13"/>
					</ChargeGroup>
					<ChargeGroup ID="1473" Name="CG151" NumTriggerSets="1" SwitchingCenter="1240">
						<MonitorTriggerSet ID="1474" Objects="1240,1262" ShouldAllowDeletions="0" EventMask="13"/>
					</ChargeGroup>
					<ChargeGroup ID="1475" Name="CG152" NumTriggerSets="1" SwitchingCenter="1260">
						<MonitorTriggerSet ID="1476" Objects="1244,1260" ShouldAllowDeletions="0" EventMask="13"/>
					</ChargeGroup>
					<ChargeGroup ID="1477" Name="CG153" NumTriggerSets="1" SwitchingCenter="1266">
						<MonitorTriggerSet ID="1478" Objects="1248,1266" ShouldAllowDeletions="0" EventMask="13"/>
					</ChargeGroup>
					<ChargeGroup ID="1479" Name="CG154" NumTriggerSets="1" SwitchingCenter="1271">
						<MonitorTriggerSet ID="1480" Objects="1251,1271" ShouldAllowDeletions="0" EventMask="13"/>
					</ChargeGroup>
					<ChargeGroup ID="1481" Name="CG155" NumTriggerSets="1" SwitchingCenter="1255">
						<MonitorTriggerSet ID="1482" Objects="1255,1272" ShouldAllowDeletions="0" EventMask="13"/>
					</ChargeGroup>
					<ChargeGroup ID="1483" Name="CG156" NumTriggerSets="1" SwitchingCenter="1278">
						<MonitorTriggerSet ID="1484" Objects="1263,1278,1299" ShouldAllowDeletions="0" EventMask="13"/>
					</ChargeGroup>
					<ChargeGroup ID="1485" Name="CG157" NumTriggerSets="1" SwitchingCenter="1308">
						<MonitorTriggerSet ID="1486" Objects="1269,1287,1308,1330,1331,1332" ShouldAllowDeletions="0" EventMask="13"/>
					</ChargeGroup>
					<ChargeGroup ID="1487" Name="CG158" NumTriggerSets="1" SwitchingCenter="1289">
						<MonitorTriggerSet ID="1488" Objects="1273,1289,1316,1317" ShouldAllowDeletions="0" EventMask="13"/>
					</ChargeGroup>
					<ChargeGroup ID="1489" Name="CG159" NumTriggerSets="1" SwitchingCenter="1293">
						<MonitorTriggerSet ID="1490" Objects="1276,1293,1320" ShouldAllowDeletions="0" EventMask="13"/>
					</ChargeGroup>
					<ChargeGroup ID="1491" Name="CG160" NumTriggerSets="1" SwitchingCenter="1281">
						<MonitorTriggerSet ID="1492" Objects="1281,1303" ShouldAllowDeletions="0" EventMask="13"/>
					</ChargeGroup>
					<ChargeGroup ID="1493" Name="CG161" NumTriggerSets="1" SwitchingCenter="1307">
						<MonitorTriggerSet ID="1494" Objects="1284,1307" ShouldAllowDeletions="0" EventMask="13"/>
					</ChargeGroup>
					<ChargeGroup ID="1495" Name="CG162" NumTriggerSets="1" SwitchingCenter="1318">
						<MonitorTriggerSet ID="1496" Objects="1296,1318,1336" ShouldAllowDeletions="0" EventMask="13"/>
					</ChargeGroup>
					<ChargeGroup ID="1497" Name="CG163" NumTriggerSets="1" SwitchingCenter="1326">
						<MonitorTriggerSet ID="1498" Objects="1300,1326" ShouldAllowDeletions="0" EventMask="13"/>
					</ChargeGroup>
					<ChargeGroup ID="1499" Name="CG164" NumTriggerSets="1" SwitchingCenter="1327">
						<MonitorTriggerSet ID="1500" Objects="1304,1327" ShouldAllowDeletions="0" EventMask="13"/>
					</ChargeGroup>
					<ChargeGroup ID="1501" Name="CG165" NumTriggerSets="1" SwitchingCenter="1312">
						<MonitorTriggerSet ID="1502" Objects="1312,1333,1334,1335" ShouldAllowDeletions="0" EventMask="13"/>
					</ChargeGroup>
					<ChargeGroup ID="1503" Name="CG166" NumTriggerSets="1" SwitchingCenter="1340">
						<MonitorTriggerSet ID="1504" Objects="1321,1340,1355,1372,1351,1357" ShouldAllowDeletions="0" EventMask="13"/>
					</ChargeGroup>
					<ChargeGroup ID="1505" Name="CG167" NumTriggerSets="1" SwitchingCenter="1343">
						<MonitorTriggerSet ID="1506" Objects="1324,1343" ShouldAllowDeletions="0" EventMask="13"/>
					</ChargeGroup>
					<ChargeGroup ID="1507" Name="CG168" NumTriggerSets="1" SwitchingCenter="1354">
						<MonitorTriggerSet ID="1508" Objects="1337,1354" ShouldAllowDeletions="0" EventMask="13"/>
					</ChargeGroup>
					<ChargeGroup ID="1509" Name="CG169" NumTriggerSets="1" SwitchingCenter="1362">
						<MonitorTriggerSet ID="1510" Objects="1346,1362,1382" ShouldAllowDeletions="0" EventMask="13"/>
					</ChargeGroup>
					<ChargeGroup ID="1511" Name="CG170" NumTriggerSets="1" SwitchingCenter="1368">
						<MonitorTriggerSet ID="1512" Objects="1348,1368" ShouldAllowDeletions="0" EventMask="13"/>
					</ChargeGroup>
					<ChargeGroup ID="1513" Name="CG171" NumTriggerSets="1" SwitchingCenter="1358">
						<MonitorTriggerSet ID="1514" Objects="1358,1378,1379" ShouldAllowDeletions="0" EventMask="13"/>
					</ChargeGroup>
					<ChargeGroup ID="1515" Name="CG172" NumTriggerSets="1" SwitchingCenter="1380">
						<MonitorTriggerSet ID="1516" Objects="1365,1380,1394" ShouldAllowDeletions="0" EventMask="13"/>
					</ChargeGroup>
					<ChargeGroup ID="1517" Name="CG173" NumTriggerSets="1" SwitchingCenter="1386">
						<MonitorTriggerSet ID="1518" Objects="1369,1386" ShouldAllowDeletions="0" EventMask="13"/>
					</ChargeGroup>
					<ChargeGroup ID="1519" Name="CG174" NumTriggerSets="1" SwitchingCenter="1374">
						<MonitorTriggerSet ID="1520" Objects="1374,1391,1392,1393" ShouldAllowDeletions="0" EventMask="13"/>
					</ChargeGroup>
					<ChargeGroup ID="1521" Name="CG175" NumTriggerSets="1" SwitchingCenter="1395">
						<MonitorTriggerSet ID="1522" Objects="1383,1395,1408" ShouldAllowDeletions="0" EventMask="13"/>
					</ChargeGroup>
					<ChargeGroup ID="1523" Name="CG176" NumTriggerSets="1" SwitchingCenter="1417">
						<MonitorTriggerSet ID="1524" Objects="1389,1404,1417,1406,1423" ShouldAllowDeletions="0" EventMask="13"/>
					</ChargeGroup>
					<ChargeGroup ID="1525" Name="CG177" NumTriggerSets="1" SwitchingCenter="1398">
						<MonitorTriggerSet ID="1526" Objects="1398,1412" ShouldAllowDeletions="0" EventMask="13"/>
					</ChargeGroup>
					<ChargeGroup ID="1527" Name="CG178" NumTriggerSets="1" SwitchingCenter="1416">
						<MonitorTriggerSet ID="1528" Objects="1401,1416" ShouldAllowDeletions="0" EventMask="13"/>
					</ChargeGroup>
					<ChargeGroup ID="1529" Name="CG179" NumTriggerSets="1" SwitchingCenter="1409">
						<MonitorTriggerSet ID="1530" Objects="1409,1421" ShouldAllowDeletions="0" EventMask="13"/>
					</ChargeGroup>
					<ChargeGroup ID="1531" Name="CG180" NumTriggerSets="1" SwitchingCenter="1413">
						<MonitorTriggerSet ID="1532" Objects="1413,1422" ShouldAllowDeletions="0" EventMask="13"/>
					</ChargeGroup>
					<ChargeGroup ID="1533" Name="CG181" NumTriggerSets="1" SwitchingCenter="1426">
						<MonitorTriggerSet ID="1534" Objects="1419,1424,1426,1430,1431,1432" ShouldAllowDeletions="0" EventMask="13"/>
					</ChargeGroup>
					<ChargeGroup ID="1535" Name="CG182" NumTriggerSets="1" SwitchingCenter="1052">
						<MonitorTriggerSet ID="1536" Objects="1045,1052,1062" ShouldAllowDeletions="0" EventMask="13"/>
					</ChargeGroup>
					<ChargeGroup ID="1537" Name="CG183" NumTriggerSets="1" SwitchingCenter="1049">
						<MonitorTriggerSet ID="1538" Objects="1049,1058" ShouldAllowDeletions="0" EventMask="13"/>
					</ChargeGroup>
					<ChargeGroup ID="1539" Name="CG184" NumTriggerSets="1" SwitchingCenter="1065">
						<MonitorTriggerSet ID="1540" Objects="1055,1065" ShouldAllowDeletions="0" EventMask="13"/>
					</ChargeGroup>
					<ChargeGroup ID="1541" Name="CG185" NumTriggerSets="1" SwitchingCenter="1059">
						<MonitorTriggerSet ID="1542" Objects="1059,1066" ShouldAllowDeletions="0" EventMask="13"/>
					</ChargeGroup>
					<ChargeGroup ID="1543" Name="CG186" NumTriggerSets="1" SwitchingCenter="1063">
						<MonitorTriggerSet ID="1544" Objects="1063,1070" ShouldAllowDeletions="0" EventMask="13"/>
					</ChargeGroup>
					<ChargeGroup ID="1545" Name="CG187" NumTriggerSets="1" SwitchingCenter="1086">
						<MonitorTriggerSet ID="1546" Objects="1073,1086,1107" ShouldAllowDeletions="0" EventMask="13"/>
					</ChargeGroup>
					<ChargeGroup ID="1547" Name="CG188" NumTriggerSets="1" SwitchingCenter="1075">
						<MonitorTriggerSet ID="1548" Objects="1075,1093,1094" ShouldAllowDeletions="0" EventMask="13"/>
					</ChargeGroup>
					<ChargeGroup ID="1549" Name="CG189" NumTriggerSets="1" SwitchingCenter="1079">
						<MonitorTriggerSet ID="1550" Objects="1079,1099,1100" ShouldAllowDeletions="0" EventMask="13"/>
					</ChargeGroup>
					<ChargeGroup ID="1551" Name="CG190" NumTriggerSets="1" SwitchingCenter="1104">
						<MonitorTriggerSet ID="1552" Objects="1083,1104" ShouldAllowDeletions="0" EventMask="13"/>
					</ChargeGroup>
					<ChargeGroup ID="1553" Name="CG191" NumTriggerSets="1" SwitchingCenter="1089">
						<MonitorTriggerSet ID="1554" Objects="1089,1112,1113" ShouldAllowDeletions="0" EventMask="13"/>
					</ChargeGroup>
					<ChargeGroup ID="1555" Name="CG192" NumTriggerSets="1" SwitchingCenter="1095">
						<MonitorTriggerSet ID="1556" Objects="1095,1118,1119" ShouldAllowDeletions="0" EventMask="13"/>
					</ChargeGroup>
					<ChargeGroup ID="1557" Name="CG193" NumTriggerSets="1" SwitchingCenter="1101">
						<MonitorTriggerSet ID="1558" Objects="1101,1120" ShouldAllowDeletions="0" EventMask="13"/>
					</ChargeGroup>
				</RepeatUnit>
				<Bond ID="529" Connects="526,1406"/>
				<RepeatUnit ID="1559" NumChildren="452" FlipProbability="0" ChiralInversionProbability="0">
					<Atom3d ID="1560" HasProperties="1" Name="C" UserID="557" DisplayStyle="CPK" XYZ="-46.0588806555278,52.919909443203,13.5557093885785" Connections="1561,1562,1563" ForcefieldType="c3a" Components="C" Color="0,0,255,255">
						<Properties IsBackboneAtom="1" RelativeVelocity="9.96829850454077,-11.3488246647666,8.79069440386895"/>
					</Atom3d>
					<Atom3d ID="1564" HasProperties="1" Name="C" UserID="558" DisplayStyle="CPK" XYZ="-46.4075908925508,51.5299468430463,13.655875449702" Connections="1561,1565,1566" ForcefieldType="c3a" Charge="-0.1268" Components="C" Color="0,0,255,255">
						<Properties IsBackboneAtom="0" RelativeVelocity="4.24450232475749,-3.31234889915442,4.04712649182988"/>
					</Atom3d>
					<Atom3d ID="1567" HasProperties="1" Name="C" UserID="559" DisplayStyle="CPK" XYZ="-44.6701877643066,53.2635303832114,13.5789393708011" Connections="1562,1568,1569" ForcefieldType="c3a" Charge="-0.1268" Components="C" Color="0,0,255,255">
						<Properties IsBackboneAtom="1" RelativeVelocity="2.60889128280062,-3.03290513129892,-2.39363423323118"/>
					</Atom3d>
					<Atom3d ID="1570" HasProperties="1" Name="C" UserID="560" DisplayStyle="CPK" XYZ="-45.4459408988829,50.5681909248413,13.7948487437139" Connections="1565,1571,1572" ForcefieldType="c3a" Charge="-0.1268" Components="C" Color="0,0,255,255">
						<Properties IsBackboneAtom="0" RelativeVelocity="6.96193563676076,-2.36320598933636,-0.113831525983422"/>
					</Atom3d>
					<Atom3d ID="1573" HasProperties="1" Name="H" UserID="561" DisplayStyle="CPK" XYZ="-47.5020053410126,51.2128243017878,13.6199551861116" Connections="1566" ForcefieldType="h1" Charge="0.1268" Components="H" Color="255,255,255,255">
						<Properties IsBackboneAtom="0" RelativeVelocity="-1.86882260963987,15.5370036030498,23.895437681855"/>
					</Atom3d>
					<Atom3d ID="1574" HasProperties="1" Name="C" UserID="562" DisplayStyle="CPK" XYZ="-43.7163233770138,52.3092737607397,13.7256538585964" Connections="1575,1568,1576" ForcefieldType="c3a" Components="C" Color="0,0,255,255">
						<Properties IsBackboneAtom="1" RelativeVelocity="-0.0451580344557666,4.25441723961117,2.69213090054805"/>
					</Atom3d>
					<Atom3d ID="1577" HasProperties="1" Name="H" UserID="563" DisplayStyle="CPK" XYZ="-44.3506658924867,54.3527271015314,13.4733162732223" Connections="1569" ForcefieldType="h1" Charge="0.1268" Components="H" Color="255,255,255,255">
						<Properties IsBackboneAtom="0" RelativeVelocity="12.0226405812078,-5.27815881040689,2.93073013859011"/>
					</Atom3d>
					<Atom3d ID="1578" HasProperties="1" Name="C" UserID="564" DisplayStyle="CPK" XYZ="-44.0950639138033,50.9601657411093,13.838460445644" Connections="1571,1575,1579" ForcefieldType="c3a" Components="C" Color="0,0,255,255">
						<Properties IsBackboneAtom="0" RelativeVelocity="7.70590532428271,2.07280782678762,-1.21984309012971"/>
					</Atom3d>
					<Atom3d ID="1580" HasProperties="1" Name="H" UserID="565" DisplayStyle="CPK" XYZ="-45.744462997036,49.4707594351294,13.8731343670139" Connections="1572" ForcefieldType="h1" Charge="0.1268" Components="H" Color="255,255,255,255">
						<Properties IsBackboneAtom="0" RelativeVelocity="-18.2926172777521,4.30235961823938,-2.9756664328355"/>
					</Atom3d>
					<Atom3d ID="1581" HasProperties="1" Name="C" UserID="566" DisplayStyle="CPK" XYZ="-42.2067469113149,52.4664403877385,13.8249919412355" Connections="1576,1582,1583,1584" ForcefieldType="c44" Components="C" Color="0,0,255,255">
						<Properties IsBackboneAtom="1" RelativeVelocity="3.8595462652687,-5.40980668253787,-7.32600808077425"/>
					</Atom3d>
					<Atom3d ID="1585" HasProperties="1" Name="C" UserID="567" DisplayStyle="CPK" XYZ="-42.9239460762244,50.1686455326401,14.0212805211826" Connections="1579,1586,1587" ForcefieldType="c3a" Components="C" Color="0,0,255,255">
						<Properties IsBackboneAtom="0" RelativeVelocity="-6.90079119262111,-2.3121814502291,4.1348546846986"/>
					</Atom3d>
					<Atom3d ID="1588" HasProperties="1" Name="C" UserID="568" DisplayStyle="CPK" XYZ="-41.8003745612968,51.0140893594662,14.0152255281953" Connections="1586,1582,1589" ForcefieldType="c3a" Components="C" Color="0,0,255,255">
						<Properties IsBackboneAtom="1" RelativeVelocity="-2.25909591767792,6.72119031933583,2.25636809764209"/>
					</Atom3d>
					<Atom3d ID="1590" HasProperties="1" UserID="569" DisplayStyle="CPK" XYZ="-41.6120205841166,53.0895914640919,12.5297843331978" Connections="1583,1591,1592,1593" ForcefieldType="c4" Charge="-0.106" Components="C" Color="130,130,130,255">
						<Properties IsBackboneAtom="0" RelativeVelocity="-9.02109602373186,-6.38212741289497,-1.54989574551308"/>
					</Atom3d>
					<Atom3d ID="1594" HasProperties="1" UserID="570" DisplayStyle="CPK" XYZ="-41.824726779266,53.3029708596228,15.0762354201447" Connections="1584,1595,1596,1597" ForcefieldType="c4" Charge="-0.106" Components="C" Color="130,130,130,255">
						<Properties IsBackboneAtom="0" RelativeVelocity="8.08368119779916,3.58268495080226,-6.71288736427919"/>
					</Atom3d>
					<Atom3d ID="1598" HasProperties="1" Name="C" UserID="571" DisplayStyle="CPK" XYZ="-42.7967192881313,48.7774161756058,14.1895447948765" Connections="1587,1599,1600" ForcefieldType="c3a" Charge="-0.1268" Components="C" Color="0,0,255,255">
						<Properties IsBackboneAtom="0" RelativeVelocity="-3.04712022039665,-4.88577747706917,-1.61093888855846"/>
					</Atom3d>
					<Atom3d ID="1601" HasProperties="1" Name="C" UserID="572" DisplayStyle="CPK" XYZ="-40.5614333397047,50.4841580675718,14.1759381578879" Connections="1589,1602,1603" ForcefieldType="c3a" Charge="-0.1268" Components="C" Color="0,0,255,255">
						<Properties IsBackboneAtom="1" RelativeVelocity="-0.476905176368509,1.30695714434883,3.01987778360155"/>
					</Atom3d>
					<Atom3d ID="1604" HasProperties="1" UserID="573" DisplayStyle="CPK" XYZ="-41.9940445388032,52.4963289119883,11.1590875087107" Connections="1591,1605,1606,1607" ForcefieldType="c4" Charge="-0.106" Components="C" Color="130,130,130,255">
						<Properties IsBackboneAtom="0" RelativeVelocity="-8.78580620455575,-0.507818796676863,-2.4262601189854"/>
					</Atom3d>
					<Atom3d ID="1608" HasProperties="1" UserID="574" DisplayStyle="CPK" XYZ="-40.4759868534971,53.0548947614747,12.6182346482604" Connections="1592" ForcefieldType="h1" Charge="0.053" Components="H" Color="255,255,255,255">
						<Properties IsBackboneAtom="0" RelativeVelocity="-7.90937222987933,-27.649087680987,-24.1710580083402"/>
					</Atom3d>
					<Atom3d ID="1609" HasProperties="1" UserID="575" DisplayStyle="CPK" XYZ="-41.9210260605021,54.1845861760565,12.4583549775684" Connections="1593" ForcefieldType="h1" Charge="0.053" Components="H" Color="255,255,255,255">
						<Properties IsBackboneAtom="0" RelativeVelocity="1.34113096458515,-2.60868436822552,11.4687754251714"/>
					</Atom3d>
					<Atom3d ID="1610" HasProperties="1" UserID="576" DisplayStyle="CPK" XYZ="-42.3752095808066,52.805802243166,16.422558409166" Connections="1595,1611,1612,1613" ForcefieldType="c4" Charge="-0.106" Components="C" Color="130,130,130,255">
						<Properties IsBackboneAtom="0" RelativeVelocity="2.99657257357297,-2.62916551716769,11.173773542582"/>
					</Atom3d>
					<Atom3d ID="1614" HasProperties="1" UserID="577" DisplayStyle="CPK" XYZ="-42.1855059797071,54.3723331046156,14.9152922189046" Connections="1596" ForcefieldType="h1" Charge="0.053" Components="H" Color="255,255,255,255">
						<Properties IsBackboneAtom="0" RelativeVelocity="-21.2303944844167,-5.48092761714387,-1.22260588767229"/>
					</Atom3d>
					<Atom3d ID="1615" HasProperties="1" UserID="578" DisplayStyle="CPK" XYZ="-40.6904893254594,53.3213852840161,15.1892233127221" Connections="1597" ForcefieldType="h1" Charge="0.053" Components="H" Color="255,255,255,255">
						<Properties IsBackboneAtom="0" RelativeVelocity="10.2957111077644,-0.0930025609962161,-28.31946349695"/>
					</Atom3d>
					<Atom3d ID="1616" HasProperties="1" Name="C" UserID="579" DisplayStyle="CPK" XYZ="-41.5480342370813,48.243235346066,14.3451413501746" Connections="1599,1617,1618" ForcefieldType="c3a" Charge="-0.1268" Components="C" Color="0,0,255,255">
						<Properties IsBackboneAtom="0" RelativeVelocity="-2.58182054766267,2.1994848708216,-5.64792139010285"/>
					</Atom3d>
					<Atom3d ID="1619" HasProperties="1" Name="H" UserID="580" DisplayStyle="CPK" XYZ="-43.7256054712223,48.1165482911486,14.1944493507437" Connections="1600" ForcefieldType="h1" Charge="0.1268" Components="H" Color="255,255,255,255">
						<Properties IsBackboneAtom="0" RelativeVelocity="-10.8536079347812,6.08430038854056,-1.93032050589836"/>
					</Atom3d>
					<Atom3d ID="1620" HasProperties="1" Name="C" UserID="581" DisplayStyle="CPK" XYZ="-40.377087930429,49.076340733255,14.3429817829456" Connections="1617,1602,1621" ForcefieldType="c3a" Components="C" Color="0,0,255,255">
						<Properties IsBackboneAtom="1" RelativeVelocity="5.66018067331104,-4.60808166442706,-1.22522815506123"/>
					</Atom3d>
					<Atom3d ID="1622" HasProperties="1" UserID="582" DisplayStyle="CPK" XYZ="-39.6465817452757,51.1643314305735,14.1792112215917" Connections="1603" ForcefieldType="h1" Charge="0.1268" Components="H" Color="255,255,255,255">
						<Properties IsBackboneAtom="0" RelativeVelocity="-8.62906429629406,12.3806827927678,-19.6003499420374"/>
					</Atom3d>
					<Atom3d ID="1623" HasProperties="1" UserID="583" DisplayStyle="CPK" XYZ="-41.4116941364321,51.1141825844241,10.8297647384903" Connections="1605,1624,1625,1626" ForcefieldType="c4" Charge="-0.106" Components="C" Color="130,130,130,255">
						<Properties IsBackboneAtom="0" RelativeVelocity="3.20465097455819,5.74813748029713,1.12238527603036"/>
					</Atom3d>
					<Atom3d ID="1627" HasProperties="1" UserID="584" DisplayStyle="CPK" XYZ="-41.662957543808,53.2263680146058,10.3485171743739" Connections="1606" ForcefieldType="h1" Charge="0.053" Components="H" Color="255,255,255,255">
						<Properties IsBackboneAtom="0" RelativeVelocity="-20.8179486789543,5.14481882778107,-2.24988973195985"/>
					</Atom3d>
					<Atom3d ID="1628" HasProperties="1" UserID="585" DisplayStyle="CPK" XYZ="-43.1266006389288,52.3821760837056,11.0967515770508" Connections="1607" ForcefieldType="h1" Charge="0.053" Components="H" Color="255,255,255,255">
						<Properties IsBackboneAtom="0" RelativeVelocity="-10.512879316185,10.7670504649441,8.30507667556596"/>
					</Atom3d>
					<Atom3d ID="1629" HasProperties="1" UserID="586" DisplayStyle="CPK" XYZ="-41.9716782042476,53.7083388668407,17.5936125013925" Connections="1611,1630,1631,1632" ForcefieldType="c4" Charge="-0.106" Components="C" Color="130,130,130,255">
						<Properties IsBackboneAtom="0" RelativeVelocity="0.374126907617998,-0.670486202563205,-9.70681940694389"/>
					</Atom3d>
					<Atom3d ID="1633" HasProperties="1" UserID="587" DisplayStyle="CPK" XYZ="-41.9846322910779,51.7523510524518,16.6156644060782" Connections="1612" ForcefieldType="h1" Charge="0.053" Components="H" Color="255,255,255,255">
						<Properties IsBackboneAtom="0" RelativeVelocity="-5.21018938869207,-6.07961749705315,8.94956615144976"/>
					</Atom3d>
					<Atom3d ID="1634" HasProperties="1" UserID="588" DisplayStyle="CPK" XYZ="-43.5140215696442,52.7761257008672,16.3798206807597" Connections="1613" ForcefieldType="h1" Charge="0.053" Components="H" Color="255,255,255,255">
						<Properties IsBackboneAtom="0" RelativeVelocity="3.33475474506584,-14.1717084991115,10.1773905373134"/>
					</Atom3d>
					<Atom3d ID="1635" HasProperties="1" Name="H" UserID="589" DisplayStyle="CPK" XYZ="-41.4220490605543,47.1182399050696,14.4797257086461" Connections="1618" ForcefieldType="h1" Charge="0.1268" Components="H" Color="255,255,255,255">
						<Properties IsBackboneAtom="0" RelativeVelocity="11.3122093269092,4.13676481741793,-2.46040906469341"/>
					</Atom3d>
					<Atom3d ID="1636" HasProperties="1" Name="C" UserID="590" DisplayStyle="CPK" XYZ="-39.0580676596051,48.5017999871858,14.4905953148518" Connections="1637,1638,1621" ForcefieldType="c3a" Components="C" Color="255,128,0,255">
						<Properties IsBackboneAtom="1" RelativeVelocity="6.42996372652948,-7.74517742199909,-4.05423058683048"/>
					</Atom3d>
					<Atom3d ID="1639" HasProperties="1" UserID="591" DisplayStyle="CPK" XYZ="-41.7234699413865,50.6338944475819,9.4036170448682" Connections="1624,1640,1641,1642" ForcefieldType="c4" Charge="-0.106" Components="C" Color="130,130,130,255">
						<Properties IsBackboneAtom="0" RelativeVelocity="1.29303688910086,-3.46612678574118,-5.88765267796484"/>
					</Atom3d>
					<Atom3d ID="1643" HasProperties="1" UserID="592" DisplayStyle="CPK" XYZ="-41.828644298833,50.3551085923345,11.5710873356904" Connections="1625" ForcefieldType="h1" Charge="0.053" Components="H" Color="255,255,255,255">
						<Properties IsBackboneAtom="0" RelativeVelocity="-13.9148912270104,13.4855780442936,-0.583627851019782"/>
					</Atom3d>
					<Atom3d ID="1644" HasProperties="1" UserID="593" DisplayStyle="CPK" XYZ="-40.2770800033915,51.1447135909544,10.9361535689992" Connections="1626" ForcefieldType="h1" Charge="0.053" Components="H" Color="255,255,255,255">
						<Properties IsBackboneAtom="0" RelativeVelocity="3.27110785933519,-7.9576190498113,4.34685554961751"/>
					</Atom3d>
					<Atom3d ID="1645" HasProperties="1" UserID="594" DisplayStyle="CPK" XYZ="-42.5356812770939,53.2297383098823,18.935647165386" Connections="1630,1646,1647,1648" ForcefieldType="c4" Charge="-0.106" Components="C" Color="130,130,130,255">
						<Properties IsBackboneAtom="0" RelativeVelocity="8.76753913105851,-2.58274364459632,4.2470018292789"/>
					</Atom3d>
					<Atom3d ID="1649" HasProperties="1" UserID="595" DisplayStyle="CPK" XYZ="-42.347058153306,54.7655844858346,17.3913217416539" Connections="1631" ForcefieldType="h1" Charge="0.053" Components="H" Color="255,255,255,255">
						<Properties IsBackboneAtom="0" RelativeVelocity="-1.83868098735827,-3.51811441620782,-20.4833813395379"/>
					</Atom3d>
					<Atom3d ID="1650" HasProperties="1" UserID="596" DisplayStyle="CPK" XYZ="-40.8353416065187,53.7306410561912,17.6821659063222" Connections="1632" ForcefieldType="h1" Charge="0.053" Components="H" Color="255,255,255,255">
						<Properties IsBackboneAtom="0" RelativeVelocity="-1.39023084267891,3.63371601352423,11.8497898712466"/>
					</Atom3d>
					<Atom3d ID="1651" HasProperties="1" Name="C" UserID="597" DisplayStyle="CPK" XYZ="-38.0465721132723,49.2752984126101,15.0610575641379" Connections="1652,1637,1653" ForcefieldType="c3a" Charge="0.1137" Components="C" Color="255,128,0,255">
						<Properties IsBackboneAtom="0" RelativeVelocity="-3.61593351234947,-1.24608620671935,6.39921252698943"/>
					</Atom3d>
					<Atom3d ID="1654" HasProperties="1" Name="C" UserID="598" DisplayStyle="CPK" XYZ="-38.7587150198224,47.1785883590149,14.0622810192079" Connections="1638,1655,1656" ForcefieldType="c3a" Charge="-0.1268" Components="C" Color="255,128,0,255">
						<Properties IsBackboneAtom="1" RelativeVelocity="3.93866477186832,5.73033956389655,-5.90702960525241"/>
					</Atom3d>
					<Atom3d ID="1657" HasProperties="1" UserID="599" DisplayStyle="CPK" XYZ="-41.0576351976985,51.4489592942493,8.28771128664522" Connections="1640,1658,1659,1660" ForcefieldType="c4" Charge="-0.106" Components="C" Color="130,130,130,255">
						<Properties IsBackboneAtom="0" RelativeVelocity="2.16274126820301,7.97259427600331,0.0642399518464508"/>
					</Atom3d>
					<Atom3d ID="1661" HasProperties="1" UserID="600" DisplayStyle="CPK" XYZ="-42.8526594528957,50.6637147472923,9.24985829443374" Connections="1641" ForcefieldType="h1" Charge="0.053" Components="H" Color="255,255,255,255">
						<Properties IsBackboneAtom="0" RelativeVelocity="-2.24495222537732,-15.5815136980039,17.7453156203552"/>
					</Atom3d>
					<Atom3d ID="1662" HasProperties="1" UserID="601" DisplayStyle="CPK" XYZ="-41.3690228717349,49.5575729644072,9.27912087551195" Connections="1642" ForcefieldType="h1" Charge="0.053" Components="H" Color="255,255,255,255">
						<Properties IsBackboneAtom="0" RelativeVelocity="16.3442346326256,-0.0740016494532219,7.63754882696727"/>
					</Atom3d>
					<Atom3d ID="1663" HasProperties="1" UserID="602" DisplayStyle="CPK" XYZ="-42.1525578888675,54.1322963500127,20.1131682770959" Connections="1646,1664,1665,1666" ForcefieldType="c4" Charge="-0.106" Components="C" Color="130,130,130,255">
						<Properties IsBackboneAtom="0" RelativeVelocity="-4.43184033320142,2.14147063532738,-9.2384736969225"/>
					</Atom3d>
					<Atom3d ID="1667" HasProperties="1" UserID="603" DisplayStyle="CPK" XYZ="-42.1522483229745,52.1758843120846,19.1405151168419" Connections="1647" ForcefieldType="h1" Charge="0.053" Components="H" Color="255,255,255,255">
						<Properties IsBackboneAtom="0" RelativeVelocity="-7.87637085981104,-7.79891872785917,8.56557110950683"/>
					</Atom3d>
					<Atom3d ID="1668" HasProperties="1" UserID="604" DisplayStyle="CPK" XYZ="-43.6740639631984,53.2024802709946,18.8814086568697" Connections="1648" ForcefieldType="h1" Charge="0.053" Components="H" Color="255,255,255,255">
						<Properties IsBackboneAtom="0" RelativeVelocity="8.67315972864949,-8.15120792850726,9.02636064120157"/>
					</Atom3d>
					<Atom3d ID="1669" HasProperties="1" Name="N" UserID="605" DisplayStyle="CPK" XYZ="-36.7797907097547,48.8107152779263,15.240689185132" Connections="1670,1652" ForcefieldType="n2a" Charge="-0.481" Components="N" Color="255,0,0,255">
						<Properties IsBackboneAtom="0" RelativeVelocity="-7.09493935392347,-4.92445180428028,4.28291920243841"/>
					</Atom3d>
					<Atom3d ID="1671" HasProperties="1" Name="H" UserID="606" DisplayStyle="CPK" XYZ="-38.3156447841065,50.3356598955018,15.3817340053093" Connections="1653" ForcefieldType="h1" Charge="0.1268" Components="H" Color="255,255,255,255">
						<Properties IsBackboneAtom="0" RelativeVelocity="1.04757679446899,-1.62018049965517,11.5492583079781"/>
					</Atom3d>
					<Atom3d ID="1672" HasProperties="1" Name="C" UserID="607" DisplayStyle="CPK" XYZ="-37.4957635380918,46.7034552036703,14.1862447284777" Connections="1673,1674,1655" ForcefieldType="c3a" Components="C" Color="255,128,0,255">
						<Properties IsBackboneAtom="1" RelativeVelocity="-2.5251955066924,7.54034082727019,6.04868710082575"/>
					</Atom3d>
					<Atom3d ID="1675" HasProperties="1" Name="H" UserID="608" DisplayStyle="CPK" XYZ="-39.5793273218433,46.524057321697,13.6175512951374" Connections="1656" ForcefieldType="h1" Charge="0.1268" Components="H" Color="255,255,255,255">
						<Properties IsBackboneAtom="0" RelativeVelocity="7.70280819355907,-17.0165692486708,20.6251646327572"/>
					</Atom3d>
					<Atom3d ID="1676" HasProperties="1" UserID="609" DisplayStyle="CPK" XYZ="-41.3365893096156,50.8766265569791,6.89315496531571" Connections="1658,1677,1678,1679" ForcefieldType="c4" Charge="-0.106" Components="C" Color="130,130,130,255">
						<Properties IsBackboneAtom="0" RelativeVelocity="5.17625795215994,-4.95486018374301,3.39734708784954"/>
					</Atom3d>
					<Atom3d ID="1680" HasProperties="1" UserID="610" DisplayStyle="CPK" XYZ="-39.9312528960009,51.4646886663231,8.46268400963083" Connections="1659" ForcefieldType="h1" Charge="0.053" Components="H" Color="255,255,255,255">
						<Properties IsBackboneAtom="0" RelativeVelocity="1.82755068159781,-25.5339941910784,5.2341332090276"/>
					</Atom3d>
					<Atom3d ID="1681" HasProperties="1" UserID="611" DisplayStyle="CPK" XYZ="-41.4508384880339,52.518723614214,8.31211269464291" Connections="1660" ForcefieldType="h1" Charge="0.053" Components="H" Color="255,255,255,255">
						<Properties IsBackboneAtom="0" RelativeVelocity="1.56744924915639,8.32582494586035,-25.0139993033537"/>
					</Atom3d>
					<Atom3d ID="1682" HasProperties="1" UserID="612" DisplayStyle="CPK" XYZ="-42.7276858294699,53.650234979556,21.4494595203605" Connections="1664,1683,1684,1685" ForcefieldType="c4" Charge="-0.106" Components="C" Color="130,130,130,255">
						<Properties IsBackboneAtom="0" RelativeVelocity="-2.92707765038159,-0.999857804476739,-11.8035915203642"/>
					</Atom3d>
					<Atom3d ID="1686" HasProperties="1" UserID="613" DisplayStyle="CPK" XYZ="-42.5320532754647,55.1874464047224,19.9076407360952" Connections="1665" ForcefieldType="h1" Charge="0.053" Components="H" Color="255,255,255,255">
						<Properties IsBackboneAtom="0" RelativeVelocity="-13.5388662912078,-0.386754895055584,-5.4024089311451"/>
					</Atom3d>
					<Atom3d ID="1687" HasProperties="1" UserID="614" DisplayStyle="CPK" XYZ="-41.0175527244106,54.1621207404769,20.2155095634958" Connections="1666" ForcefieldType="h1" Charge="0.053" Components="H" Color="255,255,255,255">
						<Properties IsBackboneAtom="0" RelativeVelocity="-6.08582374853386,33.9608630978925,-0.167982540851174"/>
					</Atom3d>
					<Atom3d ID="1688" HasProperties="1" Name="C" UserID="615" DisplayStyle="CPK" XYZ="-36.5636239706791,47.5772968026782,14.8039908276179" Connections="1689,1670,1674" ForcefieldType="c3a" Charge="0.2405" Components="C" Color="255,128,0,255">
						<Properties IsBackboneAtom="0" RelativeVelocity="-10.3202301908295,-2.97174253031866,-4.817499714791"/>
					</Atom3d>
					<Atom3d ID="1690" HasProperties="1" Name="C" UserID="616" DisplayStyle="CPK" XYZ="-36.8480850448798,45.3648285182728,13.8386850237365" Connections="1691,1692,1673,1693" ForcefieldType="c44" Components="C" Color="255,128,0,255">
						<Properties IsBackboneAtom="1" RelativeVelocity="0.620097926733568,-6.56140013269056,4.91589943646958"/>
					</Atom3d>
					<Atom3d ID="1694" HasProperties="1" UserID="617" DisplayStyle="CPK" XYZ="-40.6776587448971,51.6764385335298,5.76444375741142" Connections="1677,1695,1696,1697" ForcefieldType="c4" Charge="-0.106" Components="C" Color="130,130,130,255">
						<Properties IsBackboneAtom="0" RelativeVelocity="-7.30479437011718,-1.18819195322318,1.36130531562327"/>
					</Atom3d>
					<Atom3d ID="1698" HasProperties="1" UserID="618" DisplayStyle="CPK" XYZ="-42.4634997601663,50.8592314378223,6.72177759580112" Connections="1678" ForcefieldType="h1" Charge="0.053" Components="H" Color="255,255,255,255">
						<Properties IsBackboneAtom="0" RelativeVelocity="7.9324644203044,-11.6046855394383,-14.0514152994844"/>
					</Atom3d>
					<Atom3d ID="1699" HasProperties="1" UserID="619" DisplayStyle="CPK" XYZ="-40.9393832802825,49.8097109841132,6.8338381283285" Connections="1679" ForcefieldType="h1" Charge="0.053" Components="H" Color="255,255,255,255">
						<Properties IsBackboneAtom="0" RelativeVelocity="-0.298378669843843,-7.59567788075115,14.2369481864176"/>
					</Atom3d>
					<Atom3d ID="1700" HasProperties="1" UserID="620" DisplayStyle="CPK" XYZ="-42.3529637272229,54.548941929483,22.6325581393736" Connections="1683,1701,1702,1703" ForcefieldType="c4" Charge="-0.106" Components="C" Color="130,130,130,255">
						<Properties IsBackboneAtom="0" RelativeVelocity="4.40983758558825,-3.62079036744473,-6.65007620134741"/>
					</Atom3d>
					<Atom3d ID="1704" HasProperties="1" UserID="621" DisplayStyle="CPK" XYZ="-42.3469071881444,52.5954021663653,21.6542406694908" Connections="1684" ForcefieldType="h1" Charge="0.053" Components="H" Color="255,255,255,255">
						<Properties IsBackboneAtom="0" RelativeVelocity="-8.70289819558583,-3.36934984520491,-13.269101934614"/>
					</Atom3d>
					<Atom3d ID="1705" HasProperties="1" UserID="622" DisplayStyle="CPK" XYZ="-43.865630814995,53.6242788651547,21.3861551243371" Connections="1685" ForcefieldType="h1" Charge="0.053" Components="H" Color="255,255,255,255">
						<Properties IsBackboneAtom="0" RelativeVelocity="-4.58758920461378,16.126422413747,11.0232451403638"/>
					</Atom3d>
					<Atom3d ID="1706" HasProperties="1" Name="C" UserID="623" DisplayStyle="CPK" XYZ="-35.3672511464206,46.9327515884016,14.9534703735322" Connections="1707,1708,1689" ForcefieldType="c3a" Charge="0.2405" Components="C" Color="255,128,0,255">
						<Properties IsBackboneAtom="0" RelativeVelocity="0.875103416083478,-3.71109616347527,-4.5699816739238"/>
					</Atom3d>
					<Atom3d ID="1709" HasProperties="1" Name="C" UserID="624" DisplayStyle="CPK" XYZ="-36.8680732512564,45.1929253914458,12.3154073066303" Connections="1710,1711,1691" ForcefieldType="c3a" Components="C" Color="130,130,130,255">
						<Properties IsBackboneAtom="1" RelativeVelocity="-3.43660066331562,-1.80950031827146,7.713498356378"/>
					</Atom3d>
					<Atom3d ID="1712" HasProperties="1" Name="C" UserID="625" DisplayStyle="CPK" XYZ="-35.4653146262491,45.6158086610333,14.4295081491088" Connections="1692,1713,1707" ForcefieldType="c3a" Components="C" Color="255,128,0,255">
						<Properties IsBackboneAtom="0" RelativeVelocity="9.29660342001224,-7.6021616856578,0.675462752349172"/>
					</Atom3d>
					<Atom3d ID="1714" HasProperties="1" Name="C" UserID="626" DisplayStyle="CPK" XYZ="-37.4868278373183,44.189351192111,14.5729136997342" Connections="1693,1715,1716" ForcefieldType="c3a" Components="C" Color="130,130,130,255">
						<Properties IsBackboneAtom="0" RelativeVelocity="9.23172191419246,4.30038086494958,2.99046289267212"/>
					</Atom3d>
					<Atom3d ID="1717" HasProperties="1" UserID="627" DisplayStyle="CPK" XYZ="-40.9672745037544,51.0907627474697,4.3819596066171" Connections="1695,1718,1719,1720" ForcefieldType="c4" Charge="-0.159" Components="C" Color="130,130,130,255">
						<Properties IsBackboneAtom="0" RelativeVelocity="-6.96225582942021,15.2503810763502,-4.20636440192976"/>
					</Atom3d>
					<Atom3d ID="1721" HasProperties="1" UserID="628" DisplayStyle="CPK" XYZ="-39.5500033156239,51.6913550149782,5.93108915315987" Connections="1696" ForcefieldType="h1" Charge="0.053" Components="H" Color="255,255,255,255">
						<Properties IsBackboneAtom="0" RelativeVelocity="-6.14358738897966,-3.65342059633696,-6.27567976425592"/>
					</Atom3d>
					<Atom3d ID="1722" HasProperties="1" UserID="629" DisplayStyle="CPK" XYZ="-41.0680677569336,52.7473972778916,5.77954765453062" Connections="1697" ForcefieldType="h1" Charge="0.053" Components="H" Color="255,255,255,255">
						<Properties IsBackboneAtom="0" RelativeVelocity="9.68500130147931,5.57929979904958,-39.3391259566118"/>
					</Atom3d>
					<Atom3d ID="1723" HasProperties="1" UserID="630" DisplayStyle="CPK" XYZ="-42.9369335269832,54.0527176919017,23.9558003354113" Connections="1701,1724,1725,1726" ForcefieldType="c4" Charge="-0.159" Components="C" Color="130,130,130,255">
						<Properties IsBackboneAtom="0" RelativeVelocity="-2.52395090402203,-4.42041524653855,-4.68430524993076"/>
					</Atom3d>
					<Atom3d ID="1727" HasProperties="1" UserID="631" DisplayStyle="CPK" XYZ="-42.7356999718716,55.6038146786018,22.4316690985795" Connections="1702" ForcefieldType="h1" Charge="0.053" Components="H" Color="255,255,255,255">
						<Properties IsBackboneAtom="0" RelativeVelocity="-29.4013732629465,-16.2235349387942,-8.40983305794448"/>
					</Atom3d>
					<Atom3d ID="1728" HasProperties="1" UserID="632" DisplayStyle="CPK" XYZ="-41.2185788159555,54.5812927536741,22.7408367327129" Connections="1703" ForcefieldType="h1" Charge="0.053" Components="H" Color="255,255,255,255">
						<Properties IsBackboneAtom="0" RelativeVelocity="2.49520304295251,14.9896066227132,7.84836532977652"/>
					</Atom3d>
					<Atom3d ID="1729" HasProperties="1" Name="N" UserID="633" DisplayStyle="CPK" XYZ="-34.3239063048526,47.4905043188073,15.553280012167" Connections="1730,1708" ForcefieldType="n2a" Charge="-0.481" Components="N" Color="255,0,0,255">
						<Properties IsBackboneAtom="0" RelativeVelocity="-5.65022342062647,4.49238540453814,-5.98968995166442"/>
					</Atom3d>
					<Atom3d ID="1731" HasProperties="1" Name="C" UserID="634" DisplayStyle="CPK" XYZ="-38.1105383820051,45.0670500448832,11.669927891775" Connections="1732,1710,1733" ForcefieldType="c3a" Charge="-0.1268" Components="C" Color="130,130,130,255">
						<Properties IsBackboneAtom="0" RelativeVelocity="-3.75383651569946,2.87081798965182,-7.30117407987977"/>
					</Atom3d>
					<Atom3d ID="1734" HasProperties="1" Name="C" UserID="635" DisplayStyle="CPK" XYZ="-35.7216357112998,45.1540881462277,11.5317245768655" Connections="1735,1711,1736" ForcefieldType="c3a" Charge="-0.1268" Components="C" Color="130,130,130,255">
						<Properties IsBackboneAtom="1" RelativeVelocity="6.81621565469525,-5.95697514140045,-2.94727549153795"/>
					</Atom3d>
					<Atom3d ID="1737" HasProperties="1" Name="C" UserID="636" DisplayStyle="CPK" XYZ="-34.3761908154031,44.8237086807556,14.5885203553027" Connections="1713,1738,1739" ForcefieldType="c3a" Charge="-0.1268" Components="C" Color="255,128,0,255">
						<Properties IsBackboneAtom="0" RelativeVelocity="-1.4957296277672,4.34232542897227,-1.42443968567348"/>
					</Atom3d>
					<Atom3d ID="1740" HasProperties="1" Name="C" UserID="637" DisplayStyle="CPK" XYZ="-38.1001455722262,44.3399989187445,15.815667979415" Connections="1715,1741,1742" ForcefieldType="c3a" Charge="-0.1268" Components="C" Color="130,130,130,255">
						<Properties IsBackboneAtom="0" RelativeVelocity="0.133548585753934,4.14241167641386,0.605903308885025"/>
					</Atom3d>
					<Atom3d ID="1743" HasProperties="1" Name="C" UserID="638" DisplayStyle="CPK" XYZ="-37.4513643513796,42.8980468799467,14.0473894017263" Connections="1716,1744,1745" ForcefieldType="c3a" Charge="-0.1268" Components="C" Color="130,130,130,255">
						<Properties IsBackboneAtom="0" RelativeVelocity="-4.3410985427491,5.03474729867928,-8.97564793103532"/>
					</Atom3d>
					<Atom3d ID="1746" HasProperties="1" UserID="639" DisplayStyle="CPK" XYZ="-40.5829946672799,50.0184930300688,4.33541267399413" Connections="1718" ForcefieldType="h1" Charge="0.053" Components="H" Color="255,255,255,255">
						<Properties IsBackboneAtom="0" RelativeVelocity="0.736582010402993,17.4174876606326,9.43116811214876"/>
					</Atom3d>
					<Atom3d ID="1747" HasProperties="1" UserID="640" DisplayStyle="CPK" XYZ="-40.4432411321214,51.7170976685639,3.5865392469674" Connections="1719" ForcefieldType="h1" Charge="0.053" Components="H" Color="255,255,255,255">
						<Properties IsBackboneAtom="0" RelativeVelocity="-11.9453398975527,-1.91703712932224,-21.0073624031384"/>
					</Atom3d>
					<Atom3d ID="1748" HasProperties="1" UserID="641" DisplayStyle="CPK" XYZ="-42.0915063918263,51.1000560703256,4.19323691983807" Connections="1720" ForcefieldType="h1" Charge="0.053" Components="H" Color="255,255,255,255">
						<Properties IsBackboneAtom="0" RelativeVelocity="-7.13480882030842,25.9626302802316,-2.65095362125388"/>
					</Atom3d>
					<Atom3d ID="1749" HasProperties="1" UserID="642" DisplayStyle="CPK" XYZ="-42.9089395837332,52.9133183758679,23.979997324386" Connections="1724" ForcefieldType="h1" Charge="0.053" Components="H" Color="255,255,255,255">
						<Properties IsBackboneAtom="0" RelativeVelocity="14.6650065427067,-4.14220142639526,-11.4698888842422"/>
					</Atom3d>
					<Atom3d ID="1750" HasProperties="1" UserID="643" DisplayStyle="CPK" XYZ="-44.0157027685236,54.4084621132431,24.0522512903227" Connections="1725" ForcefieldType="h1" Charge="0.053" Components="H" Color="255,255,255,255">
						<Properties IsBackboneAtom="0" RelativeVelocity="6.73153012239219,27.283344880222,-18.0994924220423"/>
					</Atom3d>
					<Atom3d ID="1751" HasProperties="1" UserID="644" DisplayStyle="CPK" XYZ="-42.3215211937256,54.4664261610031,24.8216599771435" Connections="1726" ForcefieldType="h1" Charge="0.053" Components="H" Color="255,255,255,255">
						<Properties IsBackboneAtom="0" RelativeVelocity="10.5625727280165,16.4023309816145,-23.9347168683937"/>
					</Atom3d>
					<Atom3d ID="1752" HasProperties="1" Name="C" UserID="645" DisplayStyle="CPK" XYZ="-33.2416211864814,46.6827039822152,15.6912640554574" Connections="1753,1730,1754" ForcefieldType="c3a" Charge="0.1137" Components="C" Color="255,128,0,255">
						<Properties IsBackboneAtom="0" RelativeVelocity="1.77656234458424,8.00252965140693,3.83819549740701"/>
					</Atom3d>
					<Atom3d ID="1755" HasProperties="1" Name="C" UserID="646" DisplayStyle="CPK" XYZ="-38.2436958534199,44.9396612078796,10.3003222177974" Connections="1756,1732,1757" ForcefieldType="c3a" Charge="-0.1268" Components="C" Color="130,130,130,255">
						<Properties IsBackboneAtom="0" RelativeVelocity="0.53978109003238,5.094865770175,-1.90865224768162"/>
					</Atom3d>
					<Atom3d ID="1758" HasProperties="1" Name="H" UserID="647" DisplayStyle="CPK" XYZ="-39.0367618858936,45.0735659652818,12.3345086018006" Connections="1733" ForcefieldType="h1" Charge="0.1268" Components="H" Color="255,255,255,255">
						<Properties IsBackboneAtom="0" RelativeVelocity="-7.0132768877629,4.2628798793803,-11.8574917714886"/>
					</Atom3d>
					<Atom3d ID="1759" HasProperties="1" Name="C" UserID="648" DisplayStyle="CPK" XYZ="-35.8046275704604,44.99256288542,10.1460885587591" Connections="1760,1761,1735" ForcefieldType="c3a" Components="C" Color="130,130,130,255">
						<Properties IsBackboneAtom="1" RelativeVelocity="3.22467685629717,0.154531088510157,1.82934899563929"/>
					</Atom3d>
					<Atom3d ID="1762" HasProperties="1" Name="H" UserID="649" DisplayStyle="CPK" XYZ="-34.7032029656254,45.2561006895244,12.0337087798645" Connections="1736" ForcefieldType="h1" Charge="0.1268" Components="H" Color="255,255,255,255">
						<Properties IsBackboneAtom="0" RelativeVelocity="-10.9129462699808,11.0051480081582,29.5748828507394"/>
					</Atom3d>
					<Atom3d ID="1763" HasProperties="1" Name="C" UserID="650" DisplayStyle="CPK" XYZ="-33.2268462741036,45.3524457308408,15.2501539628618" Connections="1738,1753,1764" ForcefieldType="c3a" Components="C" Color="255,128,0,255">
						<Properties IsBackboneAtom="0" RelativeVelocity="2.48822492126408,-3.607589820115,0.152654804565659"/>
					</Atom3d>
					<Atom3d ID="1765" HasProperties="1" Name="H" UserID="651" DisplayStyle="CPK" XYZ="-34.3877252953236,43.753312802482,14.1964494738789" Connections="1739" ForcefieldType="h1" Charge="0.1268" Components="H" Color="255,255,255,255">
						<Properties IsBackboneAtom="0" RelativeVelocity="14.691197762478,2.08075605489711,4.27367984661497"/>
					</Atom3d>
					<Atom3d ID="1766" HasProperties="1" Name="C" UserID="652" DisplayStyle="CPK" XYZ="-38.6706039188895,43.2692798713753,16.4831089702162" Connections="1741,1767,1768" ForcefieldType="c3a" Charge="-0.1268" Components="C" Color="130,130,130,255">
						<Properties IsBackboneAtom="0" RelativeVelocity="-0.4219748954155,-5.29047095842602,8.40277801518525"/>
					</Atom3d>
					<Atom3d ID="1769" HasProperties="1" Name="H" UserID="653" DisplayStyle="CPK" XYZ="-38.1418314787874,45.3663721002885,16.3100568283121" Connections="1742" ForcefieldType="h1" Charge="0.1268" Components="H" Color="255,255,255,255">
						<Properties IsBackboneAtom="0" RelativeVelocity="1.38222171887679,0.16837873797477,8.96145766929299"/>
					</Atom3d>
					<Atom3d ID="1770" HasProperties="1" Name="C" UserID="654" DisplayStyle="CPK" XYZ="-38.0161391615199,41.8117428494678,14.6981987429581" Connections="1771,1744,1772" ForcefieldType="c3a" Charge="-0.1268" Components="C" Color="130,130,130,255">
						<Properties IsBackboneAtom="0" RelativeVelocity="3.23715495480198,-5.66437799816042,-3.88180886223535"/>
					</Atom3d>
					<Atom3d ID="1773" HasProperties="1" Name="H" UserID="655" DisplayStyle="CPK" XYZ="-36.9437133282418,42.7042460577156,13.0452259237837" Connections="1745" ForcefieldType="h1" Charge="0.1268" Components="H" Color="255,255,255,255">
						<Properties IsBackboneAtom="0" RelativeVelocity="-24.9716567710927,-8.96801677170862,-16.7182737330683"/>
					</Atom3d>
					<Atom3d ID="1774" HasProperties="1" Name="H" UserID="656" DisplayStyle="CPK" XYZ="-32.3183231203145,47.1281447144589,16.1899655609525" Connections="1754" ForcefieldType="h1" Charge="0.1268" Components="H" Color="255,255,255,255">
						<Properties IsBackboneAtom="0" RelativeVelocity="-9.79909116432623,19.2304426795417,15.2406248783428"/>
					</Atom3d>
					<Atom3d ID="1775" HasProperties="1" Name="C" UserID="657" DisplayStyle="CPK" XYZ="-37.0692344439232,44.8915411936515,9.54491343570213" Connections="1776,1761,1756" ForcefieldType="c3a" Charge="-0.03" Components="C" Color="130,130,130,255">
						<Properties IsBackboneAtom="0" RelativeVelocity="-5.07006520500396,0.03358264229441,1.80618663498776"/>
					</Atom3d>
					<Atom3d ID="1777" HasProperties="1" Name="H" UserID="658" DisplayStyle="CPK" XYZ="-39.2573620546275,44.8744333326782,9.78280302652189" Connections="1757" ForcefieldType="h1" Charge="0.1268" Components="H" Color="255,255,255,255">
						<Properties IsBackboneAtom="0" RelativeVelocity="4.65423194794193,-19.6597852672783,-6.84757340414664"/>
					</Atom3d>
					<Atom3d ID="1778" HasProperties="1" Name="C" UserID="659" DisplayStyle="CPK" XYZ="-34.839722882709,44.6096367151927,9.17927375821767" Connections="1779,1780,1760" ForcefieldType="c3a" Components="C" Color="130,130,130,255">
						<Properties IsBackboneAtom="1" RelativeVelocity="4.29390681649695,6.97665863072495,-5.1997596080619"/>
					</Atom3d>
					<Atom3d ID="1781" HasProperties="1" Name="C" UserID="660" DisplayStyle="CPK" XYZ="-32.0369253424617,44.5883699787942,15.4980955452815" Connections="1764,1782,1783" ForcefieldType="c3a" Components="C" Color="130,130,130,255">
						<Properties IsBackboneAtom="0" RelativeVelocity="-2.42086571488393,9.15044250722857,-6.26644308698984"/>
					</Atom3d>
					<Atom3d ID="1784" HasProperties="1" Name="C" UserID="661" DisplayStyle="CPK" XYZ="-38.6446135163797,41.9804623352207,15.9381386559569" Connections="1767,1771,1785" ForcefieldType="c3a" Charge="0.042" Components="C" Color="130,130,130,255">
						<Properties IsBackboneAtom="0" RelativeVelocity="-4.880924157286,-2.49668701110511,1.37605210968801"/>
					</Atom3d>
					<Atom3d ID="1786" HasProperties="1" Name="H" UserID="662" DisplayStyle="CPK" XYZ="-39.1723375488166,43.4296752573515,17.4941167057307" Connections="1768" ForcefieldType="h1" Charge="0.1268" Components="H" Color="255,255,255,255">
						<Properties IsBackboneAtom="0" RelativeVelocity="-25.6996054591886,-7.22446392452946,-3.83494614441122"/>
					</Atom3d>
					<Atom3d ID="1787" HasProperties="1" Name="H" UserID="663" DisplayStyle="CPK" XYZ="-37.9673410373665,40.7781064007465,14.2198532700346" Connections="1772" ForcefieldType="h1" Charge="0.1268" Components="H" Color="255,255,255,255">
						<Properties IsBackboneAtom="0" RelativeVelocity="2.24949618589414,9.87663248745527,-37.5644748330186"/>
					</Atom3d>
					<Atom3d ID="1788" HasProperties="1" Name="N" UserID="664" DisplayStyle="CPK" XYZ="-36.9243725226363,44.4842866600015,8.19509081440281" Connections="1789,1776,1790" ForcefieldType="n3a" Charge="-0.001" Components="N" Color="255,0,0,255">
						<Properties IsBackboneAtom="0" RelativeVelocity="0.952462129646942,-5.41546227124167,3.01273800354107"/>
					</Atom3d>
					<Atom3d ID="1791" HasProperties="1" Name="C" UserID="665" DisplayStyle="CPK" XYZ="-35.5308259896789,44.3092800832802,7.98938430258949" Connections="1792,1779,1789" ForcefieldType="c3a" Charge="-0.03" Components="C" Color="130,130,130,255">
						<Properties IsBackboneAtom="0" RelativeVelocity="3.05804260985207,-5.24898009938728,-2.49891433399906"/>
					</Atom3d>
					<Atom3d ID="1793" HasProperties="1" Name="C" UserID="666" DisplayStyle="CPK" XYZ="-33.5416895233557,44.1484286883054,9.33390262796134" Connections="1794,1780,1795" ForcefieldType="c3a" Charge="-0.1268" Components="C" Color="130,130,130,255">
						<Properties IsBackboneAtom="1" RelativeVelocity="0.181961290299729,1.37562094543709,-2.00945441365748"/>
					</Atom3d>
					<Atom3d ID="1796" HasProperties="1" Name="C" UserID="667" DisplayStyle="CPK" XYZ="-31.3179879818927,44.7559910630285,16.7349565724295" Connections="1782,1797,1798" ForcefieldType="c3a" Charge="-0.1268" Components="C" Color="130,130,130,255">
						<Properties IsBackboneAtom="0" RelativeVelocity="-0.157420838937886,1.57463397311459,-2.85090691800961"/>
					</Atom3d>
					<Atom3d ID="1799" HasProperties="1" Name="C" UserID="668" DisplayStyle="CPK" XYZ="-31.4367188425775,43.7831210351275,14.4842931812641" Connections="1783,1800,1801" ForcefieldType="c3a" Charge="-0.1268" Components="C" Color="130,130,130,255">
						<Properties IsBackboneAtom="0" RelativeVelocity="2.27365169310882,6.05957035250798,-1.41443079015568"/>
					</Atom3d>
					<Atom3d ID="1802" HasProperties="1" Name="O" UserID="669" DisplayStyle="CPK" XYZ="-39.2345322625323,40.9586208447443,16.6548251966551" Connections="1785,1803" ForcefieldType="o2e" Charge="-0.202" Components="O" Color="0,0,255,255">
						<Properties IsBackboneAtom="0" RelativeVelocity="0.114619596889032,-3.60392744613569,0.926940007333525"/>
					</Atom3d>
					<Atom3d ID="1804" HasProperties="1" Name="C" UserID="670" DisplayStyle="CPK" XYZ="-38.0213479334547,44.1552765275288,7.24093631276292" Connections="1790,1805,1806,1807" ForcefieldType="c4" Charge="-0.045" Components="C" Color="130,130,130,255">
						<Properties IsBackboneAtom="0" RelativeVelocity="6.80791286817629,-4.94441657686543,5.49807352117015"/>
					</Atom3d>
					<Atom3d ID="1808" HasProperties="1" Name="C" UserID="671" DisplayStyle="CPK" XYZ="-34.9393958715553,43.6288649715985,6.91577759135466" Connections="1809,1792,1810" ForcefieldType="c3a" Charge="-0.1268" Components="C" Color="130,130,130,255">
						<Properties IsBackboneAtom="0" RelativeVelocity="0.799515022712054,2.94489792528409,4.76658014137958"/>
					</Atom3d>
					<Atom3d ID="1811" HasProperties="1" Name="C" UserID="672" DisplayStyle="CPK" XYZ="-32.9562264684477,43.3107849939499,8.33646722196642" Connections="1812,1813,1794" ForcefieldType="c3a" Components="C" Color="130,130,130,255">
						<Properties IsBackboneAtom="1" RelativeVelocity="-1.7449801227319,0.490954346438736,-1.46324004856494"/>
					</Atom3d>
					<Atom3d ID="1814" HasProperties="1" Name="H" UserID="673" DisplayStyle="CPK" XYZ="-32.9414578737695,44.4385578608907,10.2586442062212" Connections="1795" ForcefieldType="h1" Charge="0.1268" Components="H" Color="255,255,255,255">
						<Properties IsBackboneAtom="0" RelativeVelocity="9.4440083231171,-21.0191159844607,-0.995124844472593"/>
					</Atom3d>
					<Atom3d ID="1815" HasProperties="1" Name="C" UserID="674" DisplayStyle="CPK" XYZ="-30.030916587098,44.3109297887276,16.8962127767182" Connections="1797,1816,1817" ForcefieldType="c3a" Charge="-0.1268" Components="C" Color="130,130,130,255">
						<Properties IsBackboneAtom="0" RelativeVelocity="-0.460931814746092,-1.98133094809339,4.37801534632031"/>
					</Atom3d>
					<Atom3d ID="1818" HasProperties="1" Name="H" UserID="675" DisplayStyle="CPK" XYZ="-31.8181847605757,45.2727377578265,17.6194767771297" Connections="1798" ForcefieldType="h1" Charge="0.1268" Components="H" Color="255,255,255,255">
						<Properties IsBackboneAtom="0" RelativeVelocity="26.9025421388062,6.15549567727385,9.77532943979433"/>
					</Atom3d>
					<Atom3d ID="1819" HasProperties="1" Name="C" UserID="676" DisplayStyle="CPK" XYZ="-30.1234876584282,43.3595680254238,14.6220955512063" Connections="1820,1800,1821" ForcefieldType="c3a" Components="C" Color="130,130,130,255">
						<Properties IsBackboneAtom="0" RelativeVelocity="0.635693932354287,-1.65446547192689,2.26565922631147"/>
					</Atom3d>
					<Atom3d ID="1822" HasProperties="1" Name="H" UserID="677" DisplayStyle="CPK" XYZ="-32.0368422981304,43.4880076453749,13.5610597970126" Connections="1801" ForcefieldType="h1" Charge="0.1268" Components="H" Color="255,255,255,255">
						<Properties IsBackboneAtom="0" RelativeVelocity="20.1756122640402,19.0259915110655,-17.1958693609384"/>
					</Atom3d>
					<Atom3d ID="1823" HasProperties="1" Name="C" UserID="678" DisplayStyle="CPK" XYZ="-39.1660103713124,39.6495099189225,16.1002129195911" Connections="1803,1824,1825,1826" ForcefieldType="c4o" Charge="0.001" Components="C" Color="130,130,130,255">
						<Properties IsBackboneAtom="0" RelativeVelocity="1.00525732803635,-3.11290794857104,1.20396815946556"/>
					</Atom3d>
					<Atom3d ID="1827" HasProperties="1" Name="C" UserID="679" DisplayStyle="CPK" XYZ="-38.4193961188947,42.6857774917247,7.40571471322615" Connections="1805,1828,1829,1830" ForcefieldType="c4" Charge="-0.159" Components="C" Color="130,130,130,255">
						<Properties IsBackboneAtom="0" RelativeVelocity="-1.40984464657241,-2.67947019163337,-2.12560261553582"/>
					</Atom3d>
					<Atom3d ID="1831" HasProperties="1" Name="H" UserID="680" DisplayStyle="CPK" XYZ="-37.6628816157659,44.3343220596185,6.17367601038411" Connections="1806" ForcefieldType="h1" Charge="0.053" Components="H" Color="255,255,255,255">
						<Properties IsBackboneAtom="0" RelativeVelocity="-5.20397927673882,-2.13287452366628,1.93524575514882"/>
					</Atom3d>
					<Atom3d ID="1832" HasProperties="1" Name="H" UserID="681" DisplayStyle="CPK" XYZ="-38.923099972435,44.8190259141241,7.45513241100413" Connections="1807" ForcefieldType="h1" Charge="0.053" Components="H" Color="255,255,255,255">
						<Properties IsBackboneAtom="0" RelativeVelocity="-1.12632327261772,-4.22825971626339,-30.1237812058494"/>
					</Atom3d>
					<Atom3d ID="1833" HasProperties="1" Name="C" UserID="682" DisplayStyle="CPK" XYZ="-33.6711449349003,43.1406504107792,7.09692791248093" Connections="1813,1809,1834" ForcefieldType="c3a" Charge="-0.1268" Components="C" Color="130,130,130,255">
						<Properties IsBackboneAtom="0" RelativeVelocity="2.36663643104679,-0.803666839842138,-1.23971841114511"/>
					</Atom3d>
					<Atom3d ID="1835" HasProperties="1" Name="H" UserID="683" DisplayStyle="CPK" XYZ="-35.4727054786572,43.4746840634364,5.92008232319095" Connections="1810" ForcefieldType="h1" Charge="0.1268" Components="H" Color="255,255,255,255">
						<Properties IsBackboneAtom="0" RelativeVelocity="13.4856343737852,-29.3278212260219,2.96905007732643"/>
					</Atom3d>
					<Atom3d ID="1836" HasProperties="1" Name="C" UserID="684" DisplayStyle="CPK" XYZ="-31.7803531869675,42.5337875510378,8.60025332749578" Connections="1837,1838,1812" ForcefieldType="c3a" Components="C" Color="255,128,0,255">
						<Properties IsBackboneAtom="1" RelativeVelocity="0.952884110068338,-0.0137978638152407,-8.10551169946253"/>
					</Atom3d>
					<Atom3d ID="1839" HasProperties="1" Name="C" UserID="685" DisplayStyle="CPK" XYZ="-29.4284028662093,43.6657422131383,15.8077417112937" Connections="1816,1820,1840" ForcefieldType="c3a" Charge="-0.03" Components="C" Color="130,130,130,255">
						<Properties IsBackboneAtom="0" RelativeVelocity="3.08162792934242,-1.37231119515621,-3.76508910638851"/>
					</Atom3d>
					<Atom3d ID="1841" HasProperties="1" Name="H" UserID="686" DisplayStyle="CPK" XYZ="-29.4922965491709,44.4715830095546,17.8880186820716" Connections="1817" ForcefieldType="h1" Charge="0.1268" Components="H" Color="255,255,255,255">
						<Properties IsBackboneAtom="0" RelativeVelocity="33.0660746989714,5.67229394561663,-15.069234267811"/>
					</Atom3d>
					<Atom3d ID="1842" HasProperties="1" Name="C" UserID="687" DisplayStyle="CPK" XYZ="-29.1592487503094,42.9979510949282,13.6474264209413" Connections="1821,1843,1844" ForcefieldType="c3a" Components="C" Color="130,130,130,255">
						<Properties IsBackboneAtom="0" RelativeVelocity="3.91714319619517,4.18228630175519,0.558239156574358"/>
					</Atom3d>
					<Atom3d ID="1845" HasProperties="1" Name="H" UserID="688" DisplayStyle="CPK" XYZ="-39.6662778419031,39.6441240444422,15.0758578020965" Connections="1824" ForcefieldType="h1" Charge="0.053" Components="H" Color="255,255,255,255">
						<Properties IsBackboneAtom="0" RelativeVelocity="10.1773721077311,9.29341470813519,-3.34067605413752"/>
					</Atom3d>
					<Atom3d ID="1846" HasProperties="1" Name="H" UserID="689" DisplayStyle="CPK" XYZ="-39.7025091857987,38.9164545999267,16.7889791192984" Connections="1825" ForcefieldType="h1" Charge="0.053" Components="H" Color="255,255,255,255">
						<Properties IsBackboneAtom="0" RelativeVelocity="-0.650225485852139,0.528863206280618,3.7904123564505"/>
					</Atom3d>
					<Atom3d ID="1847" HasProperties="1" Name="H" UserID="690" DisplayStyle="CPK" XYZ="-38.0743648156864,39.3394841166556,15.9916130147888" Connections="1826" ForcefieldType="h1" Charge="0.053" Components="H" Color="255,255,255,255">
						<Properties IsBackboneAtom="0" RelativeVelocity="4.62673890941125,9.17288565565314,2.53418508965819"/>
					</Atom3d>
					<Atom3d ID="1848" HasProperties="1" Name="H" UserID="691" DisplayStyle="CPK" XYZ="-37.7464718512701,42.1947750887146,8.18397529092019" Connections="1828" ForcefieldType="h1" Charge="0.053" Components="H" Color="255,255,255,255">
						<Properties IsBackboneAtom="0" RelativeVelocity="-4.2337587964683,20.2915885969445,14.8084756511428"/>
					</Atom3d>
					<Atom3d ID="1849" HasProperties="1" Name="H" UserID="692" DisplayStyle="CPK" XYZ="-38.3030029929851,42.14639832664,6.40815633747761" Connections="1829" ForcefieldType="h1" Charge="0.053" Components="H" Color="255,255,255,255">
						<Properties IsBackboneAtom="0" RelativeVelocity="-35.1411331430312,-11.1877904492823,-1.46085899360509"/>
					</Atom3d>
					<Atom3d ID="1850" HasProperties="1" Name="H" UserID="693" DisplayStyle="CPK" XYZ="-39.5050376344234,42.6222015279843,7.74768043242548" Connections="1830" ForcefieldType="h1" Charge="0.053" Components="H" Color="255,255,255,255">
						<Properties IsBackboneAtom="0" RelativeVelocity="-3.08806437597798,7.09135751513507,-5.63693391501059"/>
					</Atom3d>
					<Atom3d ID="1851" HasProperties="1" Name="H" UserID="694" DisplayStyle="CPK" XYZ="-33.1830844649802,42.5856373991551,6.22896622488071" Connections="1834" ForcefieldType="h1" Charge="0.1268" Components="H" Color="255,255,255,255">
						<Properties IsBackboneAtom="0" RelativeVelocity="14.3512169352322,5.51483102564284,1.4589622989228"/>
					</Atom3d>
					<Atom3d ID="1852" HasProperties="1" Name="C" UserID="695" DisplayStyle="CPK" XYZ="-30.6120003885829,43.0718046262435,9.21995742856769" Connections="1853,1837,1854" ForcefieldType="c3a" Charge="-0.1268" Components="C" Color="255,128,0,255">
						<Properties IsBackboneAtom="1" RelativeVelocity="-1.17609500931702,-1.02998475991998,1.06365105985592"/>
					</Atom3d>
					<Atom3d ID="1855" HasProperties="1" Name="C" UserID="696" DisplayStyle="CPK" XYZ="-31.7943226434886,41.1850009266042,8.21710138735472" Connections="1838,1856,1857" ForcefieldType="c3a" Charge="0.1137" Components="C" Color="255,128,0,255">
						<Properties IsBackboneAtom="0" RelativeVelocity="8.67124487755183,-3.21344841215214,-3.10569141538283"/>
					</Atom3d>
					<Atom3d ID="1858" HasProperties="1" Name="N" UserID="697" DisplayStyle="CPK" XYZ="-28.0328486045631,43.5189122634981,15.5906211944194" Connections="1840,1859,1860" ForcefieldType="n3a" Charge="-0.001" Components="N" Color="255,0,0,255">
						<Properties IsBackboneAtom="0" RelativeVelocity="-1.35097914222814,-2.71590192426624,4.31130610401438"/>
					</Atom3d>
					<Atom3d ID="1861" HasProperties="1" Name="C" UserID="698" DisplayStyle="CPK" XYZ="-27.8917076295948,43.1196629599748,14.2379930925934" Connections="1859,1843,1862" ForcefieldType="c3a" Charge="-0.03" Components="C" Color="130,130,130,255">
						<Properties IsBackboneAtom="0" RelativeVelocity="-5.57539569725512,-2.91364495146119,-6.1051123191289"/>
					</Atom3d>
					<Atom3d ID="1863" HasProperties="1" Name="C" UserID="699" DisplayStyle="CPK" XYZ="-29.2522314504766,42.8059882662232,12.2669404834922" Connections="1844,1864,1865" ForcefieldType="c3a" Charge="-0.1268" Components="C" Color="130,130,130,255">
						<Properties IsBackboneAtom="0" RelativeVelocity="0.546367869220936,2.96440537995826,-2.87301837088297"/>
					</Atom3d>
					<Atom3d ID="1866" HasProperties="1" Name="C" UserID="700" DisplayStyle="CPK" XYZ="-29.5355009027777,42.2679591493339,9.39855949393198" Connections="1867,1853,1868" ForcefieldType="c3a" Components="C" Color="255,128,0,255">
						<Properties IsBackboneAtom="1" RelativeVelocity="-7.58337606104082,6.72837188292863,-2.9723162457503"/>
					</Atom3d>
					<Atom3d ID="1869" HasProperties="1" Name="H" UserID="701" DisplayStyle="CPK" XYZ="-30.5750277131983,44.1584853780848,9.56253285291231" Connections="1854" ForcefieldType="h1" Charge="0.1268" Components="H" Color="255,255,255,255">
						<Properties IsBackboneAtom="0" RelativeVelocity="-16.171984712682,3.7437009686715,-12.4604779501498"/>
					</Atom3d>
					<Atom3d ID="1870" HasProperties="1" Name="N" UserID="702" DisplayStyle="CPK" XYZ="-30.7249300509886,40.3637796511384,8.38037364925965" Connections="1856,1871" ForcefieldType="n2a" Charge="-0.481" Components="N" Color="255,0,0,255">
						<Properties IsBackboneAtom="0" RelativeVelocity="2.19328878230498,-3.43897479473148,-5.43389346104704"/>
					</Atom3d>
					<Atom3d ID="1872" HasProperties="1" Name="H" UserID="703" DisplayStyle="CPK" XYZ="-32.7305514815183,40.7357291526738,7.74675003729446" Connections="1857" ForcefieldType="h1" Charge="0.1268" Components="H" Color="255,255,255,255">
						<Properties IsBackboneAtom="0" RelativeVelocity="7.93085990404636,10.9443922676908,-15.1552973814148"/>
					</Atom3d>
					<Atom3d ID="1873" HasProperties="1" Name="C" UserID="704" DisplayStyle="CPK" XYZ="-26.9350980612905,43.8592942731041,16.5395785842762" Connections="1860,1874,1875,1876" ForcefieldType="c4" Charge="-0.045" Components="C" Color="130,130,130,255">
						<Properties IsBackboneAtom="0" RelativeVelocity="10.2669531488743,-1.88734538990186,-3.47836905590794"/>
					</Atom3d>
					<Atom3d ID="1877" HasProperties="1" Name="C" UserID="705" DisplayStyle="CPK" XYZ="-26.7224853002788,43.064273032633,13.4746133275798" Connections="1862,1878,1879" ForcefieldType="c3a" Charge="-0.1268" Components="C" Color="130,130,130,255">
						<Properties IsBackboneAtom="0" RelativeVelocity="3.29344348757183,5.05344083191813,0.674992183264241"/>
					</Atom3d>
					<Atom3d ID="1880" HasProperties="1" Name="C" UserID="706" DisplayStyle="CPK" XYZ="-28.1109800466156,42.7499666333379,11.4772907310629" Connections="1881,1882,1864" ForcefieldType="c3a" Components="C" Color="130,130,130,255">
						<Properties IsBackboneAtom="0" RelativeVelocity="-0.969653927390704,0.706362609864467,4.84038667442022"/>
					</Atom3d>
					<Atom3d ID="1883" HasProperties="1" Name="H" UserID="707" DisplayStyle="CPK" XYZ="-30.274269488604,42.6930163869561,11.7747255308261" Connections="1865" ForcefieldType="h1" Charge="0.1268" Components="H" Color="255,255,255,255">
						<Properties IsBackboneAtom="0" RelativeVelocity="11.862658336906,-30.0681986177297,-18.7886745599831"/>
					</Atom3d>
					<Atom3d ID="1884" HasProperties="1" Name="C" UserID="708" DisplayStyle="CPK" XYZ="-28.1440276678245,42.523454935791,9.96221222975778" Connections="1867,1885,1881,1886" ForcefieldType="c44" Components="C" Color="255,128,0,255">
						<Properties IsBackboneAtom="1" RelativeVelocity="3.67569876723144,3.07809491748052,6.00833339423473"/>
					</Atom3d>
					<Atom3d ID="1887" HasProperties="1" Name="C" UserID="709" DisplayStyle="CPK" XYZ="-29.6639869091826,40.9286825207252,8.94153540068389" Connections="1868,1871,1888" ForcefieldType="c3a" Charge="0.2405" Components="C" Color="255,128,0,255">
						<Properties IsBackboneAtom="0" RelativeVelocity="5.08541529756033,5.48097837912581,0.593003154450585"/>
					</Atom3d>
					<Atom3d ID="1889" HasProperties="1" Name="C" UserID="710" DisplayStyle="CPK" XYZ="-26.5630800630268,45.3362446956354,16.3814274514555" Connections="1874,1890,1891,1892" ForcefieldType="c4" Charge="-0.159" Components="C" Color="130,130,130,255">
						<Properties IsBackboneAtom="0" RelativeVelocity="6.35194295230042,2.0007141936079,0.325362759144101"/>
					</Atom3d>
					<Atom3d ID="1893" HasProperties="1" Name="H" UserID="711" DisplayStyle="CPK" XYZ="-26.0241326104027,43.2118182195101,16.3148194602708" Connections="1875" ForcefieldType="h1" Charge="0.053" Components="H" Color="255,255,255,255">
						<Properties IsBackboneAtom="0" RelativeVelocity="12.7801843018158,-5.6807724042285,17.6358812369447"/>
					</Atom3d>
					<Atom3d ID="1894" HasProperties="1" Name="H" UserID="712" DisplayStyle="CPK" XYZ="-27.2833125396938,43.6675054675365,17.6080184223587" Connections="1876" ForcefieldType="h1" Charge="0.053" Components="H" Color="255,255,255,255">
						<Properties IsBackboneAtom="0" RelativeVelocity="-8.30631937763028,13.4044460536456,-6.78663954819506"/>
					</Atom3d>
					<Atom3d ID="1895" HasProperties="1" Name="C" UserID="713" DisplayStyle="CPK" XYZ="-26.8639683742953,42.8973757102738,12.1096494987631" Connections="1878,1882,1896" ForcefieldType="c3a" Charge="-0.1268" Components="C" Color="130,130,130,255">
						<Properties IsBackboneAtom="0" RelativeVelocity="-4.32648577828786,-5.95312279495818,3.29561529759877"/>
					</Atom3d>
					<Atom3d ID="1897" HasProperties="1" Name="H" UserID="714" DisplayStyle="CPK" XYZ="-25.7056758898128,43.15561487009,13.9819152574306" Connections="1879" ForcefieldType="h1" Charge="0.1268" Components="H" Color="255,255,255,255">
						<Properties IsBackboneAtom="0" RelativeVelocity="3.83570854901146,-2.93734885714759,1.02687965892492"/>
					</Atom3d>
					<Atom3d ID="1898" HasProperties="1" Name="C" UserID="715" DisplayStyle="CPK" XYZ="-27.5226135838901,41.161644184895,9.66908041654588" Connections="1885,1899,1900" ForcefieldType="c3a" Components="C" Color="255,128,0,255">
						<Properties IsBackboneAtom="1" RelativeVelocity="2.76608540862949,-7.36509540478124,-4.08084859128936"/>
					</Atom3d>
					<Atom3d ID="1901" HasProperties="1" Name="C" UserID="716" DisplayStyle="CPK" XYZ="-27.4921288947642,43.6546367845969,9.1724327276899" Connections="1886,1902,1903" ForcefieldType="c3a" Components="C" Color="130,130,130,255">
						<Properties IsBackboneAtom="0" RelativeVelocity="-2.07117708150303,1.55805536247781,0.976466433454526"/>
					</Atom3d>
					<Atom3d ID="1904" HasProperties="1" Name="C" UserID="717" DisplayStyle="CPK" XYZ="-28.4761209106178,40.2715613353576,9.11021110744356" Connections="1888,1905,1899" ForcefieldType="c3a" Charge="0.2405" Components="C" Color="255,128,0,255">
						<Properties IsBackboneAtom="0" RelativeVelocity="-8.01512662560699,-2.9607162980007,2.54677215864065"/>
					</Atom3d>
					<Atom3d ID="1906" HasProperties="1" Name="H" UserID="718" DisplayStyle="CPK" XYZ="-26.2320282896741,45.5319190737758,15.3082470297128" Connections="1890" ForcefieldType="h1" Charge="0.053" Components="H" Color="255,255,255,255">
						<Properties IsBackboneAtom="0" RelativeVelocity="24.2859778359611,11.4315243163315,7.57713628007605"/>
					</Atom3d>
					<Atom3d ID="1907" HasProperties="1" Name="H" UserID="719" DisplayStyle="CPK" XYZ="-25.711196313159,45.5920019033916,17.0945068887585" Connections="1891" ForcefieldType="h1" Charge="0.053" Components="H" Color="255,255,255,255">
						<Properties IsBackboneAtom="0" RelativeVelocity="18.2615829077265,13.480449902242,-18.0199339190771"/>
					</Atom3d>
					<Atom3d ID="1908" HasProperties="1" Name="H" UserID="720" DisplayStyle="CPK" XYZ="-27.4690560328683,45.9843717384809,16.6237884114194" Connections="1892" ForcefieldType="h1" Charge="0.053" Components="H" Color="255,255,255,255">
						<Properties IsBackboneAtom="0" RelativeVelocity="14.0748611345172,9.72170851211603,8.54695535786796"/>
					</Atom3d>
					<Atom3d ID="1909" HasProperties="1" Name="H" UserID="721" DisplayStyle="CPK" XYZ="-25.941940214499,42.8742688048966,11.4396270364688" Connections="1896" ForcefieldType="h1" Charge="0.1268" Components="H" Color="255,255,255,255">
						<Properties IsBackboneAtom="0" RelativeVelocity="-9.9578484740187,18.3692030245367,-5.29258732034149"/>
					</Atom3d>
					<Atom3d ID="1910" HasProperties="1" Name="C" UserID="722" DisplayStyle="CPK" XYZ="-26.2631555135291,40.6799350240603,9.79491673462807" Connections="1911,1900,1912" ForcefieldType="c3a" Charge="-0.1268" Components="C" Color="255,128,0,255">
						<Properties IsBackboneAtom="1" RelativeVelocity="12.9107711653042,6.03561028131837,8.92670920759215"/>
					</Atom3d>
					<Atom3d ID="1913" HasProperties="1" Name="C" UserID="723" DisplayStyle="CPK" XYZ="-26.9095846369832,43.439280294082,7.92370870723622" Connections="1902,1914,1915" ForcefieldType="c3a" Charge="-0.1268" Components="C" Color="130,130,130,255">
						<Properties IsBackboneAtom="0" RelativeVelocity="-5.12161760420828,-2.68499335668839,1.60955488227295"/>
					</Atom3d>
					<Atom3d ID="1916" HasProperties="1" Name="C" UserID="724" DisplayStyle="CPK" XYZ="-27.4823637271099,44.9650384612217,9.64741271840476" Connections="1903,1917,1918" ForcefieldType="c3a" Charge="-0.1268" Components="C" Color="130,130,130,255">
						<Properties IsBackboneAtom="0" RelativeVelocity="-0.402284850120092,-3.77310960987718,-0.0208624008310137"/>
					</Atom3d>
					<Atom3d ID="1919" HasProperties="1" Name="N" UserID="725" DisplayStyle="CPK" XYZ="-28.281039171137,39.0149320266303,8.73456660166443" Connections="1905,1920" ForcefieldType="n2a" Charge="-0.481" Components="N" Color="255,0,0,255">
						<Properties IsBackboneAtom="0" RelativeVelocity="-4.46062380107559,1.85716740532549,4.31662466018212"/>
					</Atom3d>
					<Atom3d ID="1921" HasProperties="1" Name="C" UserID="726" DisplayStyle="CPK" XYZ="-25.9819164989052,39.3377962105683,9.41611604213082" Connections="1922,1911,1048" ForcefieldType="c3a" Components="C" Color="255,128,0,255">
						<Properties IsBackboneAtom="1" RelativeVelocity="-5.59833609354578,0.0402153935595352,-6.95474685089621"/>
					</Atom3d>
					<Atom3d ID="1923" HasProperties="1" Name="H" UserID="727" DisplayStyle="CPK" XYZ="-25.4304850738074,41.3437531805158,10.2018631076136" Connections="1912" ForcefieldType="h1" Charge="0.1268" Components="H" Color="255,255,255,255">
						<Properties IsBackboneAtom="0" RelativeVelocity="13.9238129751831,20.943128588607,-17.4635279397999"/>
					</Atom3d>
					<Atom3d ID="1924" HasProperties="1" Name="C" UserID="728" DisplayStyle="CPK" XYZ="-26.3202658415902,44.4582396886738,7.19075535531901" Connections="1914,1925,1926" ForcefieldType="c3a" Charge="-0.1268" Components="C" Color="130,130,130,255">
						<Properties IsBackboneAtom="0" RelativeVelocity="8.05852267228751,1.94086194743623,-2.71772079706351"/>
					</Atom3d>
					<Atom3d ID="1927" HasProperties="1" Name="H" UserID="729" DisplayStyle="CPK" XYZ="-26.9062695519096,42.3939269979397,7.46892804255517" Connections="1915" ForcefieldType="h1" Charge="0.1268" Components="H" Color="255,255,255,255">
						<Properties IsBackboneAtom="0" RelativeVelocity="-15.2872121905234,-7.60750331736692,12.8502750773509"/>
					</Atom3d>
					<Atom3d ID="1928" HasProperties="1" Name="C" UserID="730" DisplayStyle="CPK" XYZ="-26.8986683269301,45.9974449517105,8.93289829740221" Connections="1929,1917,1930" ForcefieldType="c3a" Charge="-0.1268" Components="C" Color="130,130,130,255">
						<Properties IsBackboneAtom="0" RelativeVelocity="-1.65589420883531,-1.8128538708103,3.13299889517802"/>
					</Atom3d>
					<Atom3d ID="1931" HasProperties="1" Name="H" UserID="731" DisplayStyle="CPK" XYZ="-27.9641835459066,45.2112263241015,10.6508274656045" Connections="1918" ForcefieldType="h1" Charge="0.1268" Components="H" Color="255,255,255,255">
						<Properties IsBackboneAtom="0" RelativeVelocity="15.4881640981467,-13.2990409486389,9.94660313522287"/>
					</Atom3d>
					<Atom3d ID="1932" HasProperties="1" Name="C" UserID="732" DisplayStyle="CPK" XYZ="-27.0134908250895,38.5474973641844,8.90953827287329" Connections="1920,1922,1933" ForcefieldType="c3a" Charge="0.1137" Components="C" Color="255,128,0,255">
						<Properties IsBackboneAtom="0" RelativeVelocity="5.07988664921713,2.4002421145283,-3.28379727974059"/>
					</Atom3d>
					<Atom3d ID="1934" HasProperties="1" Name="C" UserID="733" DisplayStyle="CPK" XYZ="-26.3002315382989,45.7668069537476,7.68892313742492" Connections="1925,1929,1935" ForcefieldType="c3a" Charge="0.042" Components="C" Color="130,130,130,255">
						<Properties IsBackboneAtom="0" RelativeVelocity="-8.68918206406433,2.62600020364293,-4.25521639977353"/>
					</Atom3d>
					<Atom3d ID="1936" HasProperties="1" Name="H" UserID="734" DisplayStyle="CPK" XYZ="-25.8490688946375,44.2325686952973,6.1775199451386" Connections="1926" ForcefieldType="h1" Charge="0.1268" Components="H" Color="255,255,255,255">
						<Properties IsBackboneAtom="0" RelativeVelocity="0.452275431834799,-1.44718165177164,-5.50034888576263"/>
					</Atom3d>
					<Atom3d ID="1937" HasProperties="1" Name="H" UserID="735" DisplayStyle="CPK" XYZ="-26.9108269672735,47.0488241248104,9.37341385711507" Connections="1930" ForcefieldType="h1" Charge="0.1268" Components="H" Color="255,255,255,255">
						<Properties IsBackboneAtom="0" RelativeVelocity="6.7549393634785,1.50761109513933,-4.55981316354306"/>
					</Atom3d>
					<Atom3d ID="1938" HasProperties="1" Name="H" UserID="736" DisplayStyle="CPK" XYZ="-26.7609533288333,37.469487191381,8.6380261427033" Connections="1933" ForcefieldType="h1" Charge="0.1268" Components="H" Color="255,255,255,255">
						<Properties IsBackboneAtom="0" RelativeVelocity="11.6503020552574,0.755110514306597,9.35926531379707"/>
					</Atom3d>
					<Atom3d ID="1939" HasProperties="1" Name="O" UserID="737" DisplayStyle="CPK" XYZ="-25.7333587593715,46.8393760158376,7.03002790462066" Connections="1935,1940" ForcefieldType="o2e" Charge="-0.202" Components="O" Color="0,0,255,255">
						<Properties IsBackboneAtom="0" RelativeVelocity="2.5986771551247,2.23035433602754,-0.814580091251968"/>
					</Atom3d>
					<Atom3d ID="1941" HasProperties="1" Name="C" UserID="738" DisplayStyle="CPK" XYZ="-25.1335471824033,46.5836416625564,5.7647003381764" Connections="1940,1942,1943,1944" ForcefieldType="c4o" Charge="0.001" Components="C" Color="130,130,130,255">
						<Properties IsBackboneAtom="0" RelativeVelocity="-4.66353606349245,2.43062325440075,4.39064178653009"/>
					</Atom3d>
					<Atom3d ID="1945" HasProperties="1" Name="H" UserID="739" DisplayStyle="CPK" XYZ="-25.6701406423948,47.1880012738149,4.96069979371991" Connections="1942" ForcefieldType="h1" Charge="0.053" Components="H" Color="255,255,255,255">
						<Properties IsBackboneAtom="0" RelativeVelocity="-7.44663428448319,-13.5321765926451,-5.75099172586248"/>
					</Atom3d>
					<Atom3d ID="1946" HasProperties="1" Name="H" UserID="740" DisplayStyle="CPK" XYZ="-25.2154069017655,45.4725780684018,5.52296363719263" Connections="1943" ForcefieldType="h1" Charge="0.053" Components="H" Color="255,255,255,255">
						<Properties IsBackboneAtom="0" RelativeVelocity="14.6462677006532,0.124145256680345,8.45270041022053"/>
					</Atom3d>
					<Atom3d ID="1947" HasProperties="1" Name="H" UserID="741" DisplayStyle="CPK" XYZ="-24.0347245194447,46.8855362983369,5.79707842903844" Connections="1944" ForcefieldType="h1" Charge="0.053" Components="H" Color="255,255,255,255">
						<Properties IsBackboneAtom="0" RelativeVelocity="-9.32601437340132,18.5633535250437,12.199999798322"/>
					</Atom3d>
					<Bond ID="1561" Connects="1560,1564"/>
					<Bond ID="1562" Connects="1560,1567" Type="Double"/>
					<Bond ID="1565" Connects="1564,1570" Type="Double"/>
					<Bond ID="1566" Connects="1564,1573"/>
					<Bond ID="1568" Connects="1574,1567"/>
					<Bond ID="1569" Connects="1567,1577"/>
					<Bond ID="1571" Connects="1570,1578"/>
					<Bond ID="1572" Connects="1570,1580"/>
					<Bond ID="1575" Connects="1578,1574" Type="Double"/>
					<Bond ID="1576" Connects="1574,1581"/>
					<Bond ID="1579" Connects="1578,1585"/>
					<Bond ID="1582" Connects="1588,1581"/>
					<Bond ID="1583" Connects="1581,1590"/>
					<Bond ID="1584" Connects="1581,1594"/>
					<Bond ID="1586" Connects="1585,1588" Type="Double"/>
					<Bond ID="1587" Connects="1585,1598"/>
					<Bond ID="1589" Connects="1588,1601"/>
					<Bond ID="1591" Connects="1590,1604"/>
					<Bond ID="1592" Connects="1590,1608"/>
					<Bond ID="1593" Connects="1590,1609"/>
					<Bond ID="1595" Connects="1594,1610"/>
					<Bond ID="1596" Connects="1594,1614"/>
					<Bond ID="1597" Connects="1594,1615"/>
					<Bond ID="1599" Connects="1598,1616" Type="Double"/>
					<Bond ID="1600" Connects="1598,1619"/>
					<Bond ID="1602" Connects="1620,1601" Type="Double"/>
					<Bond ID="1603" Connects="1601,1622"/>
					<Bond ID="1605" Connects="1604,1623"/>
					<Bond ID="1606" Connects="1604,1627"/>
					<Bond ID="1607" Connects="1604,1628"/>
					<Bond ID="1611" Connects="1610,1629"/>
					<Bond ID="1612" Connects="1610,1633"/>
					<Bond ID="1613" Connects="1610,1634"/>
					<Bond ID="1617" Connects="1616,1620"/>
					<Bond ID="1618" Connects="1616,1635"/>
					<Bond ID="1621" Connects="1620,1636"/>
					<Bond ID="1624" Connects="1623,1639"/>
					<Bond ID="1625" Connects="1623,1643"/>
					<Bond ID="1626" Connects="1623,1644"/>
					<Bond ID="1630" Connects="1629,1645"/>
					<Bond ID="1631" Connects="1629,1649"/>
					<Bond ID="1632" Connects="1629,1650"/>
					<Bond ID="1637" Connects="1651,1636"/>
					<Bond ID="1638" Connects="1636,1654" Type="Double"/>
					<Bond ID="1640" Connects="1639,1657"/>
					<Bond ID="1641" Connects="1639,1661"/>
					<Bond ID="1642" Connects="1639,1662"/>
					<Bond ID="1646" Connects="1645,1663"/>
					<Bond ID="1647" Connects="1645,1667"/>
					<Bond ID="1648" Connects="1645,1668"/>
					<Bond ID="1652" Connects="1669,1651" Type="Double"/>
					<Bond ID="1653" Connects="1651,1671"/>
					<Bond ID="1655" Connects="1654,1672"/>
					<Bond ID="1656" Connects="1654,1675"/>
					<Bond ID="1658" Connects="1657,1676"/>
					<Bond ID="1659" Connects="1657,1680"/>
					<Bond ID="1660" Connects="1657,1681"/>
					<Bond ID="1664" Connects="1663,1682"/>
					<Bond ID="1665" Connects="1663,1686"/>
					<Bond ID="1666" Connects="1663,1687"/>
					<Bond ID="1670" Connects="1688,1669"/>
					<Bond ID="1673" Connects="1690,1672"/>
					<Bond ID="1674" Connects="1688,1672" Type="Double"/>
					<Bond ID="1677" Connects="1676,1694"/>
					<Bond ID="1678" Connects="1676,1698"/>
					<Bond ID="1679" Connects="1676,1699"/>
					<Bond ID="1683" Connects="1682,1700"/>
					<Bond ID="1684" Connects="1682,1704"/>
					<Bond ID="1685" Connects="1682,1705"/>
					<Bond ID="1689" Connects="1706,1688"/>
					<Bond ID="1691" Connects="1709,1690"/>
					<Bond ID="1692" Connects="1690,1712"/>
					<Bond ID="1693" Connects="1690,1714"/>
					<Bond ID="1695" Connects="1694,1717"/>
					<Bond ID="1696" Connects="1694,1721"/>
					<Bond ID="1697" Connects="1694,1722"/>
					<Bond ID="1701" Connects="1700,1723"/>
					<Bond ID="1702" Connects="1700,1727"/>
					<Bond ID="1703" Connects="1700,1728"/>
					<Bond ID="1707" Connects="1712,1706"/>
					<Bond ID="1708" Connects="1729,1706" Type="Double"/>
					<Bond ID="1710" Connects="1731,1709"/>
					<Bond ID="1711" Connects="1709,1734" Type="Double"/>
					<Bond ID="1713" Connects="1712,1737" Type="Double"/>
					<Bond ID="1715" Connects="1714,1740"/>
					<Bond ID="1716" Connects="1714,1743" Type="Double"/>
					<Bond ID="1718" Connects="1717,1746"/>
					<Bond ID="1719" Connects="1717,1747"/>
					<Bond ID="1720" Connects="1717,1748"/>
					<Bond ID="1724" Connects="1723,1749"/>
					<Bond ID="1725" Connects="1723,1750"/>
					<Bond ID="1726" Connects="1723,1751"/>
					<Bond ID="1730" Connects="1752,1729"/>
					<Bond ID="1732" Connects="1755,1731" Type="Double"/>
					<Bond ID="1733" Connects="1731,1758"/>
					<Bond ID="1735" Connects="1759,1734"/>
					<Bond ID="1736" Connects="1734,1762"/>
					<Bond ID="1738" Connects="1737,1763"/>
					<Bond ID="1739" Connects="1737,1765"/>
					<Bond ID="1741" Connects="1740,1766" Type="Double"/>
					<Bond ID="1742" Connects="1740,1769"/>
					<Bond ID="1744" Connects="1770,1743"/>
					<Bond ID="1745" Connects="1743,1773"/>
					<Bond ID="1753" Connects="1763,1752" Type="Double"/>
					<Bond ID="1754" Connects="1752,1774"/>
					<Bond ID="1756" Connects="1775,1755"/>
					<Bond ID="1757" Connects="1755,1777"/>
					<Bond ID="1760" Connects="1778,1759"/>
					<Bond ID="1761" Connects="1775,1759" Type="Double"/>
					<Bond ID="1764" Connects="1763,1781"/>
					<Bond ID="1767" Connects="1766,1784"/>
					<Bond ID="1768" Connects="1766,1786"/>
					<Bond ID="1771" Connects="1784,1770" Type="Double"/>
					<Bond ID="1772" Connects="1770,1787"/>
					<Bond ID="1776" Connects="1788,1775"/>
					<Bond ID="1779" Connects="1791,1778"/>
					<Bond ID="1780" Connects="1778,1793" Type="Double"/>
					<Bond ID="1782" Connects="1781,1796" Type="Double"/>
					<Bond ID="1783" Connects="1781,1799"/>
					<Bond ID="1785" Connects="1784,1802"/>
					<Bond ID="1789" Connects="1791,1788"/>
					<Bond ID="1790" Connects="1788,1804"/>
					<Bond ID="1792" Connects="1808,1791" Type="Double"/>
					<Bond ID="1794" Connects="1811,1793"/>
					<Bond ID="1795" Connects="1793,1814"/>
					<Bond ID="1797" Connects="1796,1815"/>
					<Bond ID="1798" Connects="1796,1818"/>
					<Bond ID="1800" Connects="1819,1799" Type="Double"/>
					<Bond ID="1801" Connects="1799,1822"/>
					<Bond ID="1803" Connects="1802,1823"/>
					<Bond ID="1805" Connects="1804,1827"/>
					<Bond ID="1806" Connects="1804,1831"/>
					<Bond ID="1807" Connects="1804,1832"/>
					<Bond ID="1809" Connects="1833,1808"/>
					<Bond ID="1810" Connects="1808,1835"/>
					<Bond ID="1812" Connects="1836,1811"/>
					<Bond ID="1813" Connects="1811,1833" Type="Double"/>
					<Bond ID="1816" Connects="1815,1839" Type="Double"/>
					<Bond ID="1817" Connects="1815,1841"/>
					<Bond ID="1820" Connects="1839,1819"/>
					<Bond ID="1821" Connects="1819,1842"/>
					<Bond ID="1824" Connects="1823,1845"/>
					<Bond ID="1825" Connects="1823,1846"/>
					<Bond ID="1826" Connects="1823,1847"/>
					<Bond ID="1828" Connects="1827,1848"/>
					<Bond ID="1829" Connects="1827,1849"/>
					<Bond ID="1830" Connects="1827,1850"/>
					<Bond ID="1834" Connects="1833,1851"/>
					<Bond ID="1837" Connects="1852,1836"/>
					<Bond ID="1838" Connects="1836,1855" Type="Double"/>
					<Bond ID="1840" Connects="1839,1858"/>
					<Bond ID="1843" Connects="1861,1842" Type="Double"/>
					<Bond ID="1844" Connects="1842,1863"/>
					<Bond ID="1853" Connects="1866,1852" Type="Double"/>
					<Bond ID="1854" Connects="1852,1869"/>
					<Bond ID="1856" Connects="1855,1870"/>
					<Bond ID="1857" Connects="1855,1872"/>
					<Bond ID="1859" Connects="1858,1861"/>
					<Bond ID="1860" Connects="1858,1873"/>
					<Bond ID="1862" Connects="1861,1877"/>
					<Bond ID="1864" Connects="1880,1863" Type="Double"/>
					<Bond ID="1865" Connects="1863,1883"/>
					<Bond ID="1867" Connects="1884,1866"/>
					<Bond ID="1868" Connects="1866,1887"/>
					<Bond ID="1871" Connects="1870,1887" Type="Double"/>
					<Bond ID="1874" Connects="1873,1889"/>
					<Bond ID="1875" Connects="1873,1893"/>
					<Bond ID="1876" Connects="1873,1894"/>
					<Bond ID="1878" Connects="1877,1895" Type="Double"/>
					<Bond ID="1879" Connects="1877,1897"/>
					<Bond ID="1881" Connects="1884,1880"/>
					<Bond ID="1882" Connects="1895,1880"/>
					<Bond ID="1885" Connects="1884,1898"/>
					<Bond ID="1886" Connects="1884,1901"/>
					<Bond ID="1888" Connects="1887,1904"/>
					<Bond ID="1890" Connects="1889,1906"/>
					<Bond ID="1891" Connects="1889,1907"/>
					<Bond ID="1892" Connects="1889,1908"/>
					<Bond ID="1896" Connects="1895,1909"/>
					<Bond ID="1899" Connects="1904,1898" Type="Double"/>
					<Bond ID="1900" Connects="1910,1898"/>
					<Bond ID="1902" Connects="1901,1913"/>
					<Bond ID="1903" Connects="1901,1916" Type="Double"/>
					<Bond ID="1905" Connects="1904,1919"/>
					<Bond ID="1911" Connects="1921,1910" Type="Double"/>
					<Bond ID="1912" Connects="1910,1923"/>
					<Bond ID="1914" Connects="1913,1924" Type="Double"/>
					<Bond ID="1915" Connects="1913,1927"/>
					<Bond ID="1917" Connects="1928,1916"/>
					<Bond ID="1918" Connects="1916,1931"/>
					<Bond ID="1920" Connects="1919,1932" Type="Double"/>
					<Bond ID="1922" Connects="1932,1921"/>
					<Bond ID="1925" Connects="1924,1934"/>
					<Bond ID="1926" Connects="1924,1936"/>
					<Bond ID="1929" Connects="1934,1928" Type="Double"/>
					<Bond ID="1930" Connects="1928,1937"/>
					<Bond ID="1933" Connects="1932,1938"/>
					<Bond ID="1935" Connects="1934,1939"/>
					<Bond ID="1940" Connects="1939,1941"/>
					<Bond ID="1942" Connects="1941,1945"/>
					<Bond ID="1943" Connects="1941,1946"/>
					<Bond ID="1944" Connects="1941,1947"/>
					<ChargeGroup ID="1948" Name="CG194" NumTriggerSets="1" SwitchingCenter="1567">
						<MonitorTriggerSet ID="1949" Objects="1560,1567,1577" ShouldAllowDeletions="0" EventMask="13"/>
					</ChargeGroup>
					<ChargeGroup ID="1950" Name="CG195" NumTriggerSets="1" SwitchingCenter="1573">
						<MonitorTriggerSet ID="1951" Objects="1564,1573" ShouldAllowDeletions="0" EventMask="13"/>
					</ChargeGroup>
					<ChargeGroup ID="1952" Name="CG196" NumTriggerSets="1" SwitchingCenter="1580">
						<MonitorTriggerSet ID="1953" Objects="1570,1580" ShouldAllowDeletions="0" EventMask="13"/>
					</ChargeGroup>
					<ChargeGroup ID="1954" Name="CG197" NumTriggerSets="1" SwitchingCenter="1574">
						<MonitorTriggerSet ID="1955" Objects="1574,1581" ShouldAllowDeletions="0" EventMask="13"/>
					</ChargeGroup>
					<ChargeGroup ID="1956" Name="CG198" NumTriggerSets="1" SwitchingCenter="1585">
						<MonitorTriggerSet ID="1957" Objects="1578,1585" ShouldAllowDeletions="0" EventMask="13"/>
					</ChargeGroup>
					<ChargeGroup ID="1958" Name="CG199" NumTriggerSets="1" SwitchingCenter="1601">
						<MonitorTriggerSet ID="1959" Objects="1588,1601,1622" ShouldAllowDeletions="0" EventMask="13"/>
					</ChargeGroup>
					<ChargeGroup ID="1960" Name="CG200" NumTriggerSets="1" SwitchingCenter="1590">
						<MonitorTriggerSet ID="1961" Objects="1590,1608,1609" ShouldAllowDeletions="0" EventMask="13"/>
					</ChargeGroup>
					<ChargeGroup ID="1962" Name="CG201" NumTriggerSets="1" SwitchingCenter="1594">
						<MonitorTriggerSet ID="1963" Objects="1594,1614,1615" ShouldAllowDeletions="0" EventMask="13"/>
					</ChargeGroup>
					<ChargeGroup ID="1964" Name="CG202" NumTriggerSets="1" SwitchingCenter="1619">
						<MonitorTriggerSet ID="1965" Objects="1598,1619" ShouldAllowDeletions="0" EventMask="13"/>
					</ChargeGroup>
					<ChargeGroup ID="1966" Name="CG203" NumTriggerSets="1" SwitchingCenter="1604">
						<MonitorTriggerSet ID="1967" Objects="1604,1627,1628" ShouldAllowDeletions="0" EventMask="13"/>
					</ChargeGroup>
					<ChargeGroup ID="1968" Name="CG204" NumTriggerSets="1" SwitchingCenter="1610">
						<MonitorTriggerSet ID="1969" Objects="1610,1633,1634" ShouldAllowDeletions="0" EventMask="13"/>
					</ChargeGroup>
					<ChargeGroup ID="1970" Name="CG205" NumTriggerSets="1" SwitchingCenter="1635">
						<MonitorTriggerSet ID="1971" Objects="1616,1635" ShouldAllowDeletions="0" EventMask="13"/>
					</ChargeGroup>
					<ChargeGroup ID="1972" Name="CG206" NumTriggerSets="1" SwitchingCenter="1636">
						<MonitorTriggerSet ID="1973" Objects="1620,1636" ShouldAllowDeletions="0" EventMask="13"/>
					</ChargeGroup>
					<ChargeGroup ID="1974" Name="CG207" NumTriggerSets="1" SwitchingCenter="1623">
						<MonitorTriggerSet ID="1975" Objects="1623,1643,1644" ShouldAllowDeletions="0" EventMask="13"/>
					</ChargeGroup>
					<ChargeGroup ID="1976" Name="CG208" NumTriggerSets="1" SwitchingCenter="1629">
						<MonitorTriggerSet ID="1977" Objects="1629,1649,1650" ShouldAllowDeletions="0" EventMask="13"/>
					</ChargeGroup>
					<ChargeGroup ID="1978" Name="CG209" NumTriggerSets="1" SwitchingCenter="1639">
						<MonitorTriggerSet ID="1979" Objects="1639,1661,1662" ShouldAllowDeletions="0" EventMask="13"/>
					</ChargeGroup>
					<ChargeGroup ID="1980" Name="CG210" NumTriggerSets="1" SwitchingCenter="1645">
						<MonitorTriggerSet ID="1981" Objects="1645,1667,1668" ShouldAllowDeletions="0" EventMask="13"/>
					</ChargeGroup>
					<ChargeGroup ID="1982" Name="CG211" NumTriggerSets="1" SwitchingCenter="1669">
						<MonitorTriggerSet ID="1983" Objects="1651,1669,1688,1672,1671" ShouldAllowDeletions="0" EventMask="13"/>
					</ChargeGroup>
					<ChargeGroup ID="1984" Name="CG212" NumTriggerSets="1" SwitchingCenter="1675">
						<MonitorTriggerSet ID="1985" Objects="1654,1675" ShouldAllowDeletions="0" EventMask="13"/>
					</ChargeGroup>
					<ChargeGroup ID="1986" Name="CG213" NumTriggerSets="1" SwitchingCenter="1657">
						<MonitorTriggerSet ID="1987" Objects="1657,1680,1681" ShouldAllowDeletions="0" EventMask="13"/>
					</ChargeGroup>
					<ChargeGroup ID="1988" Name="CG214" NumTriggerSets="1" SwitchingCenter="1663">
						<MonitorTriggerSet ID="1989" Objects="1663,1686,1687" ShouldAllowDeletions="0" EventMask="13"/>
					</ChargeGroup>
					<ChargeGroup ID="1990" Name="CG215" NumTriggerSets="1" SwitchingCenter="1676">
						<MonitorTriggerSet ID="1991" Objects="1676,1698,1699" ShouldAllowDeletions="0" EventMask="13"/>
					</ChargeGroup>
					<ChargeGroup ID="1992" Name="CG216" NumTriggerSets="1" SwitchingCenter="1682">
						<MonitorTriggerSet ID="1993" Objects="1682,1704,1705" ShouldAllowDeletions="0" EventMask="13"/>
					</ChargeGroup>
					<ChargeGroup ID="1994" Name="CG217" NumTriggerSets="1" SwitchingCenter="1690">
						<MonitorTriggerSet ID="1995" Objects="1690,1714" ShouldAllowDeletions="0" EventMask="13"/>
					</ChargeGroup>
					<ChargeGroup ID="1996" Name="CG218" NumTriggerSets="1" SwitchingCenter="1694">
						<MonitorTriggerSet ID="1997" Objects="1694,1721,1722" ShouldAllowDeletions="0" EventMask="13"/>
					</ChargeGroup>
					<ChargeGroup ID="1998" Name="CG219" NumTriggerSets="1" SwitchingCenter="1700">
						<MonitorTriggerSet ID="1999" Objects="1700,1727,1728" ShouldAllowDeletions="0" EventMask="13"/>
					</ChargeGroup>
					<ChargeGroup ID="2000" Name="CG220" NumTriggerSets="1" SwitchingCenter="1729">
						<MonitorTriggerSet ID="2001" Objects="1706,1729,1752,1774" ShouldAllowDeletions="0" EventMask="13"/>
					</ChargeGroup>
					<ChargeGroup ID="2002" Name="CG221" NumTriggerSets="1" SwitchingCenter="1734">
						<MonitorTriggerSet ID="2003" Objects="1709,1734,1762" ShouldAllowDeletions="0" EventMask="13"/>
					</ChargeGroup>
					<ChargeGroup ID="2004" Name="CG222" NumTriggerSets="1" SwitchingCenter="1737">
						<MonitorTriggerSet ID="2005" Objects="1712,1737,1765" ShouldAllowDeletions="0" EventMask="13"/>
					</ChargeGroup>
					<ChargeGroup ID="2006" Name="CG223" NumTriggerSets="1" SwitchingCenter="1717">
						<MonitorTriggerSet ID="2007" Objects="1717,1746,1747,1748" ShouldAllowDeletions="0" EventMask="13"/>
					</ChargeGroup>
					<ChargeGroup ID="2008" Name="CG224" NumTriggerSets="1" SwitchingCenter="1723">
						<MonitorTriggerSet ID="2009" Objects="1723,1749,1750,1751" ShouldAllowDeletions="0" EventMask="13"/>
					</ChargeGroup>
					<ChargeGroup ID="2010" Name="CG225" NumTriggerSets="1" SwitchingCenter="1731">
						<MonitorTriggerSet ID="2011" Objects="1731,1758" ShouldAllowDeletions="0" EventMask="13"/>
					</ChargeGroup>
					<ChargeGroup ID="2012" Name="CG226" NumTriggerSets="1" SwitchingCenter="1740">
						<MonitorTriggerSet ID="2013" Objects="1740,1769" ShouldAllowDeletions="0" EventMask="13"/>
					</ChargeGroup>
					<ChargeGroup ID="2014" Name="CG227" NumTriggerSets="1" SwitchingCenter="1743">
						<MonitorTriggerSet ID="2015" Objects="1743,1773" ShouldAllowDeletions="0" EventMask="13"/>
					</ChargeGroup>
					<ChargeGroup ID="2016" Name="CG228" NumTriggerSets="1" SwitchingCenter="1755">
						<MonitorTriggerSet ID="2017" Objects="1755,1777" ShouldAllowDeletions="0" EventMask="13"/>
					</ChargeGroup>
					<ChargeGroup ID="2018" Name="CG229" NumTriggerSets="1" SwitchingCenter="1775">
						<MonitorTriggerSet ID="2019" Objects="1759,1775" ShouldAllowDeletions="0" EventMask="13"/>
					</ChargeGroup>
					<ChargeGroup ID="2020" Name="CG230" NumTriggerSets="1" SwitchingCenter="1781">
						<MonitorTriggerSet ID="2021" Objects="1763,1781" ShouldAllowDeletions="0" EventMask="13"/>
					</ChargeGroup>
					<ChargeGroup ID="2022" Name="CG231" NumTriggerSets="1" SwitchingCenter="1766">
						<MonitorTriggerSet ID="2023" Objects="1766,1786" ShouldAllowDeletions="0" EventMask="13"/>
					</ChargeGroup>
					<ChargeGroup ID="2024" Name="CG232" NumTriggerSets="1" SwitchingCenter="1770">
						<MonitorTriggerSet ID="2025" Objects="1770,1787" ShouldAllowDeletions="0" EventMask="13"/>
					</ChargeGroup>
					<ChargeGroup ID="2026" Name="CG233" NumTriggerSets="1" SwitchingCenter="1793">
						<MonitorTriggerSet ID="2027" Objects="1778,1793,1814" ShouldAllowDeletions="0" EventMask="13"/>
					</ChargeGroup>
					<ChargeGroup ID="2028" Name="CG234" NumTriggerSets="1" SwitchingCenter="1823">
						<MonitorTriggerSet ID="2029" Objects="1784,1802,1823,1845,1846,1847" ShouldAllowDeletions="0" EventMask="13"/>
					</ChargeGroup>
					<ChargeGroup ID="2030" Name="CG235" NumTriggerSets="1" SwitchingCenter="1804">
						<MonitorTriggerSet ID="2031" Objects="1788,1804,1831,1832" ShouldAllowDeletions="0" EventMask="13"/>
					</ChargeGroup>
					<ChargeGroup ID="2032" Name="CG236" NumTriggerSets="1" SwitchingCenter="1808">
						<MonitorTriggerSet ID="2033" Objects="1791,1808,1835" ShouldAllowDeletions="0" EventMask="13"/>
					</ChargeGroup>
					<ChargeGroup ID="2034" Name="CG237" NumTriggerSets="1" SwitchingCenter="1818">
						<MonitorTriggerSet ID="2035" Objects="1796,1818" ShouldAllowDeletions="0" EventMask="13"/>
					</ChargeGroup>
					<ChargeGroup ID="2036" Name="CG238" NumTriggerSets="1" SwitchingCenter="1799">
						<MonitorTriggerSet ID="2037" Objects="1799,1822" ShouldAllowDeletions="0" EventMask="13"/>
					</ChargeGroup>
					<ChargeGroup ID="2038" Name="CG239" NumTriggerSets="1" SwitchingCenter="1833">
						<MonitorTriggerSet ID="2039" Objects="1811,1833,1851" ShouldAllowDeletions="0" EventMask="13"/>
					</ChargeGroup>
					<ChargeGroup ID="2040" Name="CG240" NumTriggerSets="1" SwitchingCenter="1841">
						<MonitorTriggerSet ID="2041" Objects="1815,1841" ShouldAllowDeletions="0" EventMask="13"/>
					</ChargeGroup>
					<ChargeGroup ID="2042" Name="CG241" NumTriggerSets="1" SwitchingCenter="1819">
						<MonitorTriggerSet ID="2043" Objects="1819,1842" ShouldAllowDeletions="0" EventMask="13"/>
					</ChargeGroup>
					<ChargeGroup ID="2044" Name="CG242" NumTriggerSets="1" SwitchingCenter="1827">
						<MonitorTriggerSet ID="2045" Objects="1827,1848,1849,1850" ShouldAllowDeletions="0" EventMask="13"/>
					</ChargeGroup>
					<ChargeGroup ID="2046" Name="CG243" NumTriggerSets="1" SwitchingCenter="1855">
						<MonitorTriggerSet ID="2047" Objects="1836,1855,1870,1887,1866,1872" ShouldAllowDeletions="0" EventMask="13"/>
					</ChargeGroup>
					<ChargeGroup ID="2048" Name="CG244" NumTriggerSets="1" SwitchingCenter="1858">
						<MonitorTriggerSet ID="2049" Objects="1839,1858" ShouldAllowDeletions="0" EventMask="13"/>
					</ChargeGroup>
					<ChargeGroup ID="2050" Name="CG245" NumTriggerSets="1" SwitchingCenter="1869">
						<MonitorTriggerSet ID="2051" Objects="1852,1869" ShouldAllowDeletions="0" EventMask="13"/>
					</ChargeGroup>
					<ChargeGroup ID="2052" Name="CG246" NumTriggerSets="1" SwitchingCenter="1877">
						<MonitorTriggerSet ID="2053" Objects="1861,1877,1897" ShouldAllowDeletions="0" EventMask="13"/>
					</ChargeGroup>
					<ChargeGroup ID="2054" Name="CG247" NumTriggerSets="1" SwitchingCenter="1883">
						<MonitorTriggerSet ID="2055" Objects="1863,1883" ShouldAllowDeletions="0" EventMask="13"/>
					</ChargeGroup>
					<ChargeGroup ID="2056" Name="CG248" NumTriggerSets="1" SwitchingCenter="1873">
						<MonitorTriggerSet ID="2057" Objects="1873,1893,1894" ShouldAllowDeletions="0" EventMask="13"/>
					</ChargeGroup>
					<ChargeGroup ID="2058" Name="CG249" NumTriggerSets="1" SwitchingCenter="1895">
						<MonitorTriggerSet ID="2059" Objects="1880,1895,1909" ShouldAllowDeletions="0" EventMask="13"/>
					</ChargeGroup>
					<ChargeGroup ID="2060" Name="CG250" NumTriggerSets="1" SwitchingCenter="1884">
						<MonitorTriggerSet ID="2061" Objects="1884,1901" ShouldAllowDeletions="0" EventMask="13"/>
					</ChargeGroup>
					<ChargeGroup ID="2062" Name="CG251" NumTriggerSets="1" SwitchingCenter="1889">
						<MonitorTriggerSet ID="2063" Objects="1889,1906,1907,1908" ShouldAllowDeletions="0" EventMask="13"/>
					</ChargeGroup>
					<ChargeGroup ID="2064" Name="CG252" NumTriggerSets="1" SwitchingCenter="1910">
						<MonitorTriggerSet ID="2065" Objects="1898,1910,1923" ShouldAllowDeletions="0" EventMask="13"/>
					</ChargeGroup>
					<ChargeGroup ID="2066" Name="CG253" NumTriggerSets="1" SwitchingCenter="1932">
						<MonitorTriggerSet ID="2067" Objects="1904,1919,1932,1921,1938" ShouldAllowDeletions="0" EventMask="13"/>
					</ChargeGroup>
					<ChargeGroup ID="2068" Name="CG254" NumTriggerSets="1" SwitchingCenter="1913">
						<MonitorTriggerSet ID="2069" Objects="1913,1927" ShouldAllowDeletions="0" EventMask="13"/>
					</ChargeGroup>
					<ChargeGroup ID="2070" Name="CG255" NumTriggerSets="1" SwitchingCenter="1916">
						<MonitorTriggerSet ID="2071" Objects="1916,1931" ShouldAllowDeletions="0" EventMask="13"/>
					</ChargeGroup>
					<ChargeGroup ID="2072" Name="CG256" NumTriggerSets="1" SwitchingCenter="1936">
						<MonitorTriggerSet ID="2073" Objects="1924,1936" ShouldAllowDeletions="0" EventMask="13"/>
					</ChargeGroup>
					<ChargeGroup ID="2074" Name="CG257" NumTriggerSets="1" SwitchingCenter="1928">
						<MonitorTriggerSet ID="2075" Objects="1928,1937" ShouldAllowDeletions="0" EventMask="13"/>
					</ChargeGroup>
					<ChargeGroup ID="2076" Name="CG258" NumTriggerSets="1" SwitchingCenter="1941">
						<MonitorTriggerSet ID="2077" Objects="1934,1939,1941,1945,1946,1947" ShouldAllowDeletions="0" EventMask="13"/>
					</ChargeGroup>
				</RepeatUnit>
				<Bond ID="1048" Connects="1045,1921"/>
				<RepeatUnit ID="2078" NumChildren="452" FlipProbability="0" ChiralInversionProbability="0">
					<Atom3d ID="2079" HasProperties="1" Name="C" UserID="742" DisplayStyle="CPK" XYZ="-68.5079333160203,64.7637313841445,7.68703239267528" Connections="2080,2081,2082" ForcefieldType="c3a" Components="C" Color="0,0,255,255">
						<Properties IsBackboneAtom="1" RelativeVelocity="1.77459501810037,0.226569764896869,-1.38423369651398"/>
					</Atom3d>
					<Atom3d ID="2083" HasProperties="1" Name="C" UserID="743" DisplayStyle="CPK" XYZ="-67.4360449233895,65.4931667889936,7.06847975713307" Connections="2080,2084,2085" ForcefieldType="c3a" Charge="-0.1268" Components="C" Color="0,0,255,255">
						<Properties IsBackboneAtom="0" RelativeVelocity="13.7319071300694,1.94730062286939,-3.87867677106065"/>
					</Atom3d>
					<Atom3d ID="2086" HasProperties="1" Name="C" UserID="744" DisplayStyle="CPK" XYZ="-68.221227830195,63.4568886819904,8.19402849210687" Connections="2081,2087,2088" ForcefieldType="c3a" Charge="-0.1268" Components="C" Color="0,0,255,255">
						<Properties IsBackboneAtom="1" RelativeVelocity="-2.56549513018956,1.31180485941027,4.74164236880275"/>
					</Atom3d>
					<Atom3d ID="2089" HasProperties="1" Name="C" UserID="745" DisplayStyle="CPK" XYZ="-66.1887520353858,64.9472917578344,6.94462647754428" Connections="2084,2090,2091" ForcefieldType="c3a" Charge="-0.1268" Components="C" Color="0,0,255,255">
						<Properties IsBackboneAtom="0" RelativeVelocity="0.155092822698232,-0.691605826723508,4.07125951978099"/>
					</Atom3d>
					<Atom3d ID="2092" HasProperties="1" Name="H" UserID="746" DisplayStyle="CPK" XYZ="-67.6180600089273,66.5459225499508,6.67076657791899" Connections="2085" ForcefieldType="h1" Charge="0.1268" Components="H" Color="255,255,255,255">
						<Properties IsBackboneAtom="0" RelativeVelocity="-5.37432998523244,-15.533052052161,-41.4055161603104"/>
					</Atom3d>
					<Atom3d ID="2093" HasProperties="1" Name="C" UserID="747" DisplayStyle="CPK" XYZ="-66.9851434385442,62.9119686086322,8.06308727562352" Connections="2094,2087,2095" ForcefieldType="c3a" Components="C" Color="0,0,255,255">
						<Properties IsBackboneAtom="1" RelativeVelocity="11.3258099877299,0.489646550587773,-0.785307343926882"/>
					</Atom3d>
					<Atom3d ID="2096" HasProperties="1" Name="H" UserID="748" DisplayStyle="CPK" XYZ="-69.0371370328871,62.8568610589328,8.71734386646794" Connections="2088" ForcefieldType="h1" Charge="0.1268" Components="H" Color="255,255,255,255">
						<Properties IsBackboneAtom="0" RelativeVelocity="7.08957727429661,1.7273373787009,20.2714620826881"/>
					</Atom3d>
					<Atom3d ID="2097" HasProperties="1" Name="C" UserID="749" DisplayStyle="CPK" XYZ="-65.9644513662898,63.6479440118706,7.4363576142979" Connections="2090,2094,2098" ForcefieldType="c3a" Components="C" Color="0,0,255,255">
						<Properties IsBackboneAtom="0" RelativeVelocity="3.55993490498989,-0.0613698236948916,-0.598000491490713"/>
					</Atom3d>
					<Atom3d ID="2099" HasProperties="1" Name="H" UserID="750" DisplayStyle="CPK" XYZ="-65.3522888506684,65.5432548719001,6.44989699206973" Connections="2091" ForcefieldType="h1" Charge="0.1268" Components="H" Color="255,255,255,255">
						<Properties IsBackboneAtom="0" RelativeVelocity="-1.69025730872255,5.19771195661515,8.045651133307"/>
					</Atom3d>
					<Atom3d ID="2100" HasProperties="1" Name="C" UserID="751" DisplayStyle="CPK" XYZ="-66.4923381107379,61.5352680544442,8.48169090924461" Connections="2095,2101,2102,2103" ForcefieldType="c44" Components="C" Color="0,0,255,255">
						<Properties IsBackboneAtom="1" RelativeVelocity="-3.20207637046665,-7.32025320483291,-0.889526540994179"/>
					</Atom3d>
					<Atom3d ID="2104" HasProperties="1" Name="C" UserID="752" DisplayStyle="CPK" XYZ="-64.7855017038438,62.8484250468306,7.38848770840394" Connections="2098,2105,2106" ForcefieldType="c3a" Components="C" Color="0,0,255,255">
						<Properties IsBackboneAtom="0" RelativeVelocity="-2.66553525590781,-4.78255948021542,-5.10515137327157"/>
					</Atom3d>
					<Atom3d ID="2107" HasProperties="1" Name="C" UserID="753" DisplayStyle="CPK" XYZ="-65.0546858887647,61.6078688594256,7.99328940887651" Connections="2105,2101,2108" ForcefieldType="c3a" Components="C" Color="0,0,255,255">
						<Properties IsBackboneAtom="1" RelativeVelocity="-2.27251886595621,-6.56482734696906,-4.19611854799426"/>
					</Atom3d>
					<Atom3d ID="2109" HasProperties="1" UserID="754" DisplayStyle="CPK" XYZ="-66.592101868769,61.3379121993109,10.0213912941151" Connections="2102,2110,2111,2112" ForcefieldType="c4" Charge="-0.106" Components="C" Color="130,130,130,255">
						<Properties IsBackboneAtom="0" RelativeVelocity="1.68285406683912,1.44986320066784,4.36167396260794"/>
					</Atom3d>
					<Atom3d ID="2113" HasProperties="1" UserID="755" DisplayStyle="CPK" XYZ="-67.2655853764558,60.4229823553716,7.72258482647842" Connections="2103,2114,2115,2116" ForcefieldType="c4" Charge="-0.106" Components="C" Color="130,130,130,255">
						<Properties IsBackboneAtom="0" RelativeVelocity="-1.40940254812871,-4.4606342322689,-2.61121832196832"/>
					</Atom3d>
					<Atom3d ID="2117" HasProperties="1" Name="C" UserID="756" DisplayStyle="CPK" XYZ="-63.5186825693116,63.1463415886329,6.85329273478391" Connections="2106,2118,2119" ForcefieldType="c3a" Charge="-0.1268" Components="C" Color="0,0,255,255">
						<Properties IsBackboneAtom="0" RelativeVelocity="-6.43547140486124,-2.60708887811751,-1.10302458965288"/>
					</Atom3d>
					<Atom3d ID="2120" HasProperties="1" Name="C" UserID="757" DisplayStyle="CPK" XYZ="-64.0760195089975,60.6705122028614,8.06543987346292" Connections="2108,2121,2122" ForcefieldType="c3a" Charge="-0.1268" Components="C" Color="0,0,255,255">
						<Properties IsBackboneAtom="1" RelativeVelocity="-3.65950376138893,-1.66106609057656,6.21488397643002"/>
					</Atom3d>
					<Atom3d ID="2123" HasProperties="1" UserID="758" DisplayStyle="CPK" XYZ="-66.0169513960373,62.415368458202,10.9621370016442" Connections="2110,2124,2125,2126" ForcefieldType="c4" Charge="-0.106" Components="C" Color="130,130,130,255">
						<Properties IsBackboneAtom="0" RelativeVelocity="-6.928907884467,4.17452935249246,-0.450584050246527"/>
					</Atom3d>
					<Atom3d ID="2127" HasProperties="1" UserID="759" DisplayStyle="CPK" XYZ="-66.0872115660927,60.3484557574874,10.2776366618974" Connections="2111" ForcefieldType="h1" Charge="0.053" Components="H" Color="255,255,255,255">
						<Properties IsBackboneAtom="0" RelativeVelocity="10.7641987221072,0.848418671564205,-15.854050838152"/>
					</Atom3d>
					<Atom3d ID="2128" HasProperties="1" UserID="760" DisplayStyle="CPK" XYZ="-67.6882313051022,61.2564780885177,10.3238292231444" Connections="2112" ForcefieldType="h1" Charge="0.053" Components="H" Color="255,255,255,255">
						<Properties IsBackboneAtom="0" RelativeVelocity="0.449257289946413,-5.75086065227278,-2.04812486775509"/>
					</Atom3d>
					<Atom3d ID="2129" HasProperties="1" UserID="761" DisplayStyle="CPK" XYZ="-67.2668231062554,60.5192967373051,6.18846763844926" Connections="2114,2130,2131,2132" ForcefieldType="c4" Charge="-0.106" Components="C" Color="130,130,130,255">
						<Properties IsBackboneAtom="0" RelativeVelocity="2.71623141519844,4.27418244783812,2.30668080176644"/>
					</Atom3d>
					<Atom3d ID="2133" HasProperties="1" UserID="762" DisplayStyle="CPK" XYZ="-68.3473371016341,60.4302521995871,8.08225177095818" Connections="2115" ForcefieldType="h1" Charge="0.053" Components="H" Color="255,255,255,255">
						<Properties IsBackboneAtom="0" RelativeVelocity="4.79901752062432,11.2955186858995,15.7430524661137"/>
					</Atom3d>
					<Atom3d ID="2134" HasProperties="1" UserID="763" DisplayStyle="CPK" XYZ="-66.8125125587845,59.4071114576233,7.97224719350233" Connections="2116" ForcefieldType="h1" Charge="0.053" Components="H" Color="255,255,255,255">
						<Properties IsBackboneAtom="0" RelativeVelocity="9.645217441152,5.12395845545744,16.327002154611"/>
					</Atom3d>
					<Atom3d ID="2135" HasProperties="1" Name="C" UserID="764" DisplayStyle="CPK" XYZ="-62.5312636678101,62.2042041456355,6.93174498041078" Connections="2118,2136,2137" ForcefieldType="c3a" Charge="-0.1268" Components="C" Color="0,0,255,255">
						<Properties IsBackboneAtom="0" RelativeVelocity="2.78146407792375,8.88401861307795,2.48943804082338"/>
					</Atom3d>
					<Atom3d ID="2138" HasProperties="1" Name="H" UserID="765" DisplayStyle="CPK" XYZ="-63.3300172208354,64.1590166220585,6.36493362565095" Connections="2119" ForcefieldType="h1" Charge="0.1268" Components="H" Color="255,255,255,255">
						<Properties IsBackboneAtom="0" RelativeVelocity="12.8786094703744,-0.185091980847754,11.3808084621093"/>
					</Atom3d>
					<Atom3d ID="2139" HasProperties="1" Name="C" UserID="766" DisplayStyle="CPK" XYZ="-62.7697318838298,60.9260108660423,7.54374118375522" Connections="2136,2121,2140" ForcefieldType="c3a" Components="C" Color="0,0,255,255">
						<Properties IsBackboneAtom="1" RelativeVelocity="1.39156085797914,-2.03459746029557,-8.26280890891105"/>
					</Atom3d>
					<Atom3d ID="2141" HasProperties="1" UserID="767" DisplayStyle="CPK" XYZ="-64.2891498832502,59.6599093088829,8.54799265893364" Connections="2122" ForcefieldType="h1" Charge="0.1268" Components="H" Color="255,255,255,255">
						<Properties IsBackboneAtom="0" RelativeVelocity="0.644857944267297,-3.12017721978659,5.06020882928139"/>
					</Atom3d>
					<Atom3d ID="2142" HasProperties="1" UserID="768" DisplayStyle="CPK" XYZ="-64.4862021911367,62.5232136786014,11.0177268303886" Connections="2124,2143,2144,2145" ForcefieldType="c4" Charge="-0.106" Components="C" Color="130,130,130,255">
						<Properties IsBackboneAtom="0" RelativeVelocity="2.15275506408123,-2.20267099445528,2.43002925341453"/>
					</Atom3d>
					<Atom3d ID="2146" HasProperties="1" UserID="769" DisplayStyle="CPK" XYZ="-66.39966527446,62.2110227047318,12.0163537046108" Connections="2125" ForcefieldType="h1" Charge="0.053" Components="H" Color="255,255,255,255">
						<Properties IsBackboneAtom="0" RelativeVelocity="2.99066785940887,-10.0443024019273,0.394405160643112"/>
					</Atom3d>
					<Atom3d ID="2147" HasProperties="1" UserID="770" DisplayStyle="CPK" XYZ="-66.3919027866715,63.4420556627171,10.6382160309445" Connections="2126" ForcefieldType="h1" Charge="0.053" Components="H" Color="255,255,255,255">
						<Properties IsBackboneAtom="0" RelativeVelocity="6.49727328853679,12.0922183315872,9.10367437197694"/>
					</Atom3d>
					<Atom3d ID="2148" HasProperties="1" UserID="771" DisplayStyle="CPK" XYZ="-68.0772259037401,59.3984693062305,5.52833826367345" Connections="2130,2149,2150,2151" ForcefieldType="c4" Charge="-0.106" Components="C" Color="130,130,130,255">
						<Properties IsBackboneAtom="0" RelativeVelocity="-1.93228214958389,7.39144298016736,3.01354716435988"/>
					</Atom3d>
					<Atom3d ID="2152" HasProperties="1" UserID="772" DisplayStyle="CPK" XYZ="-66.1913954696313,60.4683563156446,5.81368713156747" Connections="2131" ForcefieldType="h1" Charge="0.053" Components="H" Color="255,255,255,255">
						<Properties IsBackboneAtom="0" RelativeVelocity="-5.14125889317787,-1.40120638050453,-19.4688796169421"/>
					</Atom3d>
					<Atom3d ID="2153" HasProperties="1" UserID="773" DisplayStyle="CPK" XYZ="-67.7226588561368,61.5146661069076,5.87057843809837" Connections="2132" ForcefieldType="h1" Charge="0.053" Components="H" Color="255,255,255,255">
						<Properties IsBackboneAtom="0" RelativeVelocity="-2.69402539837045,0.0950687789841016,-3.02087755671473"/>
					</Atom3d>
					<Atom3d ID="2154" HasProperties="1" Name="H" UserID="774" DisplayStyle="CPK" XYZ="-61.4967247590288,62.4260625927421,6.50735361365419" Connections="2137" ForcefieldType="h1" Charge="0.1268" Components="H" Color="255,255,255,255">
						<Properties IsBackboneAtom="0" RelativeVelocity="7.85613681943293,-10.0714268432042,4.95065848284433"/>
					</Atom3d>
					<Atom3d ID="2155" HasProperties="1" Name="C" UserID="775" DisplayStyle="CPK" XYZ="-61.7149736638927,59.9410308686255,7.63861373354612" Connections="2156,2157,2140" ForcefieldType="c3a" Components="C" Color="255,128,0,255">
						<Properties IsBackboneAtom="1" RelativeVelocity="2.91631650660254,-0.229762906758973,6.38531626997861"/>
					</Atom3d>
					<Atom3d ID="2158" HasProperties="1" UserID="776" DisplayStyle="CPK" XYZ="-63.9728976741461,63.5247666646719,12.0642392191831" Connections="2143,2159,2160,2161" ForcefieldType="c4" Charge="-0.106" Components="C" Color="130,130,130,255">
						<Properties IsBackboneAtom="0" RelativeVelocity="2.77022651087882,-0.742715735082488,2.11334697782627"/>
					</Atom3d>
					<Atom3d ID="2162" HasProperties="1" UserID="777" DisplayStyle="CPK" XYZ="-64.1038373641026,62.8382585532766,9.99101176645871" Connections="2144" ForcefieldType="h1" Charge="0.053" Components="H" Color="255,255,255,255">
						<Properties IsBackboneAtom="0" RelativeVelocity="-9.1275531271947,-29.211703272544,-10.0585869085636"/>
					</Atom3d>
					<Atom3d ID="2163" HasProperties="1" UserID="778" DisplayStyle="CPK" XYZ="-64.042734284396,61.5055485429929,11.2771374006637" Connections="2145" ForcefieldType="h1" Charge="0.053" Components="H" Color="255,255,255,255">
						<Properties IsBackboneAtom="0" RelativeVelocity="-9.99509792817403,-5.34920543557543,10.853219321701"/>
					</Atom3d>
					<Atom3d ID="2164" HasProperties="1" UserID="779" DisplayStyle="CPK" XYZ="-68.1001312346787,59.5016781835221,3.99960078715112" Connections="2149,2165,2166,2167" ForcefieldType="c4" Charge="-0.106" Components="C" Color="130,130,130,255">
						<Properties IsBackboneAtom="0" RelativeVelocity="-2.48565842315045,-3.91928115481929,-5.16340041304742"/>
					</Atom3d>
					<Atom3d ID="2168" HasProperties="1" UserID="780" DisplayStyle="CPK" XYZ="-69.1480920894652,59.4388889053567,5.91719791031929" Connections="2150" ForcefieldType="h1" Charge="0.053" Components="H" Color="255,255,255,255">
						<Properties IsBackboneAtom="0" RelativeVelocity="-8.41758483645766,2.79558456126657,-14.3683755364761"/>
					</Atom3d>
					<Atom3d ID="2169" HasProperties="1" UserID="781" DisplayStyle="CPK" XYZ="-67.6229478152015,58.3893074274634,5.80187743313457" Connections="2151" ForcefieldType="h1" Charge="0.053" Components="H" Color="255,255,255,255">
						<Properties IsBackboneAtom="0" RelativeVelocity="10.2472912182816,19.2841216762,26.661804488661"/>
					</Atom3d>
					<Atom3d ID="2170" HasProperties="1" Name="C" UserID="782" DisplayStyle="CPK" XYZ="-62.0570508545409,58.588614863016,7.66697525069934" Connections="2171,2156,2172" ForcefieldType="c3a" Charge="0.1137" Components="C" Color="255,128,0,255">
						<Properties IsBackboneAtom="0" RelativeVelocity="1.88275570787184,-0.342068878812706,-0.849047521466267"/>
					</Atom3d>
					<Atom3d ID="2173" HasProperties="1" Name="C" UserID="783" DisplayStyle="CPK" XYZ="-60.3428994578252,60.3091567329871,7.71509819442957" Connections="2157,2174,2175" ForcefieldType="c3a" Charge="-0.1268" Components="C" Color="255,128,0,255">
						<Properties IsBackboneAtom="1" RelativeVelocity="3.01019620179329,-4.72053622048583,1.40738102184148"/>
					</Atom3d>
					<Atom3d ID="2176" HasProperties="1" UserID="784" DisplayStyle="CPK" XYZ="-64.2405542670049,63.1295818382367,13.5220118944191" Connections="2159,2177,2178,2179" ForcefieldType="c4" Charge="-0.106" Components="C" Color="130,130,130,255">
						<Properties IsBackboneAtom="0" RelativeVelocity="-6.01729473950292,-1.97552536742946,-0.537228531635052"/>
					</Atom3d>
					<Atom3d ID="2180" HasProperties="1" UserID="785" DisplayStyle="CPK" XYZ="-64.4604495434008,64.5363044556075,11.8675556438447" Connections="2160" ForcefieldType="h1" Charge="0.053" Components="H" Color="255,255,255,255">
						<Properties IsBackboneAtom="0" RelativeVelocity="22.1092345846494,5.73807346956402,-12.4949202466036"/>
					</Atom3d>
					<Atom3d ID="2181" HasProperties="1" UserID="786" DisplayStyle="CPK" XYZ="-62.8436984535236,63.6399314731928,11.9581913831084" Connections="2161" ForcefieldType="h1" Charge="0.053" Components="H" Color="255,255,255,255">
						<Properties IsBackboneAtom="0" RelativeVelocity="4.43675524765302,-12.7527375052234,6.81604636029163"/>
					</Atom3d>
					<Atom3d ID="2182" HasProperties="1" UserID="787" DisplayStyle="CPK" XYZ="-68.9203093839813,58.3955938328328,3.32741351599858" Connections="2165,2183,2184,2185" ForcefieldType="c4" Charge="-0.106" Components="C" Color="130,130,130,255">
						<Properties IsBackboneAtom="0" RelativeVelocity="-3.43078990460964,-0.148806686978498,-0.565248745964774"/>
					</Atom3d>
					<Atom3d ID="2186" HasProperties="1" UserID="788" DisplayStyle="CPK" XYZ="-67.0292237322524,59.4522225890992,3.61190087492537" Connections="2166" ForcefieldType="h1" Charge="0.053" Components="H" Color="255,255,255,255">
						<Properties IsBackboneAtom="0" RelativeVelocity="0.317771507967699,-3.77788691978205,2.56221695535615"/>
					</Atom3d>
					<Atom3d ID="2187" HasProperties="1" UserID="789" DisplayStyle="CPK" XYZ="-68.5561633591798,60.5004798958168,3.69295800237934" Connections="2167" ForcefieldType="h1" Charge="0.053" Components="H" Color="255,255,255,255">
						<Properties IsBackboneAtom="0" RelativeVelocity="1.76033171581433,-7.77583016074732,-24.0395518889744"/>
					</Atom3d>
					<Atom3d ID="2188" HasProperties="1" Name="N" UserID="790" DisplayStyle="CPK" XYZ="-61.1275054695415,57.5977410833309,7.75036987013204" Connections="2189,2171" ForcefieldType="n2a" Charge="-0.481" Components="N" Color="255,0,0,255">
						<Properties IsBackboneAtom="0" RelativeVelocity="-4.3699629740512,0.217303444481537,1.49982258477089"/>
					</Atom3d>
					<Atom3d ID="2190" HasProperties="1" Name="H" UserID="791" DisplayStyle="CPK" XYZ="-63.1656215349025,58.3274876643192,7.61713962834199" Connections="2172" ForcefieldType="h1" Charge="0.1268" Components="H" Color="255,255,255,255">
						<Properties IsBackboneAtom="0" RelativeVelocity="1.2154927785866,-0.56183359499216,15.1454284477616"/>
					</Atom3d>
					<Atom3d ID="2191" HasProperties="1" Name="C" UserID="792" DisplayStyle="CPK" XYZ="-59.39703334571,59.3474966903819,7.84437395448466" Connections="2192,2193,2174" ForcefieldType="c3a" Components="C" Color="255,128,0,255">
						<Properties IsBackboneAtom="1" RelativeVelocity="-2.69966416388991,-9.57003349273383,-1.27778951843377"/>
					</Atom3d>
					<Atom3d ID="2194" HasProperties="1" Name="H" UserID="793" DisplayStyle="CPK" XYZ="-60.0441310128043,61.4082832419828,7.66757672564938" Connections="2175" ForcefieldType="h1" Charge="0.1268" Components="H" Color="255,255,255,255">
						<Properties IsBackboneAtom="0" RelativeVelocity="-28.5337775875399,3.87287777877916,1.8472902057219"/>
					</Atom3d>
					<Atom3d ID="2195" HasProperties="1" UserID="794" DisplayStyle="CPK" XYZ="-63.6361124774957,64.1218794184579,14.5220934548175" Connections="2177,2196,2197,2198" ForcefieldType="c4" Charge="-0.106" Components="C" Color="130,130,130,255">
						<Properties IsBackboneAtom="0" RelativeVelocity="6.3631283139553,-5.5324328456547,-2.2682451664525"/>
					</Atom3d>
					<Atom3d ID="2199" HasProperties="1" UserID="795" DisplayStyle="CPK" XYZ="-63.7980124776457,62.0963987847934,13.7125099239649" Connections="2178" ForcefieldType="h1" Charge="0.053" Components="H" Color="255,255,255,255">
						<Properties IsBackboneAtom="0" RelativeVelocity="12.3732959324995,11.6276125954626,30.5178268162426"/>
					</Atom3d>
					<Atom3d ID="2200" HasProperties="1" UserID="796" DisplayStyle="CPK" XYZ="-65.3651341948776,63.0898114449799,13.7045995669449" Connections="2179" ForcefieldType="h1" Charge="0.053" Components="H" Color="255,255,255,255">
						<Properties IsBackboneAtom="0" RelativeVelocity="-5.83369086027309,-34.0502514896645,-6.39275656063165"/>
					</Atom3d>
					<Atom3d ID="2201" HasProperties="1" UserID="797" DisplayStyle="CPK" XYZ="-68.9440252780034,58.5117457387252,1.79941616950153" Connections="2183,2202,2203,2204" ForcefieldType="c4" Charge="-0.106" Components="C" Color="130,130,130,255">
						<Properties IsBackboneAtom="0" RelativeVelocity="4.22095583499929,-1.39574934043304,2.21122443098699"/>
					</Atom3d>
					<Atom3d ID="2205" HasProperties="1" UserID="798" DisplayStyle="CPK" XYZ="-69.9905785216596,58.441525869338,3.71730347158634" Connections="2184" ForcefieldType="h1" Charge="0.053" Components="H" Color="255,255,255,255">
						<Properties IsBackboneAtom="0" RelativeVelocity="-7.63141096725678,-16.3039348875428,-10.1929841019513"/>
					</Atom3d>
					<Atom3d ID="2206" HasProperties="1" UserID="799" DisplayStyle="CPK" XYZ="-68.4754212464428,57.3794630691016,3.59038266359768" Connections="2185" ForcefieldType="h1" Charge="0.053" Components="H" Color="255,255,255,255">
						<Properties IsBackboneAtom="0" RelativeVelocity="25.3849063741795,10.9831597510299,-6.30062836989412"/>
					</Atom3d>
					<Atom3d ID="2207" HasProperties="1" Name="C" UserID="800" DisplayStyle="CPK" XYZ="-59.8697585806591,58.009378982448,7.83628641765636" Connections="2208,2189,2193" ForcefieldType="c3a" Charge="0.2405" Components="C" Color="255,128,0,255">
						<Properties IsBackboneAtom="0" RelativeVelocity="-1.51706095020622,3.59212592875566,1.30117410432859"/>
					</Atom3d>
					<Atom3d ID="2209" HasProperties="1" Name="C" UserID="801" DisplayStyle="CPK" XYZ="-57.874163357737,59.3923169565428,7.94956295229262" Connections="2210,2211,2192,2212" ForcefieldType="c44" Components="C" Color="255,128,0,255">
						<Properties IsBackboneAtom="1" RelativeVelocity="0.344227687889092,-0.388355883739656,1.3655773650053"/>
					</Atom3d>
					<Atom3d ID="2213" HasProperties="1" UserID="802" DisplayStyle="CPK" XYZ="-63.8911856331756,63.7429018645366,15.9846909307753" Connections="2196,2214,2215,2216" ForcefieldType="c4" Charge="-0.106" Components="C" Color="130,130,130,255">
						<Properties IsBackboneAtom="0" RelativeVelocity="-6.40083006064127,5.09465782818832,4.33311910636907"/>
					</Atom3d>
					<Atom3d ID="2217" HasProperties="1" UserID="803" DisplayStyle="CPK" XYZ="-64.0779524026325,65.1546340655039,14.3276833828756" Connections="2197" ForcefieldType="h1" Charge="0.053" Components="H" Color="255,255,255,255">
						<Properties IsBackboneAtom="0" RelativeVelocity="5.94814832193102,-0.377220419161865,26.0606575261914"/>
					</Atom3d>
					<Atom3d ID="2218" HasProperties="1" UserID="804" DisplayStyle="CPK" XYZ="-62.506970894901,64.1713053353299,14.3731091546069" Connections="2198" ForcefieldType="h1" Charge="0.053" Components="H" Color="255,255,255,255">
						<Properties IsBackboneAtom="0" RelativeVelocity="10.8822321879543,-6.22445602206008,31.7521463314563"/>
					</Atom3d>
					<Atom3d ID="2219" HasProperties="1" UserID="805" DisplayStyle="CPK" XYZ="-69.7652415735452,57.411873538322,1.11846234082675" Connections="2202,2220,2221,2222" ForcefieldType="c4" Charge="-0.106" Components="C" Color="130,130,130,255">
						<Properties IsBackboneAtom="0" RelativeVelocity="1.24527861217134,-2.98030918242911,-1.65697155171351"/>
					</Atom3d>
					<Atom3d ID="2223" HasProperties="1" UserID="806" DisplayStyle="CPK" XYZ="-67.8733726564803,58.4649146877012,1.41068776405864" Connections="2203" ForcefieldType="h1" Charge="0.053" Components="H" Color="255,255,255,255">
						<Properties IsBackboneAtom="0" RelativeVelocity="8.74390924302226,4.99916279915277,13.8981283625384"/>
					</Atom3d>
					<Atom3d ID="2224" HasProperties="1" UserID="807" DisplayStyle="CPK" XYZ="-69.3996315665297,59.5133745407747,1.5014856251246" Connections="2204" ForcefieldType="h1" Charge="0.053" Components="H" Color="255,255,255,255">
						<Properties IsBackboneAtom="0" RelativeVelocity="17.1388347307215,6.62281653056225,9.41478146370387"/>
					</Atom3d>
					<Atom3d ID="2225" HasProperties="1" Name="C" UserID="808" DisplayStyle="CPK" XYZ="-58.8056330324833,57.1517454125526,7.87081292958664" Connections="2226,2227,2208" ForcefieldType="c3a" Charge="0.2405" Components="C" Color="255,128,0,255">
						<Properties IsBackboneAtom="0" RelativeVelocity="0.622091659421813,-3.86698214939783,3.92866277755333"/>
					</Atom3d>
					<Atom3d ID="2228" HasProperties="1" Name="C" UserID="809" DisplayStyle="CPK" XYZ="-57.4950954699329,60.0798515740258,9.26635029390766" Connections="2229,2230,2210" ForcefieldType="c3a" Components="C" Color="130,130,130,255">
						<Properties IsBackboneAtom="1" RelativeVelocity="-4.37144552057944,1.21887725111032,4.4820136675879"/>
					</Atom3d>
					<Atom3d ID="2231" HasProperties="1" Name="C" UserID="810" DisplayStyle="CPK" XYZ="-57.5949922414427,57.8940059424817,7.91428376374022" Connections="2211,2232,2226" ForcefieldType="c3a" Components="C" Color="255,128,0,255">
						<Properties IsBackboneAtom="0" RelativeVelocity="6.54397217867366,7.91842901186333,5.46603301095249"/>
					</Atom3d>
					<Atom3d ID="2233" HasProperties="1" Name="C" UserID="811" DisplayStyle="CPK" XYZ="-57.2153298453716,60.0405298874852,6.73523620589629" Connections="2212,2234,2235" ForcefieldType="c3a" Components="C" Color="130,130,130,255">
						<Properties IsBackboneAtom="0" RelativeVelocity="1.92697789873814,2.22906783075702,-6.23687246799137"/>
					</Atom3d>
					<Atom3d ID="2236" HasProperties="1" UserID="812" DisplayStyle="CPK" XYZ="-63.2813053504406,64.7439554674807,16.9665735949043" Connections="2214,2237,2238,2239" ForcefieldType="c4" Charge="-0.159" Components="C" Color="130,130,130,255">
						<Properties IsBackboneAtom="0" RelativeVelocity="-3.3215944563315,0.33879208935233,-3.18123084482924"/>
					</Atom3d>
					<Atom3d ID="2240" HasProperties="1" UserID="813" DisplayStyle="CPK" XYZ="-63.4460910939089,62.7122590129093,16.1828477374135" Connections="2215" ForcefieldType="h1" Charge="0.053" Components="H" Color="255,255,255,255">
						<Properties IsBackboneAtom="0" RelativeVelocity="-22.9144343232044,0.337118497577879,16.6808714746047"/>
					</Atom3d>
					<Atom3d ID="2241" HasProperties="1" UserID="814" DisplayStyle="CPK" XYZ="-65.0141968222187,63.7040849156066,16.1768863268498" Connections="2216" ForcefieldType="h1" Charge="0.053" Components="H" Color="255,255,255,255">
						<Properties IsBackboneAtom="0" RelativeVelocity="-8.72739501713529,-10.8565954079469,-12.4827696275166"/>
					</Atom3d>
					<Atom3d ID="2242" HasProperties="1" UserID="815" DisplayStyle="CPK" XYZ="-69.7781382965655,57.5456066775104,-0.404750793435127" Connections="2220,2243,2244,2245" ForcefieldType="c4" Charge="-0.159" Components="C" Color="130,130,130,255">
						<Properties IsBackboneAtom="0" RelativeVelocity="-4.35861983775368,7.94754641870802,-8.28954168031766"/>
					</Atom3d>
					<Atom3d ID="2246" HasProperties="1" UserID="816" DisplayStyle="CPK" XYZ="-70.837369611257,57.4587913833198,1.50309221887242" Connections="2221" ForcefieldType="h1" Charge="0.053" Components="H" Color="255,255,255,255">
						<Properties IsBackboneAtom="0" RelativeVelocity="12.2187870040339,8.34746959415193,27.5491082093732"/>
					</Atom3d>
					<Atom3d ID="2247" HasProperties="1" UserID="817" DisplayStyle="CPK" XYZ="-69.3237827308823,56.3930244053885,1.37664927130149" Connections="2222" ForcefieldType="h1" Charge="0.053" Components="H" Color="255,255,255,255">
						<Properties IsBackboneAtom="0" RelativeVelocity="5.03234195919827,-8.93481208694338,-31.6297231133618"/>
					</Atom3d>
					<Atom3d ID="2248" HasProperties="1" Name="N" UserID="818" DisplayStyle="CPK" XYZ="-58.9465564952159,55.8339190205628,7.81693948967838" Connections="2249,2227" ForcefieldType="n2a" Charge="-0.481" Components="N" Color="255,0,0,255">
						<Properties IsBackboneAtom="0" RelativeVelocity="-2.27782519318756,3.22644055566624,1.16839784271845"/>
					</Atom3d>
					<Atom3d ID="2250" HasProperties="1" Name="C" UserID="819" DisplayStyle="CPK" XYZ="-57.8169586850691,61.438255035358,9.43173465224707" Connections="2251,2229,2252" ForcefieldType="c3a" Charge="-0.1268" Components="C" Color="130,130,130,255">
						<Properties IsBackboneAtom="0" RelativeVelocity="-7.8597149557366,2.57795035608224,-2.16302866733844"/>
					</Atom3d>
					<Atom3d ID="2253" HasProperties="1" Name="C" UserID="820" DisplayStyle="CPK" XYZ="-56.8477017632994,59.4333617237029,10.3117775977457" Connections="2254,2230,2255" ForcefieldType="c3a" Charge="-0.1268" Components="C" Color="130,130,130,255">
						<Properties IsBackboneAtom="1" RelativeVelocity="-5.07255035913442,-1.62030781430749,2.65661560118236"/>
					</Atom3d>
					<Atom3d ID="2256" HasProperties="1" Name="C" UserID="821" DisplayStyle="CPK" XYZ="-56.4470545810301,57.1739521992492,7.8627117704721" Connections="2232,2257,2258" ForcefieldType="c3a" Charge="-0.1268" Components="C" Color="255,128,0,255">
						<Properties IsBackboneAtom="0" RelativeVelocity="1.28154409260332,-0.895266558067144,-3.35667589284791"/>
					</Atom3d>
					<Atom3d ID="2259" HasProperties="1" Name="C" UserID="822" DisplayStyle="CPK" XYZ="-57.8041104992774,60.0113073769858,5.47199633650347" Connections="2234,2260,2261" ForcefieldType="c3a" Charge="-0.1268" Components="C" Color="130,130,130,255">
						<Properties IsBackboneAtom="0" RelativeVelocity="-1.66413784012665,3.87220258152603,0.57570710853378"/>
					</Atom3d>
					<Atom3d ID="2262" HasProperties="1" Name="C" UserID="823" DisplayStyle="CPK" XYZ="-55.9699496909465,60.6611786389436,6.82863680291041" Connections="2235,2263,2264" ForcefieldType="c3a" Charge="-0.1268" Components="C" Color="130,130,130,255">
						<Properties IsBackboneAtom="0" RelativeVelocity="4.37601441130631,0.211809093812821,-0.446544786227793"/>
					</Atom3d>
					<Atom3d ID="2265" HasProperties="1" UserID="824" DisplayStyle="CPK" XYZ="-62.6402320358838,65.4939634652133,16.3955105815575" Connections="2237" ForcefieldType="h1" Charge="0.053" Components="H" Color="255,255,255,255">
						<Properties IsBackboneAtom="0" RelativeVelocity="1.88062398393072,-7.52131390230116,-7.6643415776627"/>
					</Atom3d>
					<Atom3d ID="2266" HasProperties="1" UserID="825" DisplayStyle="CPK" XYZ="-62.633649431472,64.1883575681489,17.7225185276842" Connections="2238" ForcefieldType="h1" Charge="0.053" Components="H" Color="255,255,255,255">
						<Properties IsBackboneAtom="0" RelativeVelocity="11.1302559355374,6.22297348248451,-11.2381505501225"/>
					</Atom3d>
					<Atom3d ID="2267" HasProperties="1" UserID="826" DisplayStyle="CPK" XYZ="-64.1153477437368,65.2958654974763,17.5137194269156" Connections="2239" ForcefieldType="h1" Charge="0.053" Components="H" Color="255,255,255,255">
						<Properties IsBackboneAtom="0" RelativeVelocity="-16.9204527189732,-5.8227380487732,-17.6954873025328"/>
					</Atom3d>
					<Atom3d ID="2268" HasProperties="1" UserID="827" DisplayStyle="CPK" XYZ="-69.2533492201965,56.646653642548,-0.869594662672994" Connections="2243" ForcefieldType="h1" Charge="0.053" Components="H" Color="255,255,255,255">
						<Properties IsBackboneAtom="0" RelativeVelocity="-11.7574453821046,5.65471656474948,-12.2084401125483"/>
					</Atom3d>
					<Atom3d ID="2269" HasProperties="1" UserID="828" DisplayStyle="CPK" XYZ="-69.2346274891385,58.5010521854126,-0.706942520906412" Connections="2244" ForcefieldType="h1" Charge="0.053" Components="H" Color="255,255,255,255">
						<Properties IsBackboneAtom="0" RelativeVelocity="5.9154643333661,2.51652257561157,-6.98233015990748"/>
					</Atom3d>
					<Atom3d ID="2270" HasProperties="1" UserID="829" DisplayStyle="CPK" XYZ="-70.8560530740472,57.5888154982199,-0.773305656124262" Connections="2245" ForcefieldType="h1" Charge="0.053" Components="H" Color="255,255,255,255">
						<Properties IsBackboneAtom="0" RelativeVelocity="-6.53571710294585,-0.881575189106896,-2.9572843136613"/>
					</Atom3d>
					<Atom3d ID="2271" HasProperties="1" Name="C" UserID="830" DisplayStyle="CPK" XYZ="-57.7843423312199,55.133472915653,7.77749904631543" Connections="2272,2249,2273" ForcefieldType="c3a" Charge="0.1137" Components="C" Color="255,128,0,255">
						<Properties IsBackboneAtom="0" RelativeVelocity="3.32437432861501,-1.86688150722706,-10.4778296926406"/>
					</Atom3d>
					<Atom3d ID="2274" HasProperties="1" Name="C" UserID="831" DisplayStyle="CPK" XYZ="-57.5497571451382,62.1450964447911,10.5887813622582" Connections="2275,2251,2276" ForcefieldType="c3a" Charge="-0.1268" Components="C" Color="130,130,130,255">
						<Properties IsBackboneAtom="0" RelativeVelocity="-6.4085243379736,6.69017256457707,-1.07610476618517"/>
					</Atom3d>
					<Atom3d ID="2277" HasProperties="1" Name="H" UserID="832" DisplayStyle="CPK" XYZ="-58.3227142293971,61.956399512979,8.55120209395927" Connections="2252" ForcefieldType="h1" Charge="0.1268" Components="H" Color="255,255,255,255">
						<Properties IsBackboneAtom="0" RelativeVelocity="6.5213015908019,-2.3589366584708,-13.3282030861368"/>
					</Atom3d>
					<Atom3d ID="2278" HasProperties="1" Name="C" UserID="833" DisplayStyle="CPK" XYZ="-56.5261175448839,60.11562087289,11.4882431846016" Connections="2279,2280,2254" ForcefieldType="c3a" Components="C" Color="130,130,130,255">
						<Properties IsBackboneAtom="1" RelativeVelocity="-6.07623943025203,-1.58925618267306,-2.66343566520562"/>
					</Atom3d>
					<Atom3d ID="2281" HasProperties="1" Name="H" UserID="834" DisplayStyle="CPK" XYZ="-56.578661192051,58.3311836681293,10.2003295769157" Connections="2255" ForcefieldType="h1" Charge="0.1268" Components="H" Color="255,255,255,255">
						<Properties IsBackboneAtom="0" RelativeVelocity="19.2263190056503,5.96032311860223,-13.6543368367848"/>
					</Atom3d>
					<Atom3d ID="2282" HasProperties="1" Name="C" UserID="835" DisplayStyle="CPK" XYZ="-56.5261795523286,55.7510560945104,7.77656835844614" Connections="2257,2272,2283" ForcefieldType="c3a" Components="C" Color="255,128,0,255">
						<Properties IsBackboneAtom="0" RelativeVelocity="3.26835123924016,2.96602573309506,-1.50297513902783"/>
					</Atom3d>
					<Atom3d ID="2284" HasProperties="1" Name="H" UserID="836" DisplayStyle="CPK" XYZ="-55.4390048343367,57.7057220687354,7.88833345290269" Connections="2258" ForcefieldType="h1" Charge="0.1268" Components="H" Color="255,255,255,255">
						<Properties IsBackboneAtom="0" RelativeVelocity="4.15284452664522,-6.23188937457083,-5.564120963662"/>
					</Atom3d>
					<Atom3d ID="2285" HasProperties="1" Name="C" UserID="837" DisplayStyle="CPK" XYZ="-57.198907433961,60.5926385778747,4.37057781274269" Connections="2260,2286,2287" ForcefieldType="c3a" Charge="-0.1268" Components="C" Color="130,130,130,255">
						<Properties IsBackboneAtom="0" RelativeVelocity="8.67176096592512,0.665417119877017,-0.423349024298765"/>
					</Atom3d>
					<Atom3d ID="2288" HasProperties="1" Name="H" UserID="838" DisplayStyle="CPK" XYZ="-58.8115888966446,59.4986594450621,5.32441810895826" Connections="2261" ForcefieldType="h1" Charge="0.1268" Components="H" Color="255,255,255,255">
						<Properties IsBackboneAtom="0" RelativeVelocity="4.29978624875474,-10.9833246606448,11.4657324326065"/>
					</Atom3d>
					<Atom3d ID="2289" HasProperties="1" Name="C" UserID="839" DisplayStyle="CPK" XYZ="-55.3458749706938,61.2496667483443,5.73923682123522" Connections="2290,2263,2291" ForcefieldType="c3a" Charge="-0.1268" Components="C" Color="130,130,130,255">
						<Properties IsBackboneAtom="0" RelativeVelocity="-2.89379436359453,3.65076213098984,4.2724276891323"/>
					</Atom3d>
					<Atom3d ID="2292" HasProperties="1" Name="H" UserID="840" DisplayStyle="CPK" XYZ="-55.4251849862218,60.698256652591,7.8293648348465" Connections="2264" ForcefieldType="h1" Charge="0.1268" Components="H" Color="255,255,255,255">
						<Properties IsBackboneAtom="0" RelativeVelocity="7.48343122143115,5.78931370143451,-2.34477660582506"/>
					</Atom3d>
					<Atom3d ID="2293" HasProperties="1" Name="H" UserID="841" DisplayStyle="CPK" XYZ="-57.8612671818429,53.9965591045483,7.74418973847959" Connections="2273" ForcefieldType="h1" Charge="0.1268" Components="H" Color="255,255,255,255">
						<Properties IsBackboneAtom="0" RelativeVelocity="11.8620842500958,-2.90008520094305,5.07042160246532"/>
					</Atom3d>
					<Atom3d ID="2294" HasProperties="1" Name="C" UserID="842" DisplayStyle="CPK" XYZ="-56.8864287038206,61.466584510224,11.614419943739" Connections="2295,2280,2275" ForcefieldType="c3a" Charge="-0.03" Components="C" Color="130,130,130,255">
						<Properties IsBackboneAtom="0" RelativeVelocity="-3.38626813835878,1.06916926209509,-1.08890712269186"/>
					</Atom3d>
					<Atom3d ID="2296" HasProperties="1" Name="H" UserID="843" DisplayStyle="CPK" XYZ="-57.8470951484832,63.2369399009319,10.7268680580755" Connections="2276" ForcefieldType="h1" Charge="0.1268" Components="H" Color="255,255,255,255">
						<Properties IsBackboneAtom="0" RelativeVelocity="34.7642648533457,16.9266991310031,6.6404270750677"/>
					</Atom3d>
					<Atom3d ID="2297" HasProperties="1" Name="C" UserID="844" DisplayStyle="CPK" XYZ="-55.6222114373798,59.8141812034879,12.5391914427776" Connections="2298,2299,2279" ForcefieldType="c3a" Components="C" Color="130,130,130,255">
						<Properties IsBackboneAtom="1" RelativeVelocity="-5.02982778907506,-1.09520727832341,3.5825447119244"/>
					</Atom3d>
					<Atom3d ID="2300" HasProperties="1" Name="C" UserID="845" DisplayStyle="CPK" XYZ="-55.3736150334748,54.9000445199388,7.68397820485186" Connections="2283,2301,2302" ForcefieldType="c3a" Components="C" Color="130,130,130,255">
						<Properties IsBackboneAtom="0" RelativeVelocity="-1.30295599991357,1.73049168194675,5.77992164797071"/>
					</Atom3d>
					<Atom3d ID="2303" HasProperties="1" Name="C" UserID="846" DisplayStyle="CPK" XYZ="-55.956811001825,61.2283065566266,4.47939628548786" Connections="2286,2290,2304" ForcefieldType="c3a" Charge="0.042" Components="C" Color="130,130,130,255">
						<Properties IsBackboneAtom="0" RelativeVelocity="3.71428615201365,4.50659839530891,4.85395318304403"/>
					</Atom3d>
					<Atom3d ID="2305" HasProperties="1" Name="H" UserID="847" DisplayStyle="CPK" XYZ="-57.7127653170535,60.558350470424,3.35353584793315" Connections="2287" ForcefieldType="h1" Charge="0.1268" Components="H" Color="255,255,255,255">
						<Properties IsBackboneAtom="0" RelativeVelocity="19.8664374191135,4.01672704223046,-6.19241561336316"/>
					</Atom3d>
					<Atom3d ID="2306" HasProperties="1" Name="H" UserID="848" DisplayStyle="CPK" XYZ="-54.3313512107206,61.7522957636275,5.87229909972777" Connections="2291" ForcefieldType="h1" Charge="0.1268" Components="H" Color="255,255,255,255">
						<Properties IsBackboneAtom="0" RelativeVelocity="-4.85870614514988,14.3302033348206,-21.0867301852463"/>
					</Atom3d>
					<Atom3d ID="2307" HasProperties="1" Name="N" UserID="849" DisplayStyle="CPK" XYZ="-56.2538687732142,62.0244222316896,12.7535193033606" Connections="2308,2295,2309" ForcefieldType="n3a" Charge="-0.001" Components="N" Color="255,0,0,255">
						<Properties IsBackboneAtom="0" RelativeVelocity="4.49109074620097,1.01346325494743,-3.4280692795752"/>
					</Atom3d>
					<Atom3d ID="2310" HasProperties="1" Name="C" UserID="850" DisplayStyle="CPK" XYZ="-55.4682579121535,60.9820127831728,13.3112939236527" Connections="2311,2298,2308" ForcefieldType="c3a" Charge="-0.03" Components="C" Color="130,130,130,255">
[truncated: 737,269 more chars]
