# Supplementary material for: Stereoselective gridization and polygridization with centrosymmetric molecular packing
Source: Nat Commun. 2020 Apr 9;11:1756. doi: 10.1038/s41467-020-15401-x (PMC7145858; doi:10.1038/s41467-020-15401-x)
Supplement: Supplementary file 3 — Source Data [file 41467_2020_15401_MOESM3_ESM.zip › Source Data/Fig. 6a/rac-PDHG-F (DP = 13).xtd]

<?xml version="1.0" encoding="latin1"?>
<!DOCTYPE XSD []>
<XSD Version="17.1" WrittenBy="Materials Studio 17.1">
	<AtomisticTreeRoot ID="1" NumProperties="62" HasProperties="1" NumChildren="2">
		<Property Name="AngleAxisType" DefinedOn="AngleBetweenPlanesBender" Type="Enumerated"/>
		<Property Name="AngleEnergy" DefinedOn="ClassicalEnergyHolder" Type="Double"/>
		<Property Name="BeadDocumentID" DefinedOn="MesoMoleculeSet" Type="String"/>
		<Property Name="BendBendEnergy" DefinedOn="ClassicalEnergyHolder" Type="Double"/>
		<Property Name="BendTorsionBendEnergy" DefinedOn="ClassicalEnergyHolder" Type="Double"/>
		<Property Name="BondEnergy" DefinedOn="ClassicalEnergyHolder" Type="Double"/>
		<Property Name="EFGAsymmetry" DefinedOn="Atom" Type="Double"/>
		<Property Name="EFGQuadrupolarCoupling" DefinedOn="Atom" Type="Double"/>
		<Property Name="ElectrostaticEnergy" DefinedOn="ClassicalEnergyHolder" Type="Double"/>
		<Property Name="FaceMillerIndex" DefinedOn="GrowthFace" Type="MillerIndex"/>
		<Property Name="FacetTransparency" DefinedOn="GrowthFace" Type="Float"/>
		<Property Name="FermiLevel" DefinedOn="ScalarFieldBase" Type="Double"/>
		<Property Name="Force" DefinedOn="Matter" Type="CoDirection"/>
		<Property Name="FrameFilter" DefinedOn="Trajectory" Type="String"/>
		<Property Name="HarmonicForceConstant" DefinedOn="HarmonicRestraint" Type="Double"/>
		<Property Name="HarmonicMinimum" DefinedOn="HarmonicRestraint" Type="Double"/>
		<Property Name="HydrogenBondEnergy" DefinedOn="ClassicalEnergyHolder" Type="Double"/>
		<Property Name="ImportOrder" DefinedOn="Bondable" Type="UnsignedInteger"/>
		<Property Name="InversionEnergy" DefinedOn="ClassicalEnergyHolder" Type="Double"/>
		<Property Name="IsBackboneAtom" DefinedOn="Atom" Type="Boolean"/>
		<Property Name="IsChiralCenter" DefinedOn="Atom" Type="Boolean"/>
		<Property Name="IsOutOfPlane" DefinedOn="Atom" Type="Boolean"/>
		<Property Name="IsRepeatArrowVisible" DefinedOn="ElectrodeWire" Type="Boolean"/>
		<Property Name="KineticEnergy" DefinedOn="ClassicalEnergyHolder" Type="Double"/>
		<Property Name="LineExtentPadding" DefinedOn="BestFitLineMonitor" Type="Double"/>
		<Property Name="LinkageGroupName" DefinedOn="Linkage" Type="String"/>
		<Property Name="ListIdentifier" DefinedOn="PropertyList" Type="String"/>
		<Property Name="NMRShielding" DefinedOn="Atom" Type="Double"/>
		<Property Name="NonBondEnergy" DefinedOn="ClassicalEnergyHolder" Type="Double"/>
		<Property Name="NormalMode" DefinedOn="Bondable" Type="Direction"/>
		<Property Name="NormalModeFrequency" DefinedOn="Bondable" Type="Double"/>
		<Property Name="NumScanSteps" DefinedOn="LinearScan" Type="UnsignedInteger"/>
		<Property Name="OrbitalCutoffRadius" DefinedOn="Bondable" Type="Double"/>
		<Property Name="PlaneExtentPadding" DefinedOn="BestFitPlaneMonitor" Type="Double"/>
		<Property Name="PotentialEnergy" DefinedOn="ClassicalEnergyHolder" Type="Double"/>
		<Property Name="QuantizationValue" DefinedOn="ScalarFieldBase" Type="Double"/>
		<Property Name="RelativeVelocity" DefinedOn="Matter" Type="Direction"/>
		<Property Name="RepeatArrowScale" DefinedOn="ElectrodeWire" Type="Float"/>
		<Property Name="RestraintEnergy" DefinedOn="ClassicalEnergyHolder" Type="Double"/>
		<Property Name="ScanEnd" DefinedOn="LinearScan" Type="Double"/>
		<Property Name="ScanStart" DefinedOn="LinearScan" Type="Double"/>
		<Property Name="SeparatedStretchStretchEnergy" DefinedOn="ClassicalEnergyHolder" Type="Double"/>
		<Property Name="ServerDipoleMoment" DefinedOn="MatterGroupProperties" Type="Direction"/>
		<Property Name="SimulationStep" DefinedOn="Trajectory" Type="Integer"/>
		<Property Name="SpinQuantizationDirection" DefinedOn="Atom" Type="Direction"/>
		<Property Name="Stiffness" DefinedOn="SymmetryMatterHessian" Type="Matrix6x6"/>
		<Property Name="StretchBendStretchEnergy" DefinedOn="ClassicalEnergyHolder" Type="Double"/>
		<Property Name="StretchStretchEnergy" DefinedOn="ClassicalEnergyHolder" Type="Double"/>
		<Property Name="StretchTorsionStretchEnergy" DefinedOn="ClassicalEnergyHolder" Type="Double"/>
		<Property Name="Temperature" DefinedOn="ClassicalEnergyHolder" Type="Double"/>
		<Property Name="ThreeBodyNonBondEnergy" DefinedOn="ClassicalEnergyHolder" Type="Double"/>
		<Property Name="TorsionBendBendEnergy" DefinedOn="ClassicalEnergyHolder" Type="Double"/>
		<Property Name="TorsionEnergy" DefinedOn="ClassicalEnergyHolder" Type="Double"/>
		<Property Name="TorsionStretchEnergy" DefinedOn="ClassicalEnergyHolder" Type="Double"/>
		<Property Name="TotalEnergy" DefinedOn="ClassicalEnergyHolder" Type="Double"/>
		<Property Name="Units" DefinedOn="ScalarFieldBase" Type="String"/>
		<Property Name="ValenceCrossTermEnergy" DefinedOn="ClassicalEnergyHolder" Type="Double"/>
		<Property Name="ValenceDiagonalEnergy" DefinedOn="ClassicalEnergyHolder" Type="Double"/>
		<Property Name="VanDerWaalsEnergy" DefinedOn="ClassicalEnergyHolder" Type="Double"/>
		<Property Name="_ServerAtomNames" DefinedOn="IndexProvider" Type="String"/>
		<Property Name="_Stress" DefinedOn="MatterSymmetrySystem" Type="Matrix"/>
		<Property Name="_TrajectoryStress" DefinedOn="MatterSymmetrySystem" Type="Matrix"/>
		<Properties TotalEnergy="20854.6699151775" KineticEnergy="1762.94020901152" PotentialEnergy="19091.729706166" ValenceDiagonalEnergy="17714.2809025708" BondEnergy="3944.7102050409" AngleEnergy="2250.39253253515" TorsionEnergy="11514.4111226003" InversionEnergy="4.76704239442449" ValenceCrossTermEnergy="-1102.87503155183" StretchStretchEnergy="596.71238950918" StretchBendStretchEnergy="-739.03063305467" StretchTorsionStretchEnergy="-465.156284214259" SeparatedStretchStretchEnergy="61.4998619248743" TorsionStretchEnergy="-1065.55795788411" BendBendEnergy="0.591848664369205" TorsionBendBendEnergy="-11.0562505629013" BendTorsionBendEnergy="519.121994065682" NonBondEnergy="2480.32383514698" HydrogenBondEnergy="0" VanDerWaalsEnergy="1370.24587316743" ElectrostaticEnergy="1110.07796197955" RestraintEnergy="0" ThreeBodyNonBondEnergy="0" Temperature="297.999999999999"/>
		<Molecule ID="2" NumChildren="1" Name="Polyrac-DHG4 (2)">
			<LinearChain ID="3" NumChildren="25" Name="Polyrac-DHG4 (2)" Type="Homo Polymer">
				<RepeatUnit ID="4" NumChildren="453" FlipProbability="0" ChiralInversionProbability="0">
					<Atom3d ID="5" HasProperties="1" Name="C" UserID="1" DisplayStyle="CPK" XYZ="16.8439,-5.6972,3.0109" Connections="6,7,8" ForcefieldType="c3a" Components="C" Color="0,0,255,255">
						<Properties IsBackboneAtom="1" RelativeVelocity="-2.61253303808442,6.5003908893299,7.1006507440808"/>
					</Atom3d>
					<Atom3d ID="9" HasProperties="1" Name="C" UserID="2" DisplayStyle="CPK" XYZ="16.5698,-6.1474,1.776" Connections="10,6,11" ForcefieldType="c3a" Charge="-0.1268" Components="C" Color="0,0,255,255">
						<Properties IsBackboneAtom="1" RelativeVelocity="1.38402831603299,-5.25028810717382,8.11976366765785"/>
					</Atom3d>
					<Atom3d ID="12" HasProperties="1" Name="C" UserID="3" DisplayStyle="CPK" XYZ="15.8975,-5.0795,3.7376" Connections="7,13,14" ForcefieldType="c3a" Charge="-0.1268" Components="C" Color="0,0,255,255">
						<Properties IsBackboneAtom="0" RelativeVelocity="-4.14414011815883,4.33081610024245,-1.72504346751769"/>
					</Atom3d>
					<Atom3d ID="15" HasProperties="1" Name="C" UserID="4" DisplayStyle="CPK" XYZ="15.3422,-5.9632,1.2673" Connections="16,10,17" ForcefieldType="c3a" Components="C" Color="0,0,255,255">
						<Properties IsBackboneAtom="1" RelativeVelocity="1.66433531460293,6.08791138845584,0.32371045457029"/>
					</Atom3d>
					<Atom3d ID="18" HasProperties="1" Name="H" UserID="5" DisplayStyle="CPK" XYZ="17.3674288537211,-6.68139120439273,1.16098653522443" Connections="11" ForcefieldType="h1" Charge="0.1268" Components="H" Color="255,255,255,255">
						<Properties IsBackboneAtom="0" RelativeVelocity="-16.3183113843737,-13.4965552438317,-7.67901694426671"/>
					</Atom3d>
					<Atom3d ID="19" HasProperties="1" Name="C" UserID="6" DisplayStyle="CPK" XYZ="14.6595,-4.915,3.243" Connections="13,20,21" ForcefieldType="c3a" Charge="-0.1268" Components="C" Color="0,0,255,255">
						<Properties IsBackboneAtom="0" RelativeVelocity="2.26111712617545,-0.988834349843683,-2.25222783249359"/>
					</Atom3d>
					<Atom3d ID="22" HasProperties="1" Name="H" UserID="7" DisplayStyle="CPK" XYZ="16.1428675802727,-4.69116713944253,4.78095626536425" Connections="14" ForcefieldType="h1" Charge="0.1268" Components="H" Color="255,255,255,255">
						<Properties IsBackboneAtom="0" RelativeVelocity="-10.5185935396847,20.5794549372546,-6.27362993379484"/>
					</Atom3d>
					<Atom3d ID="23" HasProperties="1" Name="C" UserID="8" DisplayStyle="CPK" XYZ="14.8361,-6.4074,-0.0924" Connections="16,24,25,26" ForcefieldType="c44" Components="C" Color="0,0,255,255">
						<Properties IsBackboneAtom="1" RelativeVelocity="0.0526230756879322,-2.16836443285526,-0.876448189063362"/>
					</Atom3d>
					<Atom3d ID="27" HasProperties="1" Name="C" UserID="9" DisplayStyle="CPK" XYZ="14.3945,-5.3678,2.0095" Connections="17,20,28" ForcefieldType="c3a" Components="C" Color="0,0,255,255">
						<Properties IsBackboneAtom="0" RelativeVelocity="-3.70280314479668,-2.93076090157676,0.291983840001037"/>
					</Atom3d>
					<Atom3d ID="29" HasProperties="1" Name="H" UserID="10" DisplayStyle="CPK" XYZ="13.8591870951348,-4.39902222252954,3.86979035089518" Connections="21" ForcefieldType="h1" Charge="0.1268" Components="H" Color="255,255,255,255">
						<Properties IsBackboneAtom="0" RelativeVelocity="-2.33106516240226,10.0684688818255,-17.2181657732078"/>
					</Atom3d>
					<Atom3d ID="30" HasProperties="1" Name="C" UserID="11" DisplayStyle="CPK" XYZ="13.4046,-5.9545,0.1368" Connections="24,31,32" ForcefieldType="c3a" Components="C" Color="0,0,255,255">
						<Properties IsBackboneAtom="1" RelativeVelocity="4.08805332881523,4.76935333806647,0.795039541237673"/>
					</Atom3d>
					<Atom3d ID="33" HasProperties="1" Name="C" UserID="12" DisplayStyle="CPK" XYZ="14.9717,-7.9289,-0.3019" Connections="25,34,35,36" ForcefieldType="c4" Charge="-0.106" Components="C" Color="130,130,130,255">
						<Properties IsBackboneAtom="0" RelativeVelocity="5.29476079915292,-0.651649654211097,-2.36861617274103"/>
					</Atom3d>
					<Atom3d ID="37" HasProperties="1" Name="C" UserID="13" DisplayStyle="CPK" XYZ="15.4056,-5.5727,-1.2612" Connections="26,38,39,40" ForcefieldType="c4" Charge="-0.106" Components="C" Color="130,130,130,255">
						<Properties IsBackboneAtom="0" RelativeVelocity="-3.45831967178798,2.7385549846303,-1.45930696698118"/>
					</Atom3d>
					<Atom3d ID="41" HasProperties="1" Name="C" UserID="14" DisplayStyle="CPK" XYZ="13.2416,-5.3625,1.3264" Connections="28,42,31" ForcefieldType="c3a" Components="C" Color="0,0,255,255">
						<Properties IsBackboneAtom="0" RelativeVelocity="5.1571791619641,2.94576216546305,2.38849258320445"/>
					</Atom3d>
					<Atom3d ID="43" HasProperties="1" Name="C" UserID="15" DisplayStyle="CPK" XYZ="12.3716,-6.0807,-0.7108" Connections="44,32,45" ForcefieldType="c3a" Charge="-0.1268" Components="C" Color="0,0,255,255">
						<Properties IsBackboneAtom="1" RelativeVelocity="-4.09732395941679,-2.97620649915555,-0.573377897238194"/>
					</Atom3d>
					<Atom3d ID="46" HasProperties="1" Name="C" UserID="16" DisplayStyle="CPK" XYZ="14.432,-8.8299,0.8287" Connections="47,34,48,49" ForcefieldType="c4" Charge="-0.106" Components="C" Color="130,130,130,255">
						<Properties IsBackboneAtom="0" RelativeVelocity="0.538510710620887,-3.80378037839226,-0.315638840164233"/>
					</Atom3d>
					<Atom3d ID="50" HasProperties="1" Name="H" UserID="17" DisplayStyle="CPK" XYZ="16.0749595661018,-8.17125424039867,-0.45579187268356" Connections="35" ForcefieldType="h1" Charge="0.053" Components="H" Color="255,255,255,255">
						<Properties IsBackboneAtom="0" RelativeVelocity="2.93625952911213,-10.2408041549269,-4.17551343984959"/>
					</Atom3d>
					<Atom3d ID="51" HasProperties="1" Name="H" UserID="18" DisplayStyle="CPK" XYZ="14.4043067068095,-8.23509029786896,-1.24206610705012" Connections="36" ForcefieldType="h1" Charge="0.053" Components="H" Color="255,255,255,255">
						<Properties IsBackboneAtom="0" RelativeVelocity="15.1513884503092,25.5380904702675,-16.846513908573"/>
					</Atom3d>
					<Atom3d ID="52" HasProperties="1" Name="C" UserID="19" DisplayStyle="CPK" XYZ="16.9369,-5.5194,-1.3934" Connections="53,38,54,55" ForcefieldType="c4" Charge="-0.106" Components="C" Color="130,130,130,255">
						<Properties IsBackboneAtom="0" RelativeVelocity="1.53652714198513,-0.631090068399426,4.11754763528669"/>
					</Atom3d>
					<Atom3d ID="56" HasProperties="1" Name="H" UserID="20" DisplayStyle="CPK" XYZ="15.0198471696201,-4.50499423655444,-1.15728121887044" Connections="39" ForcefieldType="h1" Charge="0.053" Components="H" Color="255,255,255,255">
						<Properties IsBackboneAtom="0" RelativeVelocity="11.3077675123593,8.14075626734847,-2.1512095103273"/>
					</Atom3d>
					<Atom3d ID="57" HasProperties="1" Name="H" UserID="21" DisplayStyle="CPK" XYZ="15.0251673390032,-5.99405524916959,-2.24980037475038" Connections="40" ForcefieldType="h1" Charge="0.053" Components="H" Color="255,255,255,255">
						<Properties IsBackboneAtom="0" RelativeVelocity="-26.7820488342051,7.38109023745299,5.53740467511364"/>
					</Atom3d>
					<Atom3d ID="58" HasProperties="1" Name="C" UserID="22" DisplayStyle="CPK" XYZ="12.0378,-4.8957,1.6673" Connections="42,59,60" ForcefieldType="c3a" Charge="-0.1268" Components="C" Color="0,0,255,255">
						<Properties IsBackboneAtom="0" RelativeVelocity="3.30189026134253,-0.0338770162711734,-1.59948398356339"/>
					</Atom3d>
					<Atom3d ID="61" HasProperties="1" Name="C" UserID="23" DisplayStyle="CPK" XYZ="11.1262,-5.6572,-0.3958" Connections="62,44,63" ForcefieldType="c3a" Components="C" Color="0,0,255,255">
						<Properties IsBackboneAtom="1" RelativeVelocity="0.0675375848118935,9.48570915152363,-1.15424794100409"/>
					</Atom3d>
					<Atom3d ID="64" HasProperties="1" Name="H" UserID="24" DisplayStyle="CPK" XYZ="12.5702642804617,-6.56307925663336,-1.72442848862438" Connections="45" ForcefieldType="h1" Charge="0.1268" Components="H" Color="255,255,255,255">
						<Properties IsBackboneAtom="0" RelativeVelocity="-16.1369069869638,-21.2095015917836,5.74405329712618"/>
					</Atom3d>
					<Atom3d ID="65" HasProperties="1" Name="C" UserID="25" DisplayStyle="CPK" XYZ="12.9405,-9.1846,0.7094" Connections="66,47,67,68" ForcefieldType="c4" Charge="-0.106" Components="C" Color="130,130,130,255">
						<Properties IsBackboneAtom="0" RelativeVelocity="-0.83862899746366,-5.10554986395525,3.53188007751377"/>
					</Atom3d>
					<Atom3d ID="69" HasProperties="1" Name="H" UserID="26" DisplayStyle="CPK" XYZ="15.0354656368466,-9.79698563773745,0.841911772768604" Connections="48" ForcefieldType="h1" Charge="0.053" Components="H" Color="255,255,255,255">
						<Properties IsBackboneAtom="0" RelativeVelocity="-5.56075629553163,-7.62068702584517,-1.11625821369854"/>
					</Atom3d>
					<Atom3d ID="70" HasProperties="1" Name="H" UserID="27" DisplayStyle="CPK" XYZ="14.6135027475932,-8.27503573415068,1.80787432340317" Connections="49" ForcefieldType="h1" Charge="0.053" Components="H" Color="255,255,255,255">
						<Properties IsBackboneAtom="0" RelativeVelocity="-11.8001646720068,-14.5100970505038,8.03839560326236"/>
					</Atom3d>
					<Atom3d ID="71" HasProperties="1" Name="C" UserID="28" DisplayStyle="CPK" XYZ="17.4032,-4.8145,-2.6821" Connections="72,53,73,74" ForcefieldType="c4" Charge="-0.106" Components="C" Color="130,130,130,255">
						<Properties IsBackboneAtom="0" RelativeVelocity="2.23924515098033,-9.41898575738101,3.21095102610039"/>
					</Atom3d>
					<Atom3d ID="75" HasProperties="1" Name="H" UserID="29" DisplayStyle="CPK" XYZ="17.3659483593568,-4.96575962590174,-0.493955839413017" Connections="54" ForcefieldType="h1" Charge="0.053" Components="H" Color="255,255,255,255">
						<Properties IsBackboneAtom="0" RelativeVelocity="12.3181733539023,-6.76076571172906,2.74757737727587"/>
					</Atom3d>
					<Atom3d ID="76" HasProperties="1" Name="H" UserID="30" DisplayStyle="CPK" XYZ="17.3236547126028,-6.59176177411816,-1.3855914020366" Connections="55" ForcefieldType="h1" Charge="0.053" Components="H" Color="255,255,255,255">
						<Properties IsBackboneAtom="0" RelativeVelocity="11.7407842813687,2.88555064179191,-18.3491572933939"/>
					</Atom3d>
					<Atom3d ID="77" HasProperties="1" Name="C" UserID="31" DisplayStyle="CPK" XYZ="11.0134,-5.0584,0.8139" Connections="59,62,78" ForcefieldType="c3a" Charge="-0.1268" Components="C" Color="0,0,255,255">
						<Properties IsBackboneAtom="0" RelativeVelocity="11.0602695822125,7.66231293020147,4.26835838341816"/>
					</Atom3d>
					<Atom3d ID="79" HasProperties="1" Name="H" UserID="32" DisplayStyle="CPK" XYZ="11.8929677768345,-4.36952257018934,2.66818006074816" Connections="60" ForcefieldType="h1" Charge="0.1268" Components="H" Color="255,255,255,255">
						<Properties IsBackboneAtom="0" RelativeVelocity="31.5284620119417,0.977597586330453,1.95329139054695"/>
					</Atom3d>
					<Atom3d ID="80" HasProperties="1" Name="C" UserID="33" DisplayStyle="CPK" XYZ="10.0621,-5.8322,-1.2253" Connections="63,81,82" ForcefieldType="c3a" Components="C" Color="255,128,0,255">
						<Properties IsBackboneAtom="1" RelativeVelocity="-1.27473530707354,-2.18742045419987,6.90881828896293"/>
					</Atom3d>
					<Atom3d ID="83" HasProperties="1" Name="C" UserID="34" DisplayStyle="CPK" XYZ="12.4283,-10.0891,1.8449" Connections="84,66,85,86" ForcefieldType="c4" Charge="-0.106" Components="C" Color="130,130,130,255">
						<Properties IsBackboneAtom="0" RelativeVelocity="0.504158123454032,-1.30682043647755,-3.54003534230187"/>
					</Atom3d>
					<Atom3d ID="87" HasProperties="1" Name="H" UserID="35" DisplayStyle="CPK" XYZ="12.3332676292542,-8.21978756444108,0.706998204484389" Connections="67" ForcefieldType="h1" Charge="0.053" Components="H" Color="255,255,255,255">
						<Properties IsBackboneAtom="0" RelativeVelocity="41.0792611666005,21.2952291544442,10.9846729117515"/>
					</Atom3d>
					<Atom3d ID="88" HasProperties="1" Name="H" UserID="36" DisplayStyle="CPK" XYZ="12.7954022841815,-9.71159511356457,-0.291011295245993" Connections="68" ForcefieldType="h1" Charge="0.053" Components="H" Color="255,255,255,255">
						<Properties IsBackboneAtom="0" RelativeVelocity="10.2666943020399,9.68527618615945,-5.87030274171495"/>
					</Atom3d>
					<Atom3d ID="89" HasProperties="1" Name="C" UserID="37" DisplayStyle="CPK" XYZ="17.8073,-5.7677,-3.8205" Connections="90,72,91,92" ForcefieldType="c4" Charge="-0.106" Components="C" Color="130,130,130,255">
						<Properties IsBackboneAtom="0" RelativeVelocity="1.65552861880908,-6.58850068898935,8.1620114841917"/>
					</Atom3d>
					<Atom3d ID="93" HasProperties="1" Name="H" UserID="38" DisplayStyle="CPK" XYZ="16.561673197017,-4.14088720056117,-3.05315039119478" Connections="73" ForcefieldType="h1" Charge="0.053" Components="H" Color="255,255,255,255">
						<Properties IsBackboneAtom="0" RelativeVelocity="11.0090992483894,-0.74952168836204,-0.939981991634197"/>
					</Atom3d>
					<Atom3d ID="94" HasProperties="1" Name="H" UserID="39" DisplayStyle="CPK" XYZ="18.2937959219333,-4.16158216069524,-2.39901493245686" Connections="74" ForcefieldType="h1" Charge="0.053" Components="H" Color="255,255,255,255">
						<Properties IsBackboneAtom="0" RelativeVelocity="20.0795597861084,-21.524166211887,-24.9954900566218"/>
					</Atom3d>
					<Atom3d ID="95" HasProperties="1" Name="H" UserID="40" DisplayStyle="CPK" XYZ="9.97404690534854,-4.68202112117048,1.09261856902962" Connections="78" ForcefieldType="h1" Charge="0.1268" Components="H" Color="255,255,255,255">
						<Properties IsBackboneAtom="0" RelativeVelocity="1.47308248892256,-27.1001695093801,15.4602628280611"/>
					</Atom3d>
					<Atom3d ID="96" HasProperties="1" Name="C" UserID="41" DisplayStyle="CPK" XYZ="10.1447,-6.3073,-2.4916" Connections="97,81,98" ForcefieldType="c3a" Charge="0.1137" Components="C" Color="255,128,0,255">
						<Properties IsBackboneAtom="0" RelativeVelocity="-6.03100538913495,0.734686331597787,-3.57286953757013"/>
					</Atom3d>
					<Atom3d ID="99" HasProperties="1" Name="C" UserID="42" DisplayStyle="CPK" XYZ="8.7953,-5.5647,-0.8429" Connections="82,100,101" ForcefieldType="c3a" Charge="-0.1268" Components="C" Color="255,128,0,255">
						<Properties IsBackboneAtom="1" RelativeVelocity="-2.46161972598924,-1.92454788544928,1.30805676387451"/>
					</Atom3d>
					<Atom3d ID="102" HasProperties="1" Name="C" UserID="43" DisplayStyle="CPK" XYZ="12.3504,-9.4287,3.2338" Connections="103,84,104,105" ForcefieldType="c4" Charge="-0.106" Components="C" Color="130,130,130,255">
						<Properties IsBackboneAtom="0" RelativeVelocity="3.73314149812583,6.1748617283607,-2.39302400417118"/>
					</Atom3d>
					<Atom3d ID="106" HasProperties="1" Name="H" UserID="44" DisplayStyle="CPK" XYZ="11.3888606531035,-10.4647585316772,1.56553202006322" Connections="85" ForcefieldType="h1" Charge="0.053" Components="H" Color="255,255,255,255">
						<Properties IsBackboneAtom="0" RelativeVelocity="4.98583830990042,-14.0419681987277,-3.09033286026121"/>
					</Atom3d>
					<Atom3d ID="107" HasProperties="1" Name="H" UserID="45" DisplayStyle="CPK" XYZ="13.1349861103968,-10.9825937201624,1.88807024339909" Connections="86" ForcefieldType="h1" Charge="0.053" Components="H" Color="255,255,255,255">
						<Properties IsBackboneAtom="0" RelativeVelocity="6.02378886889966,4.33976813725872,22.9723249904333"/>
					</Atom3d>
					<Atom3d ID="108" HasProperties="1" Name="C" UserID="46" DisplayStyle="CPK" XYZ="16.6899,-6.7163,-4.2817" Connections="109,90,110,111" ForcefieldType="c4" Charge="-0.106" Components="C" Color="130,130,130,255">
						<Properties IsBackboneAtom="0" RelativeVelocity="0.198166674403094,-0.427901399829476,-11.1368216955888"/>
					</Atom3d>
					<Atom3d ID="112" HasProperties="1" Name="H" UserID="47" DisplayStyle="CPK" XYZ="18.1478102373988,-5.14529117064875,-4.71283400914943" Connections="91" ForcefieldType="h1" Charge="0.053" Components="H" Color="255,255,255,255">
						<Properties IsBackboneAtom="0" RelativeVelocity="-22.8940725054843,-0.732274246230847,2.87876169892398"/>
					</Atom3d>
					<Atom3d ID="113" HasProperties="1" Name="H" UserID="48" DisplayStyle="CPK" XYZ="18.6929264708021,-6.3786161878575,-3.44360860696913" Connections="92" ForcefieldType="h1" Charge="0.053" Components="H" Color="255,255,255,255">
						<Properties IsBackboneAtom="0" RelativeVelocity="16.7421813352697,13.8769216015467,5.88421375454807"/>
					</Atom3d>
					<Atom3d ID="114" HasProperties="1" Name="N" UserID="49" DisplayStyle="CPK" XYZ="9.1905,-6.5077,-3.3045" Connections="115,97" ForcefieldType="n2a" Charge="-0.481" Components="N" Color="255,0,0,255">
						<Properties IsBackboneAtom="0" RelativeVelocity="4.31988802470507,5.68484385891298,3.57711304371641"/>
					</Atom3d>
					<Atom3d ID="116" HasProperties="1" Name="H" UserID="50" DisplayStyle="CPK" XYZ="11.2172153215484,-6.53396311807642,-2.80454515887029" Connections="98" ForcefieldType="h1" Charge="0.1268" Components="H" Color="255,255,255,255">
						<Properties IsBackboneAtom="0" RelativeVelocity="-4.05788709490442,-5.11559953500304,7.42664120858774"/>
					</Atom3d>
					<Atom3d ID="117" HasProperties="1" Name="C" UserID="51" DisplayStyle="CPK" XYZ="7.7772,-5.7864,-1.683" Connections="118,119,100" ForcefieldType="c3a" Components="C" Color="255,128,0,255">
						<Properties IsBackboneAtom="1" RelativeVelocity="7.07100986834906,4.30197301044747,-8.27265471903671"/>
					</Atom3d>
					<Atom3d ID="120" HasProperties="1" Name="H" UserID="52" DisplayStyle="CPK" XYZ="8.59004778295112,-5.14863369085611,0.198426226647708" Connections="101" ForcefieldType="h1" Charge="0.1268" Components="H" Color="255,255,255,255">
						<Properties IsBackboneAtom="0" RelativeVelocity="-15.6751751320027,-4.50428914077304,-0.265674961685987"/>
					</Atom3d>
					<Atom3d ID="121" HasProperties="1" Name="C" UserID="53" DisplayStyle="CPK" XYZ="11.3566,-8.2576,3.3045" Connections="122,103,123,124" ForcefieldType="c4" Charge="-0.106" Components="C" Color="130,130,130,255">
						<Properties IsBackboneAtom="0" RelativeVelocity="-0.158974463217875,0.611430868425904,-2.37212150092238"/>
					</Atom3d>
					<Atom3d ID="125" HasProperties="1" Name="H" UserID="54" DisplayStyle="CPK" XYZ="12.0431390692166,-10.2169639186332,3.99788813072031" Connections="104" ForcefieldType="h1" Charge="0.053" Components="H" Color="255,255,255,255">
						<Properties IsBackboneAtom="0" RelativeVelocity="7.79356598880376,0.842518832732293,-6.26127386186377"/>
					</Atom3d>
					<Atom3d ID="126" HasProperties="1" Name="H" UserID="55" DisplayStyle="CPK" XYZ="13.3962286837362,-9.05571088837471,3.49210494264745" Connections="105" ForcefieldType="h1" Charge="0.053" Components="H" Color="255,255,255,255">
						<Properties IsBackboneAtom="0" RelativeVelocity="-0.78717199852937,17.2482022128773,-0.0808805425850639"/>
					</Atom3d>
					<Atom3d ID="127" HasProperties="1" Name="C" UserID="56" DisplayStyle="CPK" XYZ="17.1156,-7.542,-5.5068" Connections="128,109,129,130" ForcefieldType="c4" Charge="-0.106" Components="C" Color="130,130,130,255">
						<Properties IsBackboneAtom="0" RelativeVelocity="2.71238927906584,-3.98919098537613,1.23973507323428"/>
					</Atom3d>
					<Atom3d ID="131" HasProperties="1" Name="H" UserID="57" DisplayStyle="CPK" XYZ="16.4257279045028,-7.42432457917661,-3.42816953437218" Connections="110" ForcefieldType="h1" Charge="0.053" Components="H" Color="255,255,255,255">
						<Properties IsBackboneAtom="0" RelativeVelocity="17.0683960078704,11.6331570374746,4.08954684715453"/>
					</Atom3d>
					<Atom3d ID="132" HasProperties="1" Name="H" UserID="58" DisplayStyle="CPK" XYZ="15.7737598197497,-6.09089029175006,-4.54466354019172" Connections="111" ForcefieldType="h1" Charge="0.053" Components="H" Color="255,255,255,255">
						<Properties IsBackboneAtom="0" RelativeVelocity="7.75668479199705,13.4941831052358,-4.35890618469055"/>
					</Atom3d>
					<Atom3d ID="133" HasProperties="1" Name="C" UserID="59" DisplayStyle="CPK" XYZ="8.0168,-6.2596,-2.9137" Connections="134,115,119" ForcefieldType="c3a" Charge="0.2405" Components="C" Color="255,128,0,255">
						<Properties IsBackboneAtom="0" RelativeVelocity="11.4854260210414,0.504897670194465,-5.72275225567888"/>
					</Atom3d>
					<Atom3d ID="135" HasProperties="1" Name="C" UserID="60" DisplayStyle="CPK" XYZ="6.3104,-5.605,-1.3698" Connections="136,137,118,138" ForcefieldType="c44" Components="C" Color="255,128,0,255">
						<Properties IsBackboneAtom="1" RelativeVelocity="0.537242276285348,0.106710650918727,-0.513993006674853"/>
					</Atom3d>
					<Atom3d ID="139" HasProperties="1" Name="C" UserID="61" DisplayStyle="CPK" XYZ="11.1781,-7.7285,4.7365" Connections="140,122,141,142" ForcefieldType="c4" Charge="-0.106" Components="C" Color="130,130,130,255">
						<Properties IsBackboneAtom="0" RelativeVelocity="-3.66589563165225,1.01104179796032,0.292766183476308"/>
					</Atom3d>
					<Atom3d ID="143" HasProperties="1" Name="H" UserID="62" DisplayStyle="CPK" XYZ="11.7333036118854,-7.41091946585221,2.64055239785042" Connections="123" ForcefieldType="h1" Charge="0.053" Components="H" Color="255,255,255,255">
						<Properties IsBackboneAtom="0" RelativeVelocity="1.49325561206293,-14.4089288671595,-20.5889885064434"/>
					</Atom3d>
					<Atom3d ID="144" HasProperties="1" Name="H" UserID="63" DisplayStyle="CPK" XYZ="10.3526648393613,-8.62252460481733,2.90632393022089" Connections="124" ForcefieldType="h1" Charge="0.053" Components="H" Color="255,255,255,255">
						<Properties IsBackboneAtom="0" RelativeVelocity="3.01946597823314,-13.8589968092042,2.87597402327655"/>
					</Atom3d>
					<Atom3d ID="145" HasProperties="1" Name="C" UserID="64" DisplayStyle="CPK" XYZ="16.1186,-8.6529,-5.8768" Connections="146,128,147,148" ForcefieldType="c4" Charge="-0.106" Components="C" Color="130,130,130,255">
						<Properties IsBackboneAtom="0" RelativeVelocity="2.75797466889154,10.2831813248799,2.0902636835208"/>
					</Atom3d>
					<Atom3d ID="149" HasProperties="1" Name="H" UserID="65" DisplayStyle="CPK" XYZ="17.2319895556187,-6.84162378918945,-6.3987229737965" Connections="129" ForcefieldType="h1" Charge="0.053" Components="H" Color="255,255,255,255">
						<Properties IsBackboneAtom="0" RelativeVelocity="2.55096399774937,0.203585470225217,4.51101813894332"/>
					</Atom3d>
					<Atom3d ID="150" HasProperties="1" Name="H" UserID="66" DisplayStyle="CPK" XYZ="18.1298191504747,-8.00525255177245,-5.26940466601217" Connections="130" ForcefieldType="h1" Charge="0.053" Components="H" Color="255,255,255,255">
						<Properties IsBackboneAtom="0" RelativeVelocity="-6.14873236288927,-18.3484535934033,11.076298328252"/>
					</Atom3d>
					<Atom3d ID="151" HasProperties="1" Name="C" UserID="67" DisplayStyle="CPK" XYZ="6.8555,-6.3868,-3.5759" Connections="152,153,134" ForcefieldType="c3a" Charge="0.2405" Components="C" Color="255,128,0,255">
						<Properties IsBackboneAtom="0" RelativeVelocity="-7.40168065834332,6.94953787498797,-0.485135958431234"/>
					</Atom3d>
					<Atom3d ID="154" HasProperties="1" Name="C" UserID="68" DisplayStyle="CPK" XYZ="5.7438,-6.6642,-0.4272" Connections="155,156,136" ForcefieldType="c3a" Components="C" Color="128,128,128,255">
						<Properties IsBackboneAtom="1" RelativeVelocity="-6.27146431539537,-5.90015169182132,-5.58706602940702"/>
					</Atom3d>
					<Atom3d ID="157" HasProperties="1" Name="C" UserID="69" DisplayStyle="CPK" XYZ="5.8645,-5.9906,-2.7682" Connections="137,158,152" ForcefieldType="c3a" Components="C" Color="255,128,0,255">
						<Properties IsBackboneAtom="0" RelativeVelocity="-2.0681342690363,2.98267411406788,3.11320046110118"/>
					</Atom3d>
					<Atom3d ID="159" HasProperties="1" Name="C" UserID="70" DisplayStyle="CPK" XYZ="5.9988,-4.1669,-1.0014" Connections="138,160,161" ForcefieldType="c3a" Components="C" Color="130,130,130,255">
						<Properties IsBackboneAtom="0" RelativeVelocity="-0.706808057465162,-3.73177655844566,-5.92874752552575"/>
					</Atom3d>
					<Atom3d ID="162" HasProperties="1" Name="C" UserID="71" DisplayStyle="CPK" XYZ="10.1801,-6.5642,4.7946" Connections="140,163,164,165" ForcefieldType="c4" Charge="-0.159" Components="C" Color="130,130,130,255">
						<Properties IsBackboneAtom="0" RelativeVelocity="-7.57463006613964,-3.63254444366202,-4.86040788901319"/>
					</Atom3d>
					<Atom3d ID="166" HasProperties="1" Name="H" UserID="72" DisplayStyle="CPK" XYZ="10.802685022148,-8.57446668266896,5.40208539852591" Connections="141" ForcefieldType="h1" Charge="0.053" Components="H" Color="255,255,255,255">
						<Properties IsBackboneAtom="0" RelativeVelocity="-1.73234901182362,11.6999107591274,14.9690335561597"/>
					</Atom3d>
					<Atom3d ID="167" HasProperties="1" Name="H" UserID="73" DisplayStyle="CPK" XYZ="12.1937885321689,-7.37773713388383,5.11721271831523" Connections="142" ForcefieldType="h1" Charge="0.053" Components="H" Color="255,255,255,255">
						<Properties IsBackboneAtom="0" RelativeVelocity="3.45048811586903,-11.7699703646976,-6.91719758389693"/>
					</Atom3d>
					<Atom3d ID="168" HasProperties="1" Name="C" UserID="74" DisplayStyle="CPK" XYZ="14.7301,-8.1293,-6.2654" Connections="146,169,170,171" ForcefieldType="c4" Charge="-0.159" Components="C" Color="130,130,130,255">
						<Properties IsBackboneAtom="0" RelativeVelocity="6.69438774920521,3.73186096895119,-1.13466980500739"/>
					</Atom3d>
					<Atom3d ID="172" HasProperties="1" Name="H" UserID="75" DisplayStyle="CPK" XYZ="16.5428105341501,-9.2501689665922,-6.7502501478473" Connections="147" ForcefieldType="h1" Charge="0.053" Components="H" Color="255,255,255,255">
						<Properties IsBackboneAtom="0" RelativeVelocity="-2.48533379716256,-16.9541414315478,18.1687323996409"/>
					</Atom3d>
					<Atom3d ID="173" HasProperties="1" Name="H" UserID="76" DisplayStyle="CPK" XYZ="16.0258572256775,-9.34116427883414,-4.97275850935683" Connections="148" ForcefieldType="h1" Charge="0.053" Components="H" Color="255,255,255,255">
						<Properties IsBackboneAtom="0" RelativeVelocity="11.0274863363934,12.1597881449093,4.36730396904434"/>
					</Atom3d>
					<Atom3d ID="174" HasProperties="1" Name="N" UserID="77" DisplayStyle="CPK" XYZ="6.6281,-6.7817,-4.7538" Connections="175,153" ForcefieldType="n2a" Charge="-0.481" Components="N" Color="255,0,0,255">
						<Properties IsBackboneAtom="0" RelativeVelocity="-0.915195578408984,-5.36314798351497,7.89791552396757"/>
					</Atom3d>
					<Atom3d ID="176" HasProperties="1" Name="C" UserID="78" DisplayStyle="CPK" XYZ="6.4558,-7.7294,0.0007" Connections="177,155,178" ForcefieldType="c3a" Charge="-0.1268" Components="C" Color="130,130,130,255">
						<Properties IsBackboneAtom="0" RelativeVelocity="4.55750650661778,-0.810487732956772,-8.8583150651293"/>
					</Atom3d>
					<Atom3d ID="179" HasProperties="1" Name="C" UserID="79" DisplayStyle="CPK" XYZ="4.4478,-6.5955,-0.0674" Connections="180,156,181" ForcefieldType="c3a" Charge="-0.1268" Components="C" Color="128,128,128,255">
						<Properties IsBackboneAtom="1" RelativeVelocity="-8.88021355352812,1.56450444186397,5.75881052317552"/>
					</Atom3d>
					<Atom3d ID="182" HasProperties="1" Name="C" UserID="80" DisplayStyle="CPK" XYZ="4.6097,-5.986,-3.2315" Connections="158,183,184" ForcefieldType="c3a" Charge="-0.1268" Components="C" Color="255,128,0,255">
						<Properties IsBackboneAtom="0" RelativeVelocity="-6.38498408278287,-2.30721321158266,-0.234682190236217"/>
					</Atom3d>
					<Atom3d ID="185" HasProperties="1" Name="C" UserID="81" DisplayStyle="CPK" XYZ="5.9738,-3.7682,0.2818" Connections="160,186,187" ForcefieldType="c3a" Charge="-0.1268" Components="C" Color="130,130,130,255">
						<Properties IsBackboneAtom="0" RelativeVelocity="-5.33313207041761,2.95123807928653,-0.073517322566773"/>
					</Atom3d>
					<Atom3d ID="188" HasProperties="1" Name="C" UserID="82" DisplayStyle="CPK" XYZ="5.8014,-3.2171,-1.9322" Connections="161,189,190" ForcefieldType="c3a" Charge="-0.1268" Components="C" Color="130,130,130,255">
						<Properties IsBackboneAtom="0" RelativeVelocity="5.91557283212922,3.21382599236266,0.331027835970256"/>
					</Atom3d>
					<Atom3d ID="191" HasProperties="1" Name="H" UserID="83" DisplayStyle="CPK" XYZ="9.22251094670406,-6.90976061296012,5.3076409577128" Connections="163" ForcefieldType="h1" Charge="0.053" Components="H" Color="255,255,255,255">
						<Properties IsBackboneAtom="0" RelativeVelocity="4.22358568161209,-17.2890291521276,7.96254270557023"/>
					</Atom3d>
					<Atom3d ID="192" HasProperties="1" Name="H" UserID="84" DisplayStyle="CPK" XYZ="9.93977659052424,-6.21651015556013,3.73584772139854" Connections="164" ForcefieldType="h1" Charge="0.053" Components="H" Color="255,255,255,255">
						<Properties IsBackboneAtom="0" RelativeVelocity="-22.1000795177766,5.99665363300976,1.59887447189703"/>
					</Atom3d>
					<Atom3d ID="193" HasProperties="1" Name="H" UserID="85" DisplayStyle="CPK" XYZ="10.6366305246064,-5.70140815088191,5.38347185508432" Connections="165" ForcefieldType="h1" Charge="0.053" Components="H" Color="255,255,255,255">
						<Properties IsBackboneAtom="0" RelativeVelocity="-6.96659122453148,0.115525831771368,-10.823324026864"/>
					</Atom3d>
					<Atom3d ID="194" HasProperties="1" Name="H" UserID="86" DisplayStyle="CPK" XYZ="13.9588071442034,-8.95688028035515,-6.1246229895299" Connections="169" ForcefieldType="h1" Charge="0.053" Components="H" Color="255,255,255,255">
						<Properties IsBackboneAtom="0" RelativeVelocity="-23.2459897711339,29.4587717887253,-13.9330337674889"/>
					</Atom3d>
					<Atom3d ID="195" HasProperties="1" Name="H" UserID="87" DisplayStyle="CPK" XYZ="14.7397522307098,-7.800516156663,-7.35691636511567" Connections="170" ForcefieldType="h1" Charge="0.053" Components="H" Color="255,255,255,255">
						<Properties IsBackboneAtom="0" RelativeVelocity="3.55916123602123,-2.58564760417527,-3.0653386854473"/>
					</Atom3d>
					<Atom3d ID="196" HasProperties="1" Name="H" UserID="88" DisplayStyle="CPK" XYZ="14.4598579128154,-7.24138289190446,-5.6034540958826" Connections="171" ForcefieldType="h1" Charge="0.053" Components="H" Color="255,255,255,255">
						<Properties IsBackboneAtom="0" RelativeVelocity="-4.50617284147609,-16.141221172838,20.94989312506"/>
					</Atom3d>
					<Atom3d ID="197" HasProperties="1" Name="C" UserID="89" DisplayStyle="CPK" XYZ="5.4251,-6.8025,-5.1631" Connections="198,175,199" ForcefieldType="c3a" Charge="0.1137" Components="C" Color="255,128,0,255">
						<Properties IsBackboneAtom="0" RelativeVelocity="0.17026407280213,-3.54047305457472,0.178260070325278"/>
					</Atom3d>
					<Atom3d ID="200" HasProperties="1" Name="C" UserID="90" DisplayStyle="CPK" XYZ="5.9227,-8.7023,0.7629" Connections="201,177,202" ForcefieldType="c3a" Charge="-0.1268" Components="C" Color="130,130,130,255">
						<Properties IsBackboneAtom="0" RelativeVelocity="4.02342607361138,-0.361419842941883,-11.0529598709228"/>
					</Atom3d>
					<Atom3d ID="203" HasProperties="1" Name="H" UserID="91" DisplayStyle="CPK" XYZ="7.55138831151782,-7.7842344518175,-0.309589205535501" Connections="178" ForcefieldType="h1" Charge="0.1268" Components="H" Color="255,255,255,255">
						<Properties IsBackboneAtom="0" RelativeVelocity="4.17747076311846,7.49132843096085,-11.6672695547666"/>
					</Atom3d>
					<Atom3d ID="204" HasProperties="1" Name="C" UserID="92" DisplayStyle="CPK" XYZ="3.9028,-7.5844,0.6486" Connections="205,206,180" ForcefieldType="c3a" Components="C" Color="128,128,128,255">
						<Properties IsBackboneAtom="1" RelativeVelocity="-4.1224285061865,-3.66959740334374,-6.50764456910623"/>
					</Atom3d>
					<Atom3d ID="207" HasProperties="1" Name="H" UserID="93" DisplayStyle="CPK" XYZ="3.81573211510192,-5.69695222865006,-0.371870110183193" Connections="181" ForcefieldType="h1" Charge="0.1268" Components="H" Color="255,255,255,255">
						<Properties IsBackboneAtom="0" RelativeVelocity="5.87756798688353,19.4130123243749,27.796498267562"/>
					</Atom3d>
					<Atom3d ID="208" HasProperties="1" Name="C" UserID="94" DisplayStyle="CPK" XYZ="4.3236,-6.4144,-4.4783" Connections="183,198,209" ForcefieldType="c3a" Components="C" Color="255,128,0,255">
						<Properties IsBackboneAtom="0" RelativeVelocity="1.43283343470825,-2.96002600488221,1.52623590586521"/>
					</Atom3d>
					<Atom3d ID="210" HasProperties="1" Name="H" UserID="95" DisplayStyle="CPK" XYZ="3.75894216007913,-5.61546632691698,-2.56929470597312" Connections="184" ForcefieldType="h1" Charge="0.1268" Components="H" Color="255,255,255,255">
						<Properties IsBackboneAtom="0" RelativeVelocity="-0.311010238303945,-8.06911766167234,10.7928051363955"/>
					</Atom3d>
					<Atom3d ID="211" HasProperties="1" Name="C" UserID="96" DisplayStyle="CPK" XYZ="5.707,-2.4948,0.6089" Connections="186,212,213" ForcefieldType="c3a" Charge="-0.1268" Components="C" Color="130,130,130,255">
						<Properties IsBackboneAtom="0" RelativeVelocity="6.35882872034609,-3.64687152479082,4.17331948529579"/>
					</Atom3d>
					<Atom3d ID="214" HasProperties="1" Name="H" UserID="97" DisplayStyle="CPK" XYZ="6.18162889787126,-4.51733062654437,1.11559278606576" Connections="187" ForcefieldType="h1" Charge="0.1268" Components="H" Color="255,255,255,255">
						<Properties IsBackboneAtom="0" RelativeVelocity="-6.19829915402801,2.79006656070798,-0.00267454033775269"/>
					</Atom3d>
					<Atom3d ID="215" HasProperties="1" Name="C" UserID="98" DisplayStyle="CPK" XYZ="5.5319,-1.9457,-1.5964" Connections="216,189,217" ForcefieldType="c3a" Charge="-0.1268" Components="C" Color="130,130,130,255">
						<Properties IsBackboneAtom="0" RelativeVelocity="-6.06816128681901,4.16502161875986,2.52394134007689"/>
					</Atom3d>
					<Atom3d ID="218" HasProperties="1" Name="H" UserID="99" DisplayStyle="CPK" XYZ="5.86115298841695,-3.48272347417529,-3.03921115931807" Connections="190" ForcefieldType="h1" Charge="0.1268" Components="H" Color="255,255,255,255">
						<Properties IsBackboneAtom="0" RelativeVelocity="1.66820936618462,5.15953922237777,-0.365098631592465"/>
					</Atom3d>
					<Atom3d ID="219" HasProperties="1" Name="H" UserID="100" DisplayStyle="CPK" XYZ="5.32434952688706,-7.19982597776225,-6.22685813325927" Connections="199" ForcefieldType="h1" Charge="0.1268" Components="H" Color="255,255,255,255">
						<Properties IsBackboneAtom="0" RelativeVelocity="0.71760743577151,11.9128207887513,-5.64556396920508"/>
					</Atom3d>
					<Atom3d ID="220" HasProperties="1" Name="C" UserID="101" DisplayStyle="CPK" XYZ="4.6226,-8.6311,1.0743" Connections="221,206,201" ForcefieldType="c3a" Charge="-0.03" Components="C" Color="130,130,130,255">
						<Properties IsBackboneAtom="0" RelativeVelocity="4.07339052323409,2.46890909630404,-1.10087481621665"/>
					</Atom3d>
					<Atom3d ID="222" HasProperties="1" Name="H" UserID="102" DisplayStyle="CPK" XYZ="6.55269964811504,-9.57356991979009,1.14183155946204" Connections="202" ForcefieldType="h1" Charge="0.1268" Components="H" Color="255,255,255,255">
						<Properties IsBackboneAtom="0" RelativeVelocity="14.9927194737634,12.4947076206821,0.269681526292989"/>
					</Atom3d>
					<Atom3d ID="223" HasProperties="1" Name="C" UserID="103" DisplayStyle="CPK" XYZ="2.6411,-7.79,1.0488" Connections="224,225,205" ForcefieldType="c3a" Components="C" Color="128,128,128,255">
						<Properties IsBackboneAtom="1" RelativeVelocity="-5.42987019006778,-3.48441019659178,1.01473868783131"/>
					</Atom3d>
					<Atom3d ID="226" HasProperties="1" Name="C" UserID="104" DisplayStyle="CPK" XYZ="3.0436,-6.4645,-4.9377" Connections="209,227,228" ForcefieldType="c3a" Components="C" Color="130,130,130,255">
						<Properties IsBackboneAtom="0" RelativeVelocity="-5.322610170875,2.35039415348337,0.661755659157852"/>
					</Atom3d>
					<Atom3d ID="229" HasProperties="1" Name="C" UserID="105" DisplayStyle="CPK" XYZ="5.4688,-1.5416,-0.3126" Connections="212,216,230" ForcefieldType="c3a" Charge="0.042" Components="C" Color="130,130,130,255">
						<Properties IsBackboneAtom="0" RelativeVelocity="-5.3615060085348,-2.39076834173348,7.82316622984546"/>
					</Atom3d>
					<Atom3d ID="231" HasProperties="1" Name="H" UserID="106" DisplayStyle="CPK" XYZ="5.67508377156961,-2.182498519364,1.70482385505006" Connections="213" ForcefieldType="h1" Charge="0.1268" Components="H" Color="255,255,255,255">
						<Properties IsBackboneAtom="0" RelativeVelocity="19.6950217179113,8.44115754401405,1.11702284696436"/>
					</Atom3d>
					<Atom3d ID="232" HasProperties="1" Name="H" UserID="107" DisplayStyle="CPK" XYZ="5.35357018210485,-1.19839579609509,-2.43862019649732" Connections="217" ForcefieldType="h1" Charge="0.1268" Components="H" Color="255,255,255,255">
						<Properties IsBackboneAtom="0" RelativeVelocity="4.13947608248288,14.5339661130788,9.56299089280597"/>
					</Atom3d>
					<Atom3d ID="233" HasProperties="1" Name="N" UserID="108" DisplayStyle="CPK" XYZ="3.813,-9.376,1.712" Connections="234,221,235" ForcefieldType="n3a" Charge="-0.001" Components="N" Color="255,0,0,255">
						<Properties IsBackboneAtom="0" RelativeVelocity="-8.68261680246855,-2.06609641251165,2.47828250689795"/>
					</Atom3d>
					<Atom3d ID="236" HasProperties="1" Name="C" UserID="109" DisplayStyle="CPK" XYZ="2.6183,-8.9411,1.7303" Connections="237,224,234" ForcefieldType="c3a" Charge="-0.03" Components="C" Color="130,130,130,255">
						<Properties IsBackboneAtom="0" RelativeVelocity="-6.49678558117471,2.55042562865106,0.0381275000054792"/>
					</Atom3d>
					<Atom3d ID="238" HasProperties="1" Name="C" UserID="110" DisplayStyle="CPK" XYZ="1.5325,-7.0758,0.8354" Connections="239,225,240" ForcefieldType="c3a" Charge="-0.1268" Components="C" Color="128,128,128,255">
						<Properties IsBackboneAtom="1" RelativeVelocity="1.44279384788435,5.03370973506277,-6.4935267119637"/>
					</Atom3d>
					<Atom3d ID="241" HasProperties="1" Name="C" UserID="111" DisplayStyle="CPK" XYZ="2.6809,-7.0923,-6.0823" Connections="227,242,243" ForcefieldType="c3a" Charge="-0.1268" Components="C" Color="130,130,130,255">
						<Properties IsBackboneAtom="0" RelativeVelocity="11.0785817390071,-0.216624192503999,4.57567239764594"/>
					</Atom3d>
					<Atom3d ID="244" HasProperties="1" Name="C" UserID="112" DisplayStyle="CPK" XYZ="2.0259,-5.9022,-4.246" Connections="228,245,246" ForcefieldType="c3a" Charge="-0.1268" Components="C" Color="130,130,130,255">
						<Properties IsBackboneAtom="0" RelativeVelocity="0.685165887377668,2.62750310246684,-5.84073043045117"/>
					</Atom3d>
					<Atom3d ID="247" HasProperties="1" Name="O" UserID="113" DisplayStyle="CPK" XYZ="5.1935,-0.2625,0.1088" Connections="230,248" ForcefieldType="o2e" Charge="-0.202" Components="O" Color="0,0,255,255">
						<Properties IsBackboneAtom="0" RelativeVelocity="3.28436593270057,3.3004428307103,-0.00396936432315768"/>
					</Atom3d>
					<Atom3d ID="249" HasProperties="1" Name="C" UserID="114" DisplayStyle="CPK" XYZ="4.2213,-10.649,2.3349" Connections="235,250,251,252" ForcefieldType="c4" Charge="-0.045" Components="C" Color="130,130,130,255">
						<Properties IsBackboneAtom="0" RelativeVelocity="1.68072577658213,0.605267731529193,-6.13343824383124"/>
					</Atom3d>
					<Atom3d ID="253" HasProperties="1" Name="C" UserID="115" DisplayStyle="CPK" XYZ="1.4515,-9.3633,2.2311" Connections="254,237,255" ForcefieldType="c3a" Charge="-0.1268" Components="C" Color="130,130,130,255">
						<Properties IsBackboneAtom="0" RelativeVelocity="-2.12306684098101,3.56511405318971,-1.95412384592579"/>
					</Atom3d>
					<Atom3d ID="256" HasProperties="1" Name="C" UserID="116" DisplayStyle="CPK" XYZ="0.3236,-7.4883,1.2808" Connections="257,258,239" ForcefieldType="c3a" Components="C" Color="128,128,128,255">
						<Properties IsBackboneAtom="1" RelativeVelocity="3.88320850073325,4.9620771916135,-0.82770957539726"/>
					</Atom3d>
					<Atom3d ID="259" HasProperties="1" Name="H" UserID="117" DisplayStyle="CPK" XYZ="1.62420565277487,-6.09520947103982,0.261263914846675" Connections="240" ForcefieldType="h1" Charge="0.1268" Components="H" Color="255,255,255,255">
						<Properties IsBackboneAtom="0" RelativeVelocity="-6.55051458707915,10.2112085329064,1.07257970311889"/>
					</Atom3d>
					<Atom3d ID="260" HasProperties="1" Name="C" UserID="118" DisplayStyle="CPK" XYZ="1.404,-7.2199,-6.4958" Connections="242,261,262" ForcefieldType="c3a" Charge="-0.1268" Components="C" Color="130,130,130,255">
						<Properties IsBackboneAtom="0" RelativeVelocity="-4.7592047763578,-3.22046209452012,1.48353003680893"/>
					</Atom3d>
					<Atom3d ID="263" HasProperties="1" Name="H" UserID="119" DisplayStyle="CPK" XYZ="3.4766819444882,-7.55032936832632,-6.75797754964156" Connections="243" ForcefieldType="h1" Charge="0.1268" Components="H" Color="255,255,255,255">
						<Properties IsBackboneAtom="0" RelativeVelocity="10.779198455293,5.3204913012427,0.46956390686705"/>
					</Atom3d>
					<Atom3d ID="264" HasProperties="1" Name="C" UserID="120" DisplayStyle="CPK" XYZ="0.7558,-6.0214,-4.6442" Connections="265,245,266" ForcefieldType="c3a" Components="C" Color="130,130,130,255">
						<Properties IsBackboneAtom="0" RelativeVelocity="3.90955504456716,-0.0554023268239186,5.68317252500256"/>
					</Atom3d>
					<Atom3d ID="267" HasProperties="1" Name="H" UserID="121" DisplayStyle="CPK" XYZ="2.24126576482768,-5.30833701738985,-3.29702987310558" Connections="246" ForcefieldType="h1" Charge="0.1268" Components="H" Color="255,255,255,255">
						<Properties IsBackboneAtom="0" RelativeVelocity="-8.16371505074124,-6.12368549171217,1.64396563081941"/>
					</Atom3d>
					<Atom3d ID="268" HasProperties="1" Name="C" UserID="122" DisplayStyle="CPK" XYZ="4.8982,0.72,-0.8572" Connections="248,269,270,271" ForcefieldType="c4o" Charge="0.001" Components="C" Color="130,130,130,255">
						<Properties IsBackboneAtom="0" RelativeVelocity="2.796871406016,-0.390531622310698,6.95581549938533"/>
					</Atom3d>
					<Atom3d ID="272" HasProperties="1" Name="C" UserID="123" DisplayStyle="CPK" XYZ="4.1514,-11.7953,1.3176" Connections="250,273,274,275" ForcefieldType="c4" Charge="-0.159" Components="C" Color="130,130,130,255">
						<Properties IsBackboneAtom="0" RelativeVelocity="-3.88551673751385,-1.93388846077088,3.28906119748772"/>
					</Atom3d>
					<Atom3d ID="276" HasProperties="1" Name="H" UserID="124" DisplayStyle="CPK" XYZ="3.52771130221714,-10.8794127155478,3.2097969398359" Connections="251" ForcefieldType="h1" Charge="0.053" Components="H" Color="255,255,255,255">
						<Properties IsBackboneAtom="0" RelativeVelocity="-32.2738342408234,28.3514000713345,-25.7442476783543"/>
					</Atom3d>
					<Atom3d ID="277" HasProperties="1" Name="H" UserID="125" DisplayStyle="CPK" XYZ="5.29168717607176,-10.5591111533614,2.71672619745578" Connections="252" ForcefieldType="h1" Charge="0.053" Components="H" Color="255,255,255,255">
						<Properties IsBackboneAtom="0" RelativeVelocity="0.556244988233002,5.21871829490757,-4.06723097288291"/>
					</Atom3d>
					<Atom3d ID="278" HasProperties="1" Name="C" UserID="126" DisplayStyle="CPK" XYZ="0.3406,-8.6334,2.005" Connections="258,254,279" ForcefieldType="c3a" Charge="-0.1268" Components="C" Color="130,130,130,255">
						<Properties IsBackboneAtom="0" RelativeVelocity="-6.64418044412982,1.37343998339051,4.01673381809863"/>
					</Atom3d>
					<Atom3d ID="280" HasProperties="1" Name="H" UserID="127" DisplayStyle="CPK" XYZ="1.3877563842751,-10.3243466127586,2.84095745553531" Connections="255" ForcefieldType="h1" Charge="0.1268" Components="H" Color="255,255,255,255">
						<Properties IsBackboneAtom="0" RelativeVelocity="21.376580636001,7.57493506986188,6.8210044331685"/>
					</Atom3d>
					<Atom3d ID="281" HasProperties="1" Name="C" UserID="128" DisplayStyle="CPK" XYZ="-0.8095,-6.7942,0.9881" Connections="282,283,257" ForcefieldType="c3a" Components="C" Color="255,128,0,255">
						<Properties IsBackboneAtom="1" RelativeVelocity="-0.787527586687975,-0.713534957326578,0.986591652847521"/>
					</Atom3d>
					<Atom3d ID="284" HasProperties="1" Name="C" UserID="129" DisplayStyle="CPK" XYZ="0.4245,-6.6879,-5.7556" Connections="261,265,285" ForcefieldType="c3a" Charge="-0.03" Components="C" Color="130,130,130,255">
						<Properties IsBackboneAtom="0" RelativeVelocity="-3.28347117811295,4.24160144539631,2.34531280554573"/>
					</Atom3d>
					<Atom3d ID="286" HasProperties="1" Name="H" UserID="130" DisplayStyle="CPK" XYZ="1.17113519704573,-7.77495961319506,-7.46393365082373" Connections="262" ForcefieldType="h1" Charge="0.1268" Components="H" Color="255,255,255,255">
						<Properties IsBackboneAtom="0" RelativeVelocity="-22.3006652983394,14.5542942998002,-4.48802219254245"/>
					</Atom3d>
					<Atom3d ID="287" HasProperties="1" Name="C" UserID="131" DisplayStyle="CPK" XYZ="-0.3829,-5.5917,-4.0841" Connections="266,288,289" ForcefieldType="c3a" Components="C" Color="130,130,130,255">
						<Properties IsBackboneAtom="0" RelativeVelocity="9.79953103464763,-0.37608476816618,-7.56353037338833"/>
					</Atom3d>
					<Atom3d ID="290" HasProperties="1" Name="H" UserID="132" DisplayStyle="CPK" XYZ="3.887954813727,0.492616018426826,-1.33396109850595" Connections="269" ForcefieldType="h1" Charge="0.053" Components="H" Color="255,255,255,255">
						<Properties IsBackboneAtom="0" RelativeVelocity="6.11271716183929,6.14931560759708,-3.18946173603732"/>
					</Atom3d>
					<Atom3d ID="291" HasProperties="1" Name="H" UserID="133" DisplayStyle="CPK" XYZ="5.70674682840094,0.717875452298985,-1.66084635822748" Connections="270" ForcefieldType="h1" Charge="0.053" Components="H" Color="255,255,255,255">
						<Properties IsBackboneAtom="0" RelativeVelocity="-1.41545278981359,-1.13039014113068,2.71976133306296"/>
					</Atom3d>
					<Atom3d ID="292" HasProperties="1" Name="H" UserID="134" DisplayStyle="CPK" XYZ="4.86099907845685,1.74435689342723,-0.35829219004219" Connections="271" ForcefieldType="h1" Charge="0.053" Components="H" Color="255,255,255,255">
						<Properties IsBackboneAtom="0" RelativeVelocity="-8.20334721410222,12.7706615957022,-20.8869595604995"/>
					</Atom3d>
					<Atom3d ID="293" HasProperties="1" Name="H" UserID="135" DisplayStyle="CPK" XYZ="4.67345376780915,-12.7144887851998,1.74439245212599" Connections="273" ForcefieldType="h1" Charge="0.053" Components="H" Color="255,255,255,255">
						<Properties IsBackboneAtom="0" RelativeVelocity="17.0404107133561,4.71758954078673,-7.98221488289164"/>
					</Atom3d>
					<Atom3d ID="294" HasProperties="1" Name="H" UserID="136" DisplayStyle="CPK" XYZ="4.66840212430078,-11.4786414423291,0.352179823167812" Connections="274" ForcefieldType="h1" Charge="0.053" Components="H" Color="255,255,255,255">
						<Properties IsBackboneAtom="0" RelativeVelocity="12.4266015415643,-6.98659891286565,10.3672391370273"/>
					</Atom3d>
					<Atom3d ID="295" HasProperties="1" Name="H" UserID="137" DisplayStyle="CPK" XYZ="3.06040448690449,-12.0445333637636,1.10031797749239" Connections="275" ForcefieldType="h1" Charge="0.053" Components="H" Color="255,255,255,255">
						<Properties IsBackboneAtom="0" RelativeVelocity="1.11587083440697,-10.0073484734733,-12.5627573076861"/>
					</Atom3d>
					<Atom3d ID="296" HasProperties="1" Name="H" UserID="138" DisplayStyle="CPK" XYZ="-0.62370768751367,-9.03157183759722,2.46453218392072" Connections="279" ForcefieldType="h1" Charge="0.1268" Components="H" Color="255,255,255,255">
						<Properties IsBackboneAtom="0" RelativeVelocity="0.118161094812522,-10.3072025661849,8.0862529698563"/>
					</Atom3d>
					<Atom3d ID="297" HasProperties="1" Name="C" UserID="139" DisplayStyle="CPK" XYZ="-0.8055,-5.7682,0.1118" Connections="298,282,299" ForcefieldType="c3a" Charge="-0.1268" Components="C" Color="255,128,0,255">
						<Properties IsBackboneAtom="1" RelativeVelocity="-3.62083285574959,0.997932189116291,1.35153005969889"/>
					</Atom3d>
					<Atom3d ID="300" HasProperties="1" Name="C" UserID="140" DisplayStyle="CPK" XYZ="-2.0401,-7.0468,1.4924" Connections="283,301,302" ForcefieldType="c3a" Charge="0.1137" Components="C" Color="255,128,0,255">
						<Properties IsBackboneAtom="0" RelativeVelocity="2.27684281744562,-4.87836406130597,-5.24036919461541"/>
					</Atom3d>
					<Atom3d ID="303" HasProperties="1" Name="N" UserID="141" DisplayStyle="CPK" XYZ="-0.8451,-6.648,-5.8176" Connections="285,304,305" ForcefieldType="n3a" Charge="-0.001" Components="N" Color="255,0,0,255">
						<Properties IsBackboneAtom="0" RelativeVelocity="5.71864609237389,6.58872657127033,-0.7103459627011"/>
					</Atom3d>
					<Atom3d ID="306" HasProperties="1" Name="C" UserID="142" DisplayStyle="CPK" XYZ="-1.3915,-6.0257,-4.8519" Connections="304,288,307" ForcefieldType="c3a" Charge="-0.03" Components="C" Color="130,130,130,255">
						<Properties IsBackboneAtom="0" RelativeVelocity="-1.19165328036334,-2.93173423208065,-2.89465224829823"/>
					</Atom3d>
					<Atom3d ID="308" HasProperties="1" Name="C" UserID="143" DisplayStyle="CPK" XYZ="-0.6002,-4.8951,-2.9643" Connections="289,309,310" ForcefieldType="c3a" Charge="-0.1268" Components="C" Color="130,130,130,255">
						<Properties IsBackboneAtom="0" RelativeVelocity="4.81075675382201,-7.39242313339098,3.65508455073497"/>
					</Atom3d>
					<Atom3d ID="311" HasProperties="1" Name="C" UserID="144" DisplayStyle="CPK" XYZ="-1.9286,-5.1071,-0.19" Connections="312,298,313" ForcefieldType="c3a" Components="C" Color="255,128,0,255">
						<Properties IsBackboneAtom="1" RelativeVelocity="-1.04039226285169,2.75484922308984,0.432638076899538"/>
					</Atom3d>
					<Atom3d ID="314" HasProperties="1" Name="H" UserID="145" DisplayStyle="CPK" XYZ="0.180842636130489,-5.46800608250738,-0.374627561476569" Connections="299" ForcefieldType="h1" Charge="0.1268" Components="H" Color="255,255,255,255">
						<Properties IsBackboneAtom="0" RelativeVelocity="1.43922317768838,11.8106450380315,18.284903676162"/>
					</Atom3d>
					<Atom3d ID="315" HasProperties="1" Name="N" UserID="146" DisplayStyle="CPK" XYZ="-3.1146,-6.419,1.2365" Connections="301,316" ForcefieldType="n2a" Charge="-0.481" Components="N" Color="255,0,0,255">
						<Properties IsBackboneAtom="0" RelativeVelocity="-4.56782694914065,2.94344435540795,-3.90132292756873"/>
					</Atom3d>
					<Atom3d ID="317" HasProperties="1" Name="H" UserID="147" DisplayStyle="CPK" XYZ="-2.18890747092483,-7.90261631662466,2.23066467158358" Connections="302" ForcefieldType="h1" Charge="0.1268" Components="H" Color="255,255,255,255">
						<Properties IsBackboneAtom="0" RelativeVelocity="11.3943571289035,2.8881542079082,5.60054953280861"/>
					</Atom3d>
					<Atom3d ID="318" HasProperties="1" Name="C" UserID="148" DisplayStyle="CPK" XYZ="-1.6162,-7.2999,-6.8929" Connections="305,319,320,321" ForcefieldType="c4" Charge="-0.045" Components="C" Color="130,130,130,255">
						<Properties IsBackboneAtom="0" RelativeVelocity="-8.0412373246457,-5.59114362078194,10.1945507670336"/>
					</Atom3d>
					<Atom3d ID="322" HasProperties="1" Name="C" UserID="149" DisplayStyle="CPK" XYZ="-2.6531,-5.7659,-4.4836" Connections="307,323,324" ForcefieldType="c3a" Charge="-0.1268" Components="C" Color="130,130,130,255">
						<Properties IsBackboneAtom="0" RelativeVelocity="-0.65485474367702,4.43699810588903,-11.3227197818789"/>
					</Atom3d>
					<Atom3d ID="325" HasProperties="1" Name="C" UserID="150" DisplayStyle="CPK" XYZ="-1.8601,-4.6486,-2.5561" Connections="326,327,309" ForcefieldType="c3a" Components="C" Color="130,130,130,255">
						<Properties IsBackboneAtom="0" RelativeVelocity="6.11986500500186,1.14529512814218,8.70435551387194"/>
					</Atom3d>
					<Atom3d ID="328" HasProperties="1" Name="H" UserID="151" DisplayStyle="CPK" XYZ="0.281248690846335,-4.50870473493301,-2.35327883747652" Connections="310" ForcefieldType="h1" Charge="0.1268" Components="H" Color="255,255,255,255">
						<Properties IsBackboneAtom="0" RelativeVelocity="7.82270852078852,-10.9350571546723,1.55037196617339"/>
					</Atom3d>
					<Atom3d ID="329" HasProperties="1" Name="C" UserID="152" DisplayStyle="CPK" XYZ="-2.0791,-3.9808,-1.1987" Connections="312,330,326,331" ForcefieldType="c44" Components="C" Color="255,128,0,255">
						<Properties IsBackboneAtom="1" RelativeVelocity="-3.49771524721283,-0.158319276025093,2.79694559445028"/>
					</Atom3d>
					<Atom3d ID="332" HasProperties="1" Name="C" UserID="153" DisplayStyle="CPK" XYZ="-3.0679,-5.4619,0.4139" Connections="313,316,333" ForcefieldType="c3a" Charge="0.2405" Components="C" Color="255,128,0,255">
						<Properties IsBackboneAtom="0" RelativeVelocity="-1.08858638545033,1.27085623522539,1.0669053536357"/>
					</Atom3d>
					<Atom3d ID="334" HasProperties="1" Name="C" UserID="154" DisplayStyle="CPK" XYZ="-1.946,-8.7503,-6.5164" Connections="319,335,336,337" ForcefieldType="c4" Charge="-0.159" Components="C" Color="130,130,130,255">
						<Properties IsBackboneAtom="0" RelativeVelocity="-4.03236554502434,3.424836847766,-1.03209027263145"/>
					</Atom3d>
					<Atom3d ID="338" HasProperties="1" Name="H" UserID="155" DisplayStyle="CPK" XYZ="-1.00378534397805,-7.29038875039424,-7.85438727590796" Connections="320" ForcefieldType="h1" Charge="0.053" Components="H" Color="255,255,255,255">
						<Properties IsBackboneAtom="0" RelativeVelocity="-2.9992530927376,30.4336645552415,13.7623838867071"/>
					</Atom3d>
					<Atom3d ID="339" HasProperties="1" Name="H" UserID="156" DisplayStyle="CPK" XYZ="-2.58975044366656,-6.73106225513628,-7.06089735166798" Connections="321" ForcefieldType="h1" Charge="0.053" Components="H" Color="255,255,255,255">
						<Properties IsBackboneAtom="0" RelativeVelocity="5.21591429440974,10.0954717630473,-13.5163403955652"/>
					</Atom3d>
					<Atom3d ID="340" HasProperties="1" Name="C" UserID="157" DisplayStyle="CPK" XYZ="-2.8681,-5.0968,-3.3345" Connections="323,327,341" ForcefieldType="c3a" Charge="-0.1268" Components="C" Color="130,130,130,255">
						<Properties IsBackboneAtom="0" RelativeVelocity="4.92691197229963,-4.77022154887785,4.11636957298535"/>
					</Atom3d>
					<Atom3d ID="342" HasProperties="1" Name="H" UserID="158" DisplayStyle="CPK" XYZ="-3.52042425698409,-6.10971135272616,-5.13868956906369" Connections="324" ForcefieldType="h1" Charge="0.1268" Components="H" Color="255,255,255,255">
						<Properties IsBackboneAtom="0" RelativeVelocity="-0.756430456366027,4.47462599815353,-11.2079840471864"/>
					</Atom3d>
					<Atom3d ID="343" HasProperties="1" Name="C" UserID="159" DisplayStyle="CPK" XYZ="-3.5254,-3.7191,-0.8419" Connections="330,344,345" ForcefieldType="c3a" Components="C" Color="255,128,0,255">
						<Properties IsBackboneAtom="1" RelativeVelocity="0.367580968562111,3.31703604868841,6.48038073337638"/>
					</Atom3d>
					<Atom3d ID="346" HasProperties="1" Name="C" UserID="160" DisplayStyle="CPK" XYZ="-1.1746,-2.7897,-0.9437" Connections="331,347,348" ForcefieldType="c3a" Components="C" Color="130,130,130,255">
						<Properties IsBackboneAtom="0" RelativeVelocity="6.55557068589586,7.26932284930541,-4.71087374280558"/>
					</Atom3d>
					<Atom3d ID="349" HasProperties="1" Name="C" UserID="161" DisplayStyle="CPK" XYZ="-4.0331,-4.6206,0.0123" Connections="333,350,344" ForcefieldType="c3a" Charge="0.2405" Components="C" Color="255,128,0,255">
						<Properties IsBackboneAtom="0" RelativeVelocity="2.8333314261163,-1.03905746229809,-1.03227499377025"/>
					</Atom3d>
					<Atom3d ID="351" HasProperties="1" Name="H" UserID="162" DisplayStyle="CPK" XYZ="-1.22257112248715,-9.10774962268185,-5.71111720312828" Connections="335" ForcefieldType="h1" Charge="0.053" Components="H" Color="255,255,255,255">
						<Properties IsBackboneAtom="0" RelativeVelocity="11.2878568390187,9.14575779609958,-12.2556636487186"/>
					</Atom3d>
					<Atom3d ID="352" HasProperties="1" Name="H" UserID="163" DisplayStyle="CPK" XYZ="-1.84694974802198,-9.41403118001249,-7.43794757054358" Connections="336" ForcefieldType="h1" Charge="0.053" Components="H" Color="255,255,255,255">
						<Properties IsBackboneAtom="0" RelativeVelocity="22.9864710047626,3.7762162573168,1.61888642071579"/>
					</Atom3d>
					<Atom3d ID="353" HasProperties="1" Name="H" UserID="164" DisplayStyle="CPK" XYZ="-3.01351835855958,-8.80675624913341,-6.12039848158815" Connections="337" ForcefieldType="h1" Charge="0.053" Components="H" Color="255,255,255,255">
						<Properties IsBackboneAtom="0" RelativeVelocity="-3.96821745922097,9.77281073219987,0.0458400749223944"/>
					</Atom3d>
					<Atom3d ID="354" HasProperties="1" Name="H" UserID="165" DisplayStyle="CPK" XYZ="-3.93368552432345,-4.88968284960327,-2.98631910897307" Connections="341" ForcefieldType="h1" Charge="0.1268" Components="H" Color="255,255,255,255">
						<Properties IsBackboneAtom="0" RelativeVelocity="11.5317785925994,2.78365530046419,19.8366832210186"/>
					</Atom3d>
					<Atom3d ID="355" HasProperties="1" Name="C" UserID="166" DisplayStyle="CPK" XYZ="-4.3064,-2.7337,-1.3056" Connections="356,345,357" ForcefieldType="c3a" Charge="-0.1268" Components="C" Color="255,128,0,255">
						<Properties IsBackboneAtom="1" RelativeVelocity="-3.0017608550699,-1.85145579883811,10.8103386798568"/>
					</Atom3d>
					<Atom3d ID="358" HasProperties="1" Name="C" UserID="167" DisplayStyle="CPK" XYZ="-0.6278,-2.5455,0.2606" Connections="347,359,360" ForcefieldType="c3a" Charge="-0.1268" Components="C" Color="130,130,130,255">
						<Properties IsBackboneAtom="0" RelativeVelocity="3.64519066128403,-5.11902537738148,4.96696002380333"/>
					</Atom3d>
					<Atom3d ID="361" HasProperties="1" Name="C" UserID="168" DisplayStyle="CPK" XYZ="-0.8862,-1.9251,-1.9328" Connections="348,362,363" ForcefieldType="c3a" Charge="-0.1268" Components="C" Color="130,130,130,255">
						<Properties IsBackboneAtom="0" RelativeVelocity="8.43367346903325,1.02909433112886,-2.3959295407679"/>
					</Atom3d>
					<Atom3d ID="364" HasProperties="1" Name="N" UserID="169" DisplayStyle="CPK" XYZ="-5.2412,-4.5932,0.3722" Connections="350,365" ForcefieldType="n2a" Charge="-0.481" Components="N" Color="255,0,0,255">
						<Properties IsBackboneAtom="0" RelativeVelocity="7.23265846813149,7.84596130530191,0.200970936621598"/>
					</Atom3d>
					<Atom3d ID="366" HasProperties="1" Name="C" UserID="170" DisplayStyle="CPK" XYZ="-5.6003,-2.6664,-0.9231" Connections="367,356,368" ForcefieldType="c3a" Charge="-0.1268" Components="C" Color="255,128,0,255">
						<Properties IsBackboneAtom="1" RelativeVelocity="0.484397635600518,-2.52662537334371,-1.64728751274534"/>
					</Atom3d>
					<Atom3d ID="369" HasProperties="1" Name="H" UserID="171" DisplayStyle="CPK" XYZ="-3.88208857341772,-1.95377773643618,-2.02063918254992" Connections="357" ForcefieldType="h1" Charge="0.1268" Components="H" Color="255,255,255,255">
						<Properties IsBackboneAtom="0" RelativeVelocity="-5.24480009083056,-15.4690949359421,-5.37401512987748"/>
					</Atom3d>
					<Atom3d ID="370" HasProperties="1" Name="C" UserID="172" DisplayStyle="CPK" XYZ="0.2153,-1.5183,0.447" Connections="359,371,372" ForcefieldType="c3a" Charge="-0.1268" Components="C" Color="130,130,130,255">
						<Properties IsBackboneAtom="0" RelativeVelocity="-2.64636790413768,-1.34338682230909,-7.1990170632297"/>
					</Atom3d>
					<Atom3d ID="373" HasProperties="1" Name="H" UserID="173" DisplayStyle="CPK" XYZ="-0.878062662054231,-3.21723304250531,1.14702161306036" Connections="360" ForcefieldType="h1" Charge="0.1268" Components="H" Color="255,255,255,255">
						<Properties IsBackboneAtom="0" RelativeVelocity="4.62162629231616,8.80598371534759,15.7950512658274"/>
					</Atom3d>
					<Atom3d ID="374" HasProperties="1" Name="C" UserID="174" DisplayStyle="CPK" XYZ="-0.0444,-0.8987,-1.7388" Connections="375,362,376" ForcefieldType="c3a" Charge="-0.1268" Components="C" Color="130,130,130,255">
						<Properties IsBackboneAtom="0" RelativeVelocity="-4.31511220960012,-7.41390927383089,-4.42835806198654"/>
					</Atom3d>
					<Atom3d ID="377" HasProperties="1" Name="H" UserID="175" DisplayStyle="CPK" XYZ="-1.36036821448239,-2.05663078002535,-2.9611307419274" Connections="363" ForcefieldType="h1" Charge="0.1268" Components="H" Color="255,255,255,255">
						<Properties IsBackboneAtom="0" RelativeVelocity="3.65402325386039,13.81036505459,-1.82682499439405"/>
					</Atom3d>
					<Atom3d ID="378" HasProperties="1" Name="C" UserID="176" DisplayStyle="CPK" XYZ="-5.9719,-3.6636,-0.085" Connections="365,367,379" ForcefieldType="c3a" Charge="0.1137" Components="C" Color="255,128,0,255">
						<Properties IsBackboneAtom="0" RelativeVelocity="2.36446486506798,1.87936648405027,-1.90692746169408"/>
					</Atom3d>
					<Atom3d ID="380" HasProperties="1" UserID="177" DisplayStyle="CPK" XYZ="-6.35763172136005,-1.87470732425143,-1.23817352713351" Connections="368" ForcefieldType="h1" Charge="0.1268" Components="H" Color="255,255,255,255">
						<Properties IsBackboneAtom="1" RelativeVelocity="-8.43548888233211,-6.60937125404125,9.53433422591149"/>
					</Atom3d>
					<Atom3d ID="381" HasProperties="1" Name="C" UserID="178" DisplayStyle="CPK" XYZ="0.5035,-0.6461,-0.5362" Connections="371,375,382" ForcefieldType="c3a" Charge="0.042" Components="C" Color="130,130,130,255">
						<Properties IsBackboneAtom="0" RelativeVelocity="-11.1284937028213,3.61374703133417,0.951703877063472"/>
					</Atom3d>
					<Atom3d ID="383" HasProperties="1" Name="H" UserID="179" DisplayStyle="CPK" XYZ="0.711128494614392,-1.3648167413569,1.46198618205233" Connections="372" ForcefieldType="h1" Charge="0.1268" Components="H" Color="255,255,255,255">
						<Properties IsBackboneAtom="0" RelativeVelocity="-0.737295239729913,8.71753128739468,-9.65299640380075"/>
					</Atom3d>
					<Atom3d ID="384" HasProperties="1" Name="H" UserID="180" DisplayStyle="CPK" XYZ="0.202937423125536,-0.231375978308277,-2.62936319579649" Connections="376" ForcefieldType="h1" Charge="0.1268" Components="H" Color="255,255,255,255">
						<Properties IsBackboneAtom="0" RelativeVelocity="-17.6560821275021,-6.01776490365635,-7.0873950137709"/>
					</Atom3d>
					<Atom3d ID="385" HasProperties="1" Name="H" UserID="181" DisplayStyle="CPK" XYZ="-7.07273996234069,-3.60843402946629,0.20604647312975" Connections="379" ForcefieldType="h1" Charge="0.1268" Components="H" Color="255,255,255,255">
						<Properties IsBackboneAtom="0" RelativeVelocity="1.81310066107827,22.8923518601856,-7.97525552851051"/>
					</Atom3d>
					<Atom3d ID="386" HasProperties="1" Name="O" UserID="182" DisplayStyle="CPK" XYZ="1.4231,0.3558,-0.3641" Connections="382,387" ForcefieldType="o2e" Charge="-0.202" Components="O" Color="0,0,255,255">
						<Properties IsBackboneAtom="0" RelativeVelocity="-1.82000578025249,-5.92903603420069,-0.277656320815115"/>
					</Atom3d>
					<Atom3d ID="388" HasProperties="1" Name="C" UserID="183" DisplayStyle="CPK" XYZ="0.8963,1.5211,0.2261" Connections="387,389,390,391" ForcefieldType="c4o" Charge="0.001" Components="C" Color="130,130,130,255">
						<Properties IsBackboneAtom="0" RelativeVelocity="-1.59279230904846,3.68976570283218,4.77570562292887"/>
					</Atom3d>
					<Atom3d ID="392" HasProperties="1" Name="H" UserID="184" DisplayStyle="CPK" XYZ="0.154486254227561,1.23182492138907,1.04196288798435" Connections="389" ForcefieldType="h1" Charge="0.053" Components="H" Color="255,255,255,255">
						<Properties IsBackboneAtom="0" RelativeVelocity="-8.99677121847307,1.5650983327866,-2.70960439527798"/>
					</Atom3d>
					<Atom3d ID="393" HasProperties="1" Name="H" UserID="185" DisplayStyle="CPK" XYZ="0.36446305024287,2.14226131593685,-0.568197195619555" Connections="390" ForcefieldType="h1" Charge="0.053" Components="H" Color="255,255,255,255">
						<Properties IsBackboneAtom="0" RelativeVelocity="9.07383766717532,17.1979612703896,8.19742199408098"/>
					</Atom3d>
					<Atom3d ID="394" HasProperties="1" Name="H" UserID="186" DisplayStyle="CPK" XYZ="1.74356396018445,2.13239644172812,0.682236381596063" Connections="391" ForcefieldType="h1" Charge="0.053" Components="H" Color="255,255,255,255">
						<Properties IsBackboneAtom="0" RelativeVelocity="-23.3018634327874,16.9445642924246,27.336288156854"/>
					</Atom3d>
					<Bond ID="6" Connects="9,5" Type="Double"/>
					<Bond ID="7" Connects="5,12"/>
					<Bond ID="10" Connects="15,9"/>
					<Bond ID="11" Connects="9,18"/>
					<Bond ID="13" Connects="12,19" Type="Double"/>
					<Bond ID="14" Connects="12,22"/>
					<Bond ID="16" Connects="23,15"/>
					<Bond ID="17" Connects="15,27" Type="Double"/>
					<Bond ID="20" Connects="19,27"/>
					<Bond ID="21" Connects="19,29"/>
					<Bond ID="24" Connects="23,30"/>
					<Bond ID="25" Connects="23,33"/>
					<Bond ID="26" Connects="23,37"/>
					<Bond ID="28" Connects="27,41"/>
					<Bond ID="31" Connects="41,30" Type="Double"/>
					<Bond ID="32" Connects="43,30"/>
					<Bond ID="34" Connects="46,33"/>
					<Bond ID="35" Connects="33,50"/>
					<Bond ID="36" Connects="33,51"/>
					<Bond ID="38" Connects="52,37"/>
					<Bond ID="39" Connects="37,56"/>
					<Bond ID="40" Connects="37,57"/>
					<Bond ID="42" Connects="41,58"/>
					<Bond ID="44" Connects="61,43" Type="Double"/>
					<Bond ID="45" Connects="43,64"/>
					<Bond ID="47" Connects="65,46"/>
					<Bond ID="48" Connects="46,69"/>
					<Bond ID="49" Connects="46,70"/>
					<Bond ID="53" Connects="71,52"/>
					<Bond ID="54" Connects="52,75"/>
					<Bond ID="55" Connects="52,76"/>
					<Bond ID="59" Connects="58,77" Type="Double"/>
					<Bond ID="60" Connects="58,79"/>
					<Bond ID="62" Connects="77,61"/>
					<Bond ID="63" Connects="61,80"/>
					<Bond ID="66" Connects="83,65"/>
					<Bond ID="67" Connects="65,87"/>
					<Bond ID="68" Connects="65,88"/>
					<Bond ID="72" Connects="89,71"/>
					<Bond ID="73" Connects="71,93"/>
					<Bond ID="74" Connects="71,94"/>
					<Bond ID="78" Connects="77,95"/>
					<Bond ID="81" Connects="96,80"/>
					<Bond ID="82" Connects="80,99" Type="Double"/>
					<Bond ID="84" Connects="102,83"/>
					<Bond ID="85" Connects="83,106"/>
					<Bond ID="86" Connects="83,107"/>
					<Bond ID="90" Connects="108,89"/>
					<Bond ID="91" Connects="89,112"/>
					<Bond ID="92" Connects="89,113"/>
					<Bond ID="97" Connects="114,96" Type="Double"/>
					<Bond ID="98" Connects="96,116"/>
					<Bond ID="100" Connects="99,117"/>
					<Bond ID="101" Connects="99,120"/>
					<Bond ID="103" Connects="121,102"/>
					<Bond ID="104" Connects="102,125"/>
					<Bond ID="105" Connects="102,126"/>
					<Bond ID="109" Connects="127,108"/>
					<Bond ID="110" Connects="108,131"/>
					<Bond ID="111" Connects="108,132"/>
					<Bond ID="115" Connects="133,114"/>
					<Bond ID="118" Connects="135,117"/>
					<Bond ID="119" Connects="133,117" Type="Double"/>
					<Bond ID="122" Connects="139,121"/>
					<Bond ID="123" Connects="121,143"/>
					<Bond ID="124" Connects="121,144"/>
					<Bond ID="128" Connects="145,127"/>
					<Bond ID="129" Connects="127,149"/>
					<Bond ID="130" Connects="127,150"/>
					<Bond ID="134" Connects="151,133"/>
					<Bond ID="136" Connects="154,135"/>
					<Bond ID="137" Connects="135,157"/>
					<Bond ID="138" Connects="135,159"/>
					<Bond ID="140" Connects="162,139"/>
					<Bond ID="141" Connects="139,166"/>
					<Bond ID="142" Connects="139,167"/>
					<Bond ID="146" Connects="168,145"/>
					<Bond ID="147" Connects="145,172"/>
					<Bond ID="148" Connects="145,173"/>
					<Bond ID="152" Connects="157,151"/>
					<Bond ID="153" Connects="174,151" Type="Double"/>
					<Bond ID="155" Connects="176,154"/>
					<Bond ID="156" Connects="154,179" Type="Double"/>
					<Bond ID="158" Connects="157,182" Type="Double"/>
					<Bond ID="160" Connects="159,185"/>
					<Bond ID="161" Connects="159,188" Type="Double"/>
					<Bond ID="163" Connects="162,191"/>
					<Bond ID="164" Connects="162,192"/>
					<Bond ID="165" Connects="162,193"/>
					<Bond ID="169" Connects="168,194"/>
					<Bond ID="170" Connects="168,195"/>
					<Bond ID="171" Connects="168,196"/>
					<Bond ID="175" Connects="197,174"/>
					<Bond ID="177" Connects="200,176" Type="Double"/>
					<Bond ID="178" Connects="176,203"/>
					<Bond ID="180" Connects="204,179"/>
					<Bond ID="181" Connects="179,207"/>
					<Bond ID="183" Connects="182,208"/>
					<Bond ID="184" Connects="182,210"/>
					<Bond ID="186" Connects="185,211" Type="Double"/>
					<Bond ID="187" Connects="185,214"/>
					<Bond ID="189" Connects="215,188"/>
					<Bond ID="190" Connects="188,218"/>
					<Bond ID="198" Connects="208,197" Type="Double"/>
					<Bond ID="199" Connects="197,219"/>
					<Bond ID="201" Connects="220,200"/>
					<Bond ID="202" Connects="200,222"/>
					<Bond ID="205" Connects="223,204"/>
					<Bond ID="206" Connects="220,204" Type="Double"/>
					<Bond ID="209" Connects="208,226"/>
					<Bond ID="212" Connects="211,229"/>
					<Bond ID="213" Connects="211,231"/>
					<Bond ID="216" Connects="229,215" Type="Double"/>
					<Bond ID="217" Connects="215,232"/>
					<Bond ID="221" Connects="233,220"/>
					<Bond ID="224" Connects="236,223"/>
					<Bond ID="225" Connects="223,238" Type="Double"/>
					<Bond ID="227" Connects="226,241" Type="Double"/>
					<Bond ID="228" Connects="226,244"/>
					<Bond ID="230" Connects="229,247"/>
					<Bond ID="234" Connects="236,233"/>
					<Bond ID="235" Connects="233,249"/>
					<Bond ID="237" Connects="253,236" Type="Double"/>
					<Bond ID="239" Connects="256,238"/>
					<Bond ID="240" Connects="238,259"/>
					<Bond ID="242" Connects="241,260"/>
					<Bond ID="243" Connects="241,263"/>
					<Bond ID="245" Connects="264,244" Type="Double"/>
					<Bond ID="246" Connects="244,267"/>
					<Bond ID="248" Connects="247,268"/>
					<Bond ID="250" Connects="249,272"/>
					<Bond ID="251" Connects="249,276"/>
					<Bond ID="252" Connects="249,277"/>
					<Bond ID="254" Connects="278,253"/>
					<Bond ID="255" Connects="253,280"/>
					<Bond ID="257" Connects="281,256"/>
					<Bond ID="258" Connects="256,278" Type="Double"/>
					<Bond ID="261" Connects="260,284" Type="Double"/>
					<Bond ID="262" Connects="260,286"/>
					<Bond ID="265" Connects="284,264"/>
					<Bond ID="266" Connects="264,287"/>
					<Bond ID="269" Connects="268,290"/>
					<Bond ID="270" Connects="268,291"/>
					<Bond ID="271" Connects="268,292"/>
					<Bond ID="273" Connects="272,293"/>
					<Bond ID="274" Connects="272,294"/>
					<Bond ID="275" Connects="272,295"/>
					<Bond ID="279" Connects="278,296"/>
					<Bond ID="282" Connects="297,281"/>
					<Bond ID="283" Connects="281,300" Type="Double"/>
					<Bond ID="285" Connects="284,303"/>
					<Bond ID="288" Connects="306,287" Type="Double"/>
					<Bond ID="289" Connects="287,308"/>
					<Bond ID="298" Connects="311,297" Type="Double"/>
					<Bond ID="299" Connects="297,314"/>
					<Bond ID="301" Connects="300,315"/>
					<Bond ID="302" Connects="300,317"/>
					<Bond ID="304" Connects="303,306"/>
					<Bond ID="305" Connects="303,318"/>
					<Bond ID="307" Connects="306,322"/>
					<Bond ID="309" Connects="325,308" Type="Double"/>
					<Bond ID="310" Connects="308,328"/>
					<Bond ID="312" Connects="329,311"/>
					<Bond ID="313" Connects="311,332"/>
					<Bond ID="316" Connects="315,332" Type="Double"/>
					<Bond ID="319" Connects="318,334"/>
					<Bond ID="320" Connects="318,338"/>
					<Bond ID="321" Connects="318,339"/>
					<Bond ID="323" Connects="322,340" Type="Double"/>
					<Bond ID="324" Connects="322,342"/>
					<Bond ID="326" Connects="329,325"/>
					<Bond ID="327" Connects="340,325"/>
					<Bond ID="330" Connects="329,343"/>
					<Bond ID="331" Connects="329,346"/>
					<Bond ID="333" Connects="332,349"/>
					<Bond ID="335" Connects="334,351"/>
					<Bond ID="336" Connects="334,352"/>
					<Bond ID="337" Connects="334,353"/>
					<Bond ID="341" Connects="340,354"/>
					<Bond ID="344" Connects="349,343" Type="Double"/>
					<Bond ID="345" Connects="355,343"/>
					<Bond ID="347" Connects="346,358"/>
					<Bond ID="348" Connects="346,361" Type="Double"/>
					<Bond ID="350" Connects="349,364"/>
					<Bond ID="356" Connects="366,355" Type="Double"/>
					<Bond ID="357" Connects="355,369"/>
					<Bond ID="359" Connects="358,370" Type="Double"/>
					<Bond ID="360" Connects="358,373"/>
					<Bond ID="362" Connects="374,361"/>
					<Bond ID="363" Connects="361,377"/>
					<Bond ID="365" Connects="364,378" Type="Double"/>
					<Bond ID="367" Connects="378,366"/>
					<Bond ID="368" Connects="366,380"/>
					<Bond ID="371" Connects="370,381"/>
					<Bond ID="372" Connects="370,383"/>
					<Bond ID="375" Connects="381,374" Type="Double"/>
					<Bond ID="376" Connects="374,384"/>
					<Bond ID="379" Connects="378,385"/>
					<Bond ID="382" Connects="381,386"/>
					<Bond ID="387" Connects="386,388"/>
					<Bond ID="389" Connects="388,392"/>
					<Bond ID="390" Connects="388,393"/>
					<Bond ID="391" Connects="388,394"/>
					<ChargeGroup ID="395" Name="CG1" NumTriggerSets="1" SwitchingCenter="12">
						<MonitorTriggerSet ID="396" Objects="5,12,22" ShouldAllowDeletions="0" EventMask="13"/>
					</ChargeGroup>
					<ChargeGroup ID="397" Name="CG2" NumTriggerSets="1" SwitchingCenter="9">
						<MonitorTriggerSet ID="398" Objects="9,18" ShouldAllowDeletions="0" EventMask="13"/>
					</ChargeGroup>
					<ChargeGroup ID="399" Name="CG3" NumTriggerSets="1" SwitchingCenter="27">
						<MonitorTriggerSet ID="400" Objects="15,27" ShouldAllowDeletions="0" EventMask="13"/>
					</ChargeGroup>
					<ChargeGroup ID="401" Name="CG4" NumTriggerSets="1" SwitchingCenter="19">
						<MonitorTriggerSet ID="402" Objects="19,29" ShouldAllowDeletions="0" EventMask="13"/>
					</ChargeGroup>
					<ChargeGroup ID="403" Name="CG5" NumTriggerSets="1" SwitchingCenter="37">
						<MonitorTriggerSet ID="404" Objects="23,37,56,57" ShouldAllowDeletions="0" EventMask="13"/>
					</ChargeGroup>
					<ChargeGroup ID="405" Name="CG6" NumTriggerSets="1" SwitchingCenter="43">
						<MonitorTriggerSet ID="406" Objects="30,43,64" ShouldAllowDeletions="0" EventMask="13"/>
					</ChargeGroup>
					<ChargeGroup ID="407" Name="CG7" NumTriggerSets="1" SwitchingCenter="33">
						<MonitorTriggerSet ID="408" Objects="33,50,51" ShouldAllowDeletions="0" EventMask="13"/>
					</ChargeGroup>
					<ChargeGroup ID="409" Name="CG8" NumTriggerSets="1" SwitchingCenter="58">
						<MonitorTriggerSet ID="410" Objects="41,58,79" ShouldAllowDeletions="0" EventMask="13"/>
					</ChargeGroup>
					<ChargeGroup ID="411" Name="CG9" NumTriggerSets="1" SwitchingCenter="46">
						<MonitorTriggerSet ID="412" Objects="46,69,70" ShouldAllowDeletions="0" EventMask="13"/>
					</ChargeGroup>
					<ChargeGroup ID="413" Name="CG10" NumTriggerSets="1" SwitchingCenter="52">
						<MonitorTriggerSet ID="414" Objects="52,75,76" ShouldAllowDeletions="0" EventMask="13"/>
					</ChargeGroup>
					<ChargeGroup ID="415" Name="CG11" NumTriggerSets="1" SwitchingCenter="80">
						<MonitorTriggerSet ID="416" Objects="61,80" ShouldAllowDeletions="0" EventMask="13"/>
					</ChargeGroup>
					<ChargeGroup ID="417" Name="CG12" NumTriggerSets="1" SwitchingCenter="65">
						<MonitorTriggerSet ID="418" Objects="65,87,88" ShouldAllowDeletions="0" EventMask="13"/>
					</ChargeGroup>
					<ChargeGroup ID="419" Name="CG13" NumTriggerSets="1" SwitchingCenter="188">
						<MonitorTriggerSet ID="420" Objects="218,188" ShouldAllowDeletions="0" EventMask="13"/>
					</ChargeGroup>
					<ChargeGroup ID="421" Name="CG14" NumTriggerSets="1" SwitchingCenter="197">
						<MonitorTriggerSet ID="422" Objects="219,197,208,174,151" ShouldAllowDeletions="0" EventMask="13"/>
					</ChargeGroup>
					<ChargeGroup ID="423" Name="CG15" NumTriggerSets="1" SwitchingCenter="200">
						<MonitorTriggerSet ID="424" Objects="220,200,222" ShouldAllowDeletions="0" EventMask="13"/>
					</ChargeGroup>
					<ChargeGroup ID="425" Name="CG16" NumTriggerSets="1" SwitchingCenter="223">
						<MonitorTriggerSet ID="426" Objects="223,204" ShouldAllowDeletions="0" EventMask="13"/>
					</ChargeGroup>
					<ChargeGroup ID="427" Name="CG17" NumTriggerSets="1" SwitchingCenter="244">
						<MonitorTriggerSet ID="428" Objects="226,244,267" ShouldAllowDeletions="0" EventMask="13"/>
					</ChargeGroup>
					<ChargeGroup ID="429" Name="CG18" NumTriggerSets="1" SwitchingCenter="268">
						<MonitorTriggerSet ID="430" Objects="229,247,268,290,291,292" ShouldAllowDeletions="0" EventMask="13"/>
					</ChargeGroup>
					<ChargeGroup ID="431" Name="CG19" NumTriggerSets="1" SwitchingCenter="231">
						<MonitorTriggerSet ID="432" Objects="231,211" ShouldAllowDeletions="0" EventMask="13"/>
					</ChargeGroup>
					<ChargeGroup ID="433" Name="CG20" NumTriggerSets="1" SwitchingCenter="232">
						<MonitorTriggerSet ID="434" Objects="232,215" ShouldAllowDeletions="0" EventMask="13"/>
					</ChargeGroup>
					<ChargeGroup ID="435" Name="CG21" NumTriggerSets="1" SwitchingCenter="249">
						<MonitorTriggerSet ID="436" Objects="233,249,276,277" ShouldAllowDeletions="0" EventMask="13"/>
					</ChargeGroup>
					<ChargeGroup ID="437" Name="CG22" NumTriggerSets="1" SwitchingCenter="253">
						<MonitorTriggerSet ID="438" Objects="236,253,280" ShouldAllowDeletions="0" EventMask="13"/>
					</ChargeGroup>
					<ChargeGroup ID="439" Name="CG23" NumTriggerSets="1" SwitchingCenter="238">
						<MonitorTriggerSet ID="440" Objects="238,259" ShouldAllowDeletions="0" EventMask="13"/>
					</ChargeGroup>
					<ChargeGroup ID="441" Name="CG24" NumTriggerSets="1" SwitchingCenter="241">
						<MonitorTriggerSet ID="442" Objects="241,263" ShouldAllowDeletions="0" EventMask="13"/>
					</ChargeGroup>
					<ChargeGroup ID="443" Name="CG25" NumTriggerSets="1" SwitchingCenter="278">
						<MonitorTriggerSet ID="444" Objects="256,278,296" ShouldAllowDeletions="0" EventMask="13"/>
					</ChargeGroup>
					<ChargeGroup ID="445" Name="CG26" NumTriggerSets="1" SwitchingCenter="260">
						<MonitorTriggerSet ID="446" Objects="260,286" ShouldAllowDeletions="0" EventMask="13"/>
					</ChargeGroup>
					<ChargeGroup ID="447" Name="CG27" NumTriggerSets="1" SwitchingCenter="264">
						<MonitorTriggerSet ID="448" Objects="264,287" ShouldAllowDeletions="0" EventMask="13"/>
					</ChargeGroup>
					<ChargeGroup ID="449" Name="CG28" NumTriggerSets="1" SwitchingCenter="272">
						<MonitorTriggerSet ID="450" Objects="272,293,294,295" ShouldAllowDeletions="0" EventMask="13"/>
					</ChargeGroup>
					<ChargeGroup ID="451" Name="CG29" NumTriggerSets="1" SwitchingCenter="300">
						<MonitorTriggerSet ID="452" Objects="281,300,315,332,311,317" ShouldAllowDeletions="0" EventMask="13"/>
					</ChargeGroup>
					<ChargeGroup ID="453" Name="CG30" NumTriggerSets="1" SwitchingCenter="284">
						<MonitorTriggerSet ID="454" Objects="284,303" ShouldAllowDeletions="0" EventMask="13"/>
					</ChargeGroup>
					<ChargeGroup ID="455" Name="CG31" NumTriggerSets="1" SwitchingCenter="314">
						<MonitorTriggerSet ID="456" Objects="297,314" ShouldAllowDeletions="0" EventMask="13"/>
					</ChargeGroup>
					<ChargeGroup ID="457" Name="CG32" NumTriggerSets="1" SwitchingCenter="322">
						<MonitorTriggerSet ID="458" Objects="306,322,342" ShouldAllowDeletions="0" EventMask="13"/>
					</ChargeGroup>
					<ChargeGroup ID="459" Name="CG33" NumTriggerSets="1" SwitchingCenter="308">
						<MonitorTriggerSet ID="460" Objects="308,328" ShouldAllowDeletions="0" EventMask="13"/>
					</ChargeGroup>
					<ChargeGroup ID="461" Name="CG34" NumTriggerSets="1" SwitchingCenter="318">
						<MonitorTriggerSet ID="462" Objects="318,338,339" ShouldAllowDeletions="0" EventMask="13"/>
					</ChargeGroup>
					<ChargeGroup ID="463" Name="CG35" NumTriggerSets="1" SwitchingCenter="340">
						<MonitorTriggerSet ID="464" Objects="325,340,354" ShouldAllowDeletions="0" EventMask="13"/>
					</ChargeGroup>
					<ChargeGroup ID="465" Name="CG36" NumTriggerSets="1" SwitchingCenter="329">
						<MonitorTriggerSet ID="466" Objects="329,346" ShouldAllowDeletions="0" EventMask="13"/>
					</ChargeGroup>
					<ChargeGroup ID="467" Name="CG37" NumTriggerSets="1" SwitchingCenter="334">
						<MonitorTriggerSet ID="468" Objects="334,351,352,353" ShouldAllowDeletions="0" EventMask="13"/>
					</ChargeGroup>
					<ChargeGroup ID="469" Name="CG38" NumTriggerSets="1" SwitchingCenter="355">
						<MonitorTriggerSet ID="470" Objects="343,355,369" ShouldAllowDeletions="0" EventMask="13"/>
					</ChargeGroup>
					<ChargeGroup ID="471" Name="CG39" NumTriggerSets="1" SwitchingCenter="364">
						<MonitorTriggerSet ID="472" Objects="349,364,378,385" ShouldAllowDeletions="0" EventMask="13"/>
					</ChargeGroup>
					<ChargeGroup ID="473" Name="CG40" NumTriggerSets="1" SwitchingCenter="358">
						<MonitorTriggerSet ID="474" Objects="358,373" ShouldAllowDeletions="0" EventMask="13"/>
					</ChargeGroup>
					<ChargeGroup ID="475" Name="CG41" NumTriggerSets="1" SwitchingCenter="361">
						<MonitorTriggerSet ID="476" Objects="361,377" ShouldAllowDeletions="0" EventMask="13"/>
					</ChargeGroup>
					<ChargeGroup ID="477" Name="CG42" NumTriggerSets="1" SwitchingCenter="380">
						<MonitorTriggerSet ID="478" Objects="366,380" ShouldAllowDeletions="0" EventMask="13"/>
					</ChargeGroup>
					<ChargeGroup ID="479" Name="CG43" NumTriggerSets="1" SwitchingCenter="370">
						<MonitorTriggerSet ID="480" Objects="370,383" ShouldAllowDeletions="0" EventMask="13"/>
					</ChargeGroup>
					<ChargeGroup ID="481" Name="CG44" NumTriggerSets="1" SwitchingCenter="374">
						<MonitorTriggerSet ID="482" Objects="374,384" ShouldAllowDeletions="0" EventMask="13"/>
					</ChargeGroup>
					<ChargeGroup ID="483" Name="CG45" NumTriggerSets="1" SwitchingCenter="388">
						<MonitorTriggerSet ID="484" Objects="381,386,388,392,393,394" ShouldAllowDeletions="0" EventMask="13"/>
					</ChargeGroup>
					<ChargeGroup ID="485" Name="CG46" NumTriggerSets="1" SwitchingCenter="71">
						<MonitorTriggerSet ID="486" Objects="71,93,94" ShouldAllowDeletions="0" EventMask="13"/>
					</ChargeGroup>
					<ChargeGroup ID="487" Name="CG47" NumTriggerSets="1" SwitchingCenter="77">
						<MonitorTriggerSet ID="488" Objects="77,95" ShouldAllowDeletions="0" EventMask="13"/>
					</ChargeGroup>
					<ChargeGroup ID="489" Name="CG48" NumTriggerSets="1" SwitchingCenter="83">
						<MonitorTriggerSet ID="490" Objects="83,106,107" ShouldAllowDeletions="0" EventMask="13"/>
					</ChargeGroup>
					<ChargeGroup ID="491" Name="CG49" NumTriggerSets="1" SwitchingCenter="89">
						<MonitorTriggerSet ID="492" Objects="89,112,113" ShouldAllowDeletions="0" EventMask="13"/>
					</ChargeGroup>
					<ChargeGroup ID="493" Name="CG50" NumTriggerSets="1" SwitchingCenter="114">
						<MonitorTriggerSet ID="494" Objects="96,114,133,117,116" ShouldAllowDeletions="0" EventMask="13"/>
					</ChargeGroup>
					<ChargeGroup ID="495" Name="CG51" NumTriggerSets="1" SwitchingCenter="99">
						<MonitorTriggerSet ID="496" Objects="99,120" ShouldAllowDeletions="0" EventMask="13"/>
					</ChargeGroup>
					<ChargeGroup ID="497" Name="CG52" NumTriggerSets="1" SwitchingCenter="102">
						<MonitorTriggerSet ID="498" Objects="102,125,126" ShouldAllowDeletions="0" EventMask="13"/>
					</ChargeGroup>
					<ChargeGroup ID="499" Name="CG53" NumTriggerSets="1" SwitchingCenter="108">
						<MonitorTriggerSet ID="500" Objects="108,131,132" ShouldAllowDeletions="0" EventMask="13"/>
					</ChargeGroup>
					<ChargeGroup ID="501" Name="CG54" NumTriggerSets="1" SwitchingCenter="121">
						<MonitorTriggerSet ID="502" Objects="121,143,144" ShouldAllowDeletions="0" EventMask="13"/>
					</ChargeGroup>
					<ChargeGroup ID="503" Name="CG55" NumTriggerSets="1" SwitchingCenter="127">
						<MonitorTriggerSet ID="504" Objects="127,149,150" ShouldAllowDeletions="0" EventMask="13"/>
					</ChargeGroup>
					<ChargeGroup ID="505" Name="CG56" NumTriggerSets="1" SwitchingCenter="135">
						<MonitorTriggerSet ID="506" Objects="135,159" ShouldAllowDeletions="0" EventMask="13"/>
					</ChargeGroup>
					<ChargeGroup ID="507" Name="CG57" NumTriggerSets="1" SwitchingCenter="139">
						<MonitorTriggerSet ID="508" Objects="139,166,167" ShouldAllowDeletions="0" EventMask="13"/>
					</ChargeGroup>
					<ChargeGroup ID="509" Name="CG58" NumTriggerSets="1" SwitchingCenter="145">
						<MonitorTriggerSet ID="510" Objects="145,172,173" ShouldAllowDeletions="0" EventMask="13"/>
					</ChargeGroup>
					<ChargeGroup ID="511" Name="CG59" NumTriggerSets="1" SwitchingCenter="179">
						<MonitorTriggerSet ID="512" Objects="154,179,207" ShouldAllowDeletions="0" EventMask="13"/>
					</ChargeGroup>
					<ChargeGroup ID="513" Name="CG60" NumTriggerSets="1" SwitchingCenter="182">
						<MonitorTriggerSet ID="514" Objects="157,182,210" ShouldAllowDeletions="0" EventMask="13"/>
					</ChargeGroup>
					<ChargeGroup ID="515" Name="CG61" NumTriggerSets="1" SwitchingCenter="162">
						<MonitorTriggerSet ID="516" Objects="162,191,192,193" ShouldAllowDeletions="0" EventMask="13"/>
					</ChargeGroup>
					<ChargeGroup ID="517" Name="CG62" NumTriggerSets="1" SwitchingCenter="168">
						<MonitorTriggerSet ID="518" Objects="168,194,195,196" ShouldAllowDeletions="0" EventMask="13"/>
					</ChargeGroup>
					<ChargeGroup ID="519" Name="CG63" NumTriggerSets="1" SwitchingCenter="176">
						<MonitorTriggerSet ID="520" Objects="176,203" ShouldAllowDeletions="0" EventMask="13"/>
					</ChargeGroup>
					<ChargeGroup ID="521" Name="CG64" NumTriggerSets="1" SwitchingCenter="214">
						<MonitorTriggerSet ID="522" Objects="185,214" ShouldAllowDeletions="0" EventMask="13"/>
					</ChargeGroup>
				</RepeatUnit>
				<RepeatUnit ID="523" NumChildren="451" FlipProbability="0" ChiralInversionProbability="0">
					<Atom3d ID="524" HasProperties="1" Name="C" UserID="187" DisplayStyle="CPK" XYZ="29.2160381464064,-8.91701736233468,23.5801488298619" Connections="525,526,527" ForcefieldType="c3a" Components="C" Color="0,0,255,255">
						<Properties IsBackboneAtom="1" RelativeVelocity="-4.04990776331717,2.36162472166812,3.87380626441093"/>
					</Atom3d>
					<Atom3d ID="528" HasProperties="1" Name="C" UserID="188" DisplayStyle="CPK" XYZ="29.3009303574927,-7.61895208354041,23.2475699602901" Connections="529,525,530" ForcefieldType="c3a" Charge="-0.1268" Components="C" Color="0,0,255,255">
						<Properties IsBackboneAtom="1" RelativeVelocity="1.43829677418754,0.0190447772301615,-2.2551171210561"/>
					</Atom3d>
					<Atom3d ID="531" HasProperties="1" Name="C" UserID="189" DisplayStyle="CPK" XYZ="28.4751004847765,-9.76275117526715,22.8445777325224" Connections="526,532,533" ForcefieldType="c3a" Charge="-0.1268" Components="C" Color="0,0,255,255">
						<Properties IsBackboneAtom="0" RelativeVelocity="-3.58431256566971,-5.02857060480605,3.85339628902305"/>
					</Atom3d>
					<Atom3d ID="534" HasProperties="1" Name="C" UserID="190" DisplayStyle="CPK" XYZ="28.6270200338408,-7.16959079746039,22.1781652659635" Connections="535,529,536" ForcefieldType="c3a" Components="C" Color="0,0,255,255">
						<Properties IsBackboneAtom="1" RelativeVelocity="1.44220971860007,5.67035024145249,-1.45866374301546"/>
					</Atom3d>
					<Atom3d ID="537" HasProperties="1" Name="H" UserID="191" DisplayStyle="CPK" XYZ="29.937269423566,-6.90094771249682,23.8633152588217" Connections="530" ForcefieldType="h1" Charge="0.1268" Components="H" Color="255,255,255,255">
						<Properties IsBackboneAtom="0" RelativeVelocity="-4.649692924016,-0.757174788189147,4.94161622022482"/>
					</Atom3d>
					<Atom3d ID="538" HasProperties="1" Name="C" UserID="192" DisplayStyle="CPK" XYZ="27.81870880172,-9.32328580649688,21.7581369573" Connections="532,539,540" ForcefieldType="c3a" Charge="-0.1268" Components="C" Color="0,0,255,255">
						<Properties IsBackboneAtom="0" RelativeVelocity="4.62088209461961,3.67721092157621,-3.8170190275842"/>
					</Atom3d>
					<Atom3d ID="541" HasProperties="1" Name="H" UserID="193" DisplayStyle="CPK" XYZ="28.4005626376929,-10.8609674904191,23.1411666584764" Connections="533" ForcefieldType="h1" Charge="0.1268" Components="H" Color="255,255,255,255">
						<Properties IsBackboneAtom="0" RelativeVelocity="4.02257573954787,-6.93570883931398,-1.29665859653005"/>
					</Atom3d>
					<Atom3d ID="542" HasProperties="1" Name="C" UserID="194" DisplayStyle="CPK" XYZ="28.6055821205788,-5.75268285676104,21.6358118355713" Connections="535,543,544,545" ForcefieldType="c44" Components="C" Color="0,0,255,255">
						<Properties IsBackboneAtom="1" RelativeVelocity="5.69563994801882,-1.87728238605856,-3.54338276715157"/>
					</Atom3d>
					<Atom3d ID="546" HasProperties="1" Name="C" UserID="195" DisplayStyle="CPK" XYZ="27.9092750311691,-8.0259793103174,21.43322357953" Connections="536,539,547" ForcefieldType="c3a" Components="C" Color="0,0,255,255">
						<Properties IsBackboneAtom="0" RelativeVelocity="-0.922572928757978,-0.403793790507721,2.70027214629672"/>
					</Atom3d>
					<Atom3d ID="548" HasProperties="1" Name="H" UserID="196" DisplayStyle="CPK" XYZ="27.2004207667551,-10.0491836783814,21.1333232715302" Connections="540" ForcefieldType="h1" Charge="0.1268" Components="H" Color="255,255,255,255">
						<Properties IsBackboneAtom="0" RelativeVelocity="-19.1193530274607,17.4249087579376,3.70342879154505"/>
					</Atom3d>
					<Atom3d ID="549" HasProperties="1" Name="C" UserID="197" DisplayStyle="CPK" XYZ="27.7600454060744,-6.08227259267848,20.4179113591764" Connections="543,550,551" ForcefieldType="c3a" Components="C" Color="0,0,255,255">
						<Properties IsBackboneAtom="1" RelativeVelocity="-2.49859218870149,-4.21301155601994,-4.14703154545251"/>
					</Atom3d>
					<Atom3d ID="552" HasProperties="1" Name="C" UserID="198" DisplayStyle="CPK" XYZ="30.0149950148384,-5.23704528301057,21.2823814378528" Connections="544,553,554,555" ForcefieldType="c4" Charge="-0.106" Components="C" Color="130,130,130,255">
						<Properties IsBackboneAtom="0" RelativeVelocity="2.02346065496187,8.71553187803384,0.700376334641416"/>
					</Atom3d>
					<Atom3d ID="556" HasProperties="1" Name="C" UserID="199" DisplayStyle="CPK" XYZ="27.7944261380484,-4.77278443903004,22.5127228019376" Connections="545,557,558,559" ForcefieldType="c4" Charge="-0.106" Components="C" Color="130,130,130,255">
						<Properties IsBackboneAtom="0" RelativeVelocity="2.53500022264687,-6.1586674423462,3.97659391376823"/>
					</Atom3d>
					<Atom3d ID="560" HasProperties="1" Name="C" UserID="200" DisplayStyle="CPK" XYZ="27.3912648431141,-7.36881651036201,20.3864979185156" Connections="547,561,550" ForcefieldType="c3a" Components="C" Color="0,0,255,255">
						<Properties IsBackboneAtom="0" RelativeVelocity="8.64904795832264,0.278834732145009,-6.579243612635"/>
					</Atom3d>
					<Atom3d ID="562" HasProperties="1" Name="C" UserID="201" DisplayStyle="CPK" XYZ="27.3709747947137,-5.23622186049677,19.4513383314386" Connections="563,551,564" ForcefieldType="c3a" Charge="-0.1268" Components="C" Color="0,0,255,255">
						<Properties IsBackboneAtom="1" RelativeVelocity="1.87195055130578,-0.227410120212658,6.34816793610445"/>
					</Atom3d>
					<Atom3d ID="565" HasProperties="1" Name="C" UserID="202" DisplayStyle="CPK" XYZ="30.8897759142732,-6.16579278574592,20.4143261952864" Connections="566,553,567,568" ForcefieldType="c4" Charge="-0.106" Components="C" Color="130,130,130,255">
						<Properties IsBackboneAtom="0" RelativeVelocity="-1.97000008120759,2.93298573949723,-2.73840399146967"/>
					</Atom3d>
					<Atom3d ID="569" HasProperties="1" Name="H" UserID="203" DisplayStyle="CPK" XYZ="30.5725204674151,-5.02699521739319,22.2543095710888" Connections="554" ForcefieldType="h1" Charge="0.053" Components="H" Color="255,255,255,255">
						<Properties IsBackboneAtom="0" RelativeVelocity="-23.813057749365,3.38933667769342,16.6720143317802"/>
					</Atom3d>
					<Atom3d ID="570" HasProperties="1" Name="H" UserID="204" DisplayStyle="CPK" XYZ="29.9276211596761,-4.25950970390648,20.7023900952173" Connections="555" ForcefieldType="h1" Charge="0.053" Components="H" Color="255,255,255,255">
						<Properties IsBackboneAtom="0" RelativeVelocity="-7.15003293732124,15.118287825809,12.8737394949468"/>
					</Atom3d>
					<Atom3d ID="571" HasProperties="1" Name="C" UserID="205" DisplayStyle="CPK" XYZ="28.2241373417122,-4.64014645369811,23.9834208900212" Connections="572,557,573,574" ForcefieldType="c4" Charge="-0.106" Components="C" Color="130,130,130,255">
						<Properties IsBackboneAtom="0" RelativeVelocity="-2.90524046487328,3.11870751477203,3.58874362209131"/>
					</Atom3d>
					<Atom3d ID="575" HasProperties="1" Name="H" UserID="206" DisplayStyle="CPK" XYZ="26.7011986681895,-5.09509949898766,22.488918227109" Connections="558" ForcefieldType="h1" Charge="0.053" Components="H" Color="255,255,255,255">
						<Properties IsBackboneAtom="0" RelativeVelocity="-3.1215332726781,13.2259231836018,1.28519999978341"/>
					</Atom3d>
					<Atom3d ID="576" HasProperties="1" Name="H" UserID="207" DisplayStyle="CPK" XYZ="27.8656234172365,-3.72270418610381,22.0747018362715" Connections="559" ForcefieldType="h1" Charge="0.053" Components="H" Color="255,255,255,255">
						<Properties IsBackboneAtom="0" RelativeVelocity="-6.7722995044218,-7.38380019702544,-0.473289271830309"/>
					</Atom3d>
					<Atom3d ID="577" HasProperties="1" Name="C" UserID="208" DisplayStyle="CPK" XYZ="26.6297046544007,-7.80850748538287,19.3815365185345" Connections="561,578,579" ForcefieldType="c3a" Charge="-0.1268" Components="C" Color="0,0,255,255">
						<Properties IsBackboneAtom="0" RelativeVelocity="0.838252894066128,-2.35944408874437,-0.513481586746938"/>
					</Atom3d>
					<Atom3d ID="580" HasProperties="1" Name="C" UserID="209" DisplayStyle="CPK" XYZ="26.6306561191735,-5.64213439114881,18.3945688740326" Connections="581,563,582" ForcefieldType="c3a" Components="C" Color="0,0,255,255">
						<Properties IsBackboneAtom="1" RelativeVelocity="2.16657082957865,-0.881009446496936,-1.68452851828587"/>
					</Atom3d>
					<Atom3d ID="583" HasProperties="1" Name="H" UserID="210" DisplayStyle="CPK" XYZ="27.6845367191898,-4.14392385238376,19.541692841584" Connections="564" ForcefieldType="h1" Charge="0.1268" Components="H" Color="255,255,255,255">
						<Properties IsBackboneAtom="0" RelativeVelocity="-4.84364777688918,3.14299064366174,-11.0912061758199"/>
					</Atom3d>
					<Atom3d ID="584" HasProperties="1" Name="C" UserID="211" DisplayStyle="CPK" XYZ="30.7026010524675,-5.99056143073449,18.8981216004745" Connections="585,566,586,587" ForcefieldType="c4" Charge="-0.106" Components="C" Color="130,130,130,255">
						<Properties IsBackboneAtom="0" RelativeVelocity="-4.95064319465981,-4.04103428752452,-4.06381493115675"/>
					</Atom3d>
					<Atom3d ID="588" HasProperties="1" Name="H" UserID="212" DisplayStyle="CPK" XYZ="31.984635267831,-5.97661518001527,20.6694629937484" Connections="567" ForcefieldType="h1" Charge="0.053" Components="H" Color="255,255,255,255">
						<Properties IsBackboneAtom="0" RelativeVelocity="-5.57856834490997,4.14057212634523,11.8515201150296"/>
					</Atom3d>
					<Atom3d ID="589" HasProperties="1" Name="H" UserID="213" DisplayStyle="CPK" XYZ="30.6278406609058,-7.23560640792983,20.7084157961661" Connections="568" ForcefieldType="h1" Charge="0.053" Components="H" Color="255,255,255,255">
						<Properties IsBackboneAtom="0" RelativeVelocity="-20.0998343180311,4.12513133564033,-14.54932527383"/>
					</Atom3d>
					<Atom3d ID="590" HasProperties="1" Name="C" UserID="214" DisplayStyle="CPK" XYZ="27.4755089450865,-3.51741785801362,24.7278021190954" Connections="591,572,592,593" ForcefieldType="c4" Charge="-0.106" Components="C" Color="130,130,130,255">
						<Properties IsBackboneAtom="0" RelativeVelocity="3.94587435966715,-4.96367162797749,-4.44955853220192"/>
					</Atom3d>
					<Atom3d ID="594" HasProperties="1" Name="H" UserID="215" DisplayStyle="CPK" XYZ="28.0293853454726,-5.62937977481329,24.5154820264225" Connections="573" ForcefieldType="h1" Charge="0.053" Components="H" Color="255,255,255,255">
						<Properties IsBackboneAtom="0" RelativeVelocity="-5.01031966535781,4.64353649725959,5.65324978071208"/>
					</Atom3d>
					<Atom3d ID="595" HasProperties="1" Name="H" UserID="216" DisplayStyle="CPK" XYZ="29.3437694718733,-4.42626576565748,24.0001212165675" Connections="574" ForcefieldType="h1" Charge="0.053" Components="H" Color="255,255,255,255">
						<Properties IsBackboneAtom="0" RelativeVelocity="-2.75633976861189,0.331042324127184,29.3076266675004"/>
					</Atom3d>
					<Atom3d ID="596" HasProperties="1" Name="C" UserID="217" DisplayStyle="CPK" XYZ="26.2760566203016,-6.94927984914491,18.411578196181" Connections="578,581,597" ForcefieldType="c3a" Charge="-0.1268" Components="C" Color="0,0,255,255">
						<Properties IsBackboneAtom="0" RelativeVelocity="4.48863877923696,-3.27829003598858,11.3043115280606"/>
					</Atom3d>
					<Atom3d ID="598" HasProperties="1" Name="H" UserID="218" DisplayStyle="CPK" XYZ="26.2909409123878,-8.89673318141162,19.3569617731109" Connections="579" ForcefieldType="h1" Charge="0.1268" Components="H" Color="255,255,255,255">
						<Properties IsBackboneAtom="0" RelativeVelocity="-11.4149142709765,1.7081519027568,-11.7255496642071"/>
					</Atom3d>
					<Atom3d ID="599" HasProperties="1" Name="C" UserID="219" DisplayStyle="CPK" XYZ="26.2799432915483,-4.80417046408309,17.3817406410752" Connections="582,600,601" ForcefieldType="c3a" Components="C" Color="255,128,0,255">
						<Properties IsBackboneAtom="1" RelativeVelocity="-1.90817155690065,5.25113869097086,8.32814026681331"/>
					</Atom3d>
					<Atom3d ID="602" HasProperties="1" Name="C" UserID="220" DisplayStyle="CPK" XYZ="31.5906340441571,-6.92314287018238,18.0546059785277" Connections="603,585,604,605" ForcefieldType="c4" Charge="-0.106" Components="C" Color="130,130,130,255">
						<Properties IsBackboneAtom="0" RelativeVelocity="-8.57628869868102,-2.95445688064811,0.0271896765692165"/>
					</Atom3d>
					<Atom3d ID="606" HasProperties="1" Name="H" UserID="221" DisplayStyle="CPK" XYZ="29.6107067880012,-6.18989531826392,18.638058390811" Connections="586" ForcefieldType="h1" Charge="0.053" Components="H" Color="255,255,255,255">
						<Properties IsBackboneAtom="0" RelativeVelocity="-5.41417867498918,0.771768263028505,-5.80655549674207"/>
					</Atom3d>
					<Atom3d ID="607" HasProperties="1" Name="H" UserID="222" DisplayStyle="CPK" XYZ="30.9466514260979,-4.90528638414869,18.6486873508183" Connections="587" ForcefieldType="h1" Charge="0.053" Components="H" Color="255,255,255,255">
						<Properties IsBackboneAtom="0" RelativeVelocity="-0.142286668058591,-4.9763034083813,-3.42854945187511"/>
					</Atom3d>
					<Atom3d ID="608" HasProperties="1" Name="C" UserID="223" DisplayStyle="CPK" XYZ="28.2674061347962,-2.20537095261837,24.866630678739" Connections="609,591,610,611" ForcefieldType="c4" Charge="-0.106" Components="C" Color="130,130,130,255">
						<Properties IsBackboneAtom="0" RelativeVelocity="2.10918055622292,-0.993077162144363,5.59525790882674"/>
					</Atom3d>
					<Atom3d ID="612" HasProperties="1" Name="H" UserID="224" DisplayStyle="CPK" XYZ="26.5035575321643,-3.29877078646807,24.1736325913015" Connections="592" ForcefieldType="h1" Charge="0.053" Components="H" Color="255,255,255,255">
						<Properties IsBackboneAtom="0" RelativeVelocity="4.03672991009041,-5.17306202401845,-4.69152364374317"/>
					</Atom3d>
					<Atom3d ID="613" HasProperties="1" Name="H" UserID="225" DisplayStyle="CPK" XYZ="27.2210550381253,-3.9191356793171,25.7638889676713" Connections="593" ForcefieldType="h1" Charge="0.053" Components="H" Color="255,255,255,255">
						<Properties IsBackboneAtom="0" RelativeVelocity="-10.3414753435932,-21.3144335174109,-14.2980228853745"/>
					</Atom3d>
					<Atom3d ID="614" HasProperties="1" Name="H" UserID="226" DisplayStyle="CPK" XYZ="25.6401099741479,-7.30820268740965,17.5361661698012" Connections="597" ForcefieldType="h1" Charge="0.1268" Components="H" Color="255,255,255,255">
						<Properties IsBackboneAtom="0" RelativeVelocity="-1.94758649901186,4.54588157397012,12.7719884156954"/>
					</Atom3d>
					<Atom3d ID="615" HasProperties="1" Name="C" UserID="227" DisplayStyle="CPK" XYZ="26.4992860017366,-3.46703062218966,17.3796721371651" Connections="616,600,617" ForcefieldType="c3a" Charge="0.1137" Components="C" Color="255,128,0,255">
						<Properties IsBackboneAtom="0" RelativeVelocity="-10.4645191130836,-1.85223801239563,2.85078983090831"/>
					</Atom3d>
					<Atom3d ID="618" HasProperties="1" Name="C" UserID="228" DisplayStyle="CPK" XYZ="25.6898172972418,-5.24455881154909,16.2502028978867" Connections="601,619,620" ForcefieldType="c3a" Charge="-0.1268" Components="C" Color="255,128,0,255">
						<Properties IsBackboneAtom="1" RelativeVelocity="-0.790084142265367,3.72603557678656,-5.9139065002637"/>
					</Atom3d>
					<Atom3d ID="621" HasProperties="1" Name="C" UserID="229" DisplayStyle="CPK" XYZ="31.2255542503266,-8.4179409514599,18.1140636975031" Connections="622,603,623,624" ForcefieldType="c4" Charge="-0.106" Components="C" Color="130,130,130,255">
						<Properties IsBackboneAtom="0" RelativeVelocity="-1.43829055692092,-2.41416177267872,-2.8394478526043"/>
					</Atom3d>
					<Atom3d ID="625" HasProperties="1" Name="H" UserID="230" DisplayStyle="CPK" XYZ="31.540624568446,-6.58278774518369,16.9677493192857" Connections="604" ForcefieldType="h1" Charge="0.053" Components="H" Color="255,255,255,255">
						<Properties IsBackboneAtom="0" RelativeVelocity="-19.7994930265673,23.7302902347455,8.90007708699799"/>
					</Atom3d>
					<Atom3d ID="626" HasProperties="1" Name="H" UserID="231" DisplayStyle="CPK" XYZ="32.6573693551195,-6.77730985316288,18.4293171526409" Connections="605" ForcefieldType="h1" Charge="0.053" Components="H" Color="255,255,255,255">
						<Properties IsBackboneAtom="0" RelativeVelocity="-2.69634231785133,-3.93780634181582,-16.3292523932328"/>
					</Atom3d>
					<Atom3d ID="627" HasProperties="1" Name="C" UserID="232" DisplayStyle="CPK" XYZ="28.6855435229978,-1.5712399462783,23.5309027306201" Connections="628,609,629,630" ForcefieldType="c4" Charge="-0.106" Components="C" Color="130,130,130,255">
						<Properties IsBackboneAtom="0" RelativeVelocity="-8.02669504003569,0.16982412542471,4.79289122320022"/>
					</Atom3d>
					<Atom3d ID="631" HasProperties="1" Name="H" UserID="233" DisplayStyle="CPK" XYZ="27.6307655288801,-1.4551012610065,25.4422903744447" Connections="610" ForcefieldType="h1" Charge="0.053" Components="H" Color="255,255,255,255">
						<Properties IsBackboneAtom="0" RelativeVelocity="2.77675692364366,13.7773985357277,-12.9171273637931"/>
					</Atom3d>
					<Atom3d ID="632" HasProperties="1" Name="H" UserID="234" DisplayStyle="CPK" XYZ="29.1971124532362,-2.44207697339584,25.4824361493976" Connections="611" ForcefieldType="h1" Charge="0.053" Components="H" Color="255,255,255,255">
						<Properties IsBackboneAtom="0" RelativeVelocity="-3.27703677932475,19.170911053185,21.4777697876899"/>
					</Atom3d>
					<Atom3d ID="633" HasProperties="1" Name="N" UserID="235" DisplayStyle="CPK" XYZ="26.2114951544679,-2.63914882707304,16.461384398195" Connections="634,616" ForcefieldType="n2a" Charge="-0.481" Components="N" Color="255,0,0,255">
						<Properties IsBackboneAtom="0" RelativeVelocity="-2.29401389430798,-6.46443108375281,-3.88350061108757"/>
					</Atom3d>
					<Atom3d ID="635" HasProperties="1" Name="H" UserID="236" DisplayStyle="CPK" XYZ="27.0011868662384,-3.10472613940475,18.3369761330195" Connections="617" ForcefieldType="h1" Charge="0.1268" Components="H" Color="255,255,255,255">
						<Properties IsBackboneAtom="0" RelativeVelocity="25.4675160063829,4.50105976536143,-18.3923553384252"/>
					</Atom3d>
					<Atom3d ID="636" HasProperties="1" Name="C" UserID="237" DisplayStyle="CPK" XYZ="25.3953412228742,-4.38630217062503,15.2662690129459" Connections="637,638,619" ForcefieldType="c3a" Components="C" Color="255,128,0,255">
						<Properties IsBackboneAtom="1" RelativeVelocity="-5.25503733481466,-5.40199929580042,1.67633033744745"/>
					</Atom3d>
					<Atom3d ID="639" HasProperties="1" Name="H" UserID="238" DisplayStyle="CPK" XYZ="25.4407409430572,-6.35055598190061,16.1304899684556" Connections="620" ForcefieldType="h1" Charge="0.1268" Components="H" Color="255,255,255,255">
						<Properties IsBackboneAtom="0" RelativeVelocity="14.7648993524379,-0.957621504390702,4.99329380484692"/>
					</Atom3d>
					<Atom3d ID="640" HasProperties="1" Name="C" UserID="239" DisplayStyle="CPK" XYZ="29.8299279567788,-8.73432347449562,17.5517101717957" Connections="641,622,642,643" ForcefieldType="c4" Charge="-0.106" Components="C" Color="130,130,130,255">
						<Properties IsBackboneAtom="0" RelativeVelocity="1.46725810425868,-0.049012141937922,4.34336405371946"/>
					</Atom3d>
					<Atom3d ID="644" HasProperties="1" Name="H" UserID="240" DisplayStyle="CPK" XYZ="32.0013766485725,-9.00862933604469,17.5234819544657" Connections="623" ForcefieldType="h1" Charge="0.053" Components="H" Color="255,255,255,255">
						<Properties IsBackboneAtom="0" RelativeVelocity="8.80032820225148,2.99124152407854,5.20421549982351"/>
					</Atom3d>
					<Atom3d ID="645" HasProperties="1" Name="H" UserID="241" DisplayStyle="CPK" XYZ="31.2760308835484,-8.73707249765874,19.207318984356" Connections="624" ForcefieldType="h1" Charge="0.053" Components="H" Color="255,255,255,255">
						<Properties IsBackboneAtom="0" RelativeVelocity="0.891517686473694,16.4776925621597,2.56769344307431"/>
					</Atom3d>
					<Atom3d ID="646" HasProperties="1" Name="C" UserID="242" DisplayStyle="CPK" XYZ="29.3498808119975,-0.200025923014341,23.7365700806027" Connections="647,628,648,649" ForcefieldType="c4" Charge="-0.106" Components="C" Color="130,130,130,255">
						<Properties IsBackboneAtom="0" RelativeVelocity="-3.24498160249523,-3.89951373987949,4.00837813298594"/>
					</Atom3d>
					<Atom3d ID="650" HasProperties="1" Name="H" UserID="243" DisplayStyle="CPK" XYZ="29.4188739658271,-2.26541483427831,23.0018019434326" Connections="629" ForcefieldType="h1" Charge="0.053" Components="H" Color="255,255,255,255">
						<Properties IsBackboneAtom="0" RelativeVelocity="-14.800125033776,-0.129138585806902,-4.20280496875655"/>
					</Atom3d>
					<Atom3d ID="651" HasProperties="1" Name="H" UserID="244" DisplayStyle="CPK" XYZ="27.754593093606,-1.44930420256571,22.8843248707047" Connections="630" ForcefieldType="h1" Charge="0.053" Components="H" Color="255,255,255,255">
						<Properties IsBackboneAtom="0" RelativeVelocity="2.44285125544212,12.2812668810374,-7.99723252238604"/>
					</Atom3d>
					<Atom3d ID="652" HasProperties="1" Name="C" UserID="245" DisplayStyle="CPK" XYZ="25.6716131637804,-3.08296449448955,15.4109535201802" Connections="653,634,638" ForcefieldType="c3a" Charge="0.2405" Components="C" Color="255,128,0,255">
						<Properties IsBackboneAtom="0" RelativeVelocity="1.77271957476864,-5.05171432943922,7.29326907754941"/>
					</Atom3d>
					<Atom3d ID="654" HasProperties="1" Name="C" UserID="246" DisplayStyle="CPK" XYZ="24.8053485235835,-4.74327003294479,13.9220275911565" Connections="655,656,637,657" ForcefieldType="c44" Components="C" Color="255,128,0,255">
						<Properties IsBackboneAtom="1" RelativeVelocity="-1.18452294477452,-1.85283769115,-0.65913917466342"/>
					</Atom3d>
					<Atom3d ID="658" HasProperties="1" Name="C" UserID="247" DisplayStyle="CPK" XYZ="29.5613835855229,-10.245552599281,17.4710658101384" Connections="659,641,660,661" ForcefieldType="c4" Charge="-0.106" Components="C" Color="130,130,130,255">
						<Properties IsBackboneAtom="0" RelativeVelocity="8.15519480991875,1.65246607197676,0.566535482961081"/>
					</Atom3d>
					<Atom3d ID="662" HasProperties="1" Name="H" UserID="248" DisplayStyle="CPK" XYZ="29.0425442197397,-8.25291844574615,18.2209455604696" Connections="642" ForcefieldType="h1" Charge="0.053" Components="H" Color="255,255,255,255">
						<Properties IsBackboneAtom="0" RelativeVelocity="-11.6550829035544,-1.4900652177269,-10.0590236365409"/>
					</Atom3d>
					<Atom3d ID="663" HasProperties="1" Name="H" UserID="249" DisplayStyle="CPK" XYZ="29.7585515208431,-8.2795021990957,16.508808945241" Connections="643" ForcefieldType="h1" Charge="0.053" Components="H" Color="255,255,255,255">
						<Properties IsBackboneAtom="0" RelativeVelocity="2.10972349067705,-2.32068876856993,3.3086891270437"/>
					</Atom3d>
					<Atom3d ID="664" HasProperties="1" Name="C" UserID="250" DisplayStyle="CPK" XYZ="29.9754057469871,0.378907719640049,22.4565067215813" Connections="665,647,666,667" ForcefieldType="c4" Charge="-0.106" Components="C" Color="130,130,130,255">
						<Properties IsBackboneAtom="0" RelativeVelocity="2.07162171434517,-4.2629210387262,1.31293308297309"/>
					</Atom3d>
					<Atom3d ID="668" HasProperties="1" Name="H" UserID="251" DisplayStyle="CPK" XYZ="28.5674252729293,0.531938196859604,24.1259180138336" Connections="648" ForcefieldType="h1" Charge="0.053" Components="H" Color="255,255,255,255">
						<Properties IsBackboneAtom="0" RelativeVelocity="14.5624447080018,18.0161112815387,-1.40562637974992"/>
					</Atom3d>
					<Atom3d ID="669" HasProperties="1" Name="H" UserID="252" DisplayStyle="CPK" XYZ="30.1583759303139,-0.328991129877513,24.5298566464726" Connections="649" ForcefieldType="h1" Charge="0.053" Components="H" Color="255,255,255,255">
						<Properties IsBackboneAtom="0" RelativeVelocity="-2.25430813117523,-4.53022116480921,2.89617730053333"/>
					</Atom3d>
					<Atom3d ID="670" HasProperties="1" Name="C" UserID="253" DisplayStyle="CPK" XYZ="25.2773095027301,-2.41940801299796,14.3120796471844" Connections="671,672,653" ForcefieldType="c3a" Charge="0.2405" Components="C" Color="255,128,0,255">
						<Properties IsBackboneAtom="0" RelativeVelocity="-1.24957573202102,1.95895177289102,2.58733222607371"/>
					</Atom3d>
					<Atom3d ID="673" HasProperties="1" Name="C" UserID="254" DisplayStyle="CPK" XYZ="25.7807696836288,-5.456039663866,12.988246046162" Connections="674,675,655" ForcefieldType="c3a" Components="C" Color="128,128,128,255">
						<Properties IsBackboneAtom="1" RelativeVelocity="-4.88267710432785,-3.06164130712476,0.355684758684215"/>
					</Atom3d>
					<Atom3d ID="676" HasProperties="1" Name="C" UserID="255" DisplayStyle="CPK" XYZ="24.7420764643124,-3.2998315365037,13.4577876924968" Connections="656,677,671" ForcefieldType="c3a" Components="C" Color="255,128,0,255">
						<Properties IsBackboneAtom="0" RelativeVelocity="-1.04384238302186,-3.28891116620956,-6.06059566452583"/>
					</Atom3d>
					<Atom3d ID="678" HasProperties="1" Name="C" UserID="256" DisplayStyle="CPK" XYZ="23.4459368140475,-5.39914397780626,14.0729378374237" Connections="657,679,680" ForcefieldType="c3a" Components="C" Color="130,130,130,255">
						<Properties IsBackboneAtom="0" RelativeVelocity="0.22868952873666,-0.0330953072116699,-2.94407574195509"/>
					</Atom3d>
					<Atom3d ID="681" HasProperties="1" Name="C" UserID="257" DisplayStyle="CPK" XYZ="28.1681992868435,-10.5482549783034,16.903278103643" Connections="659,682,683,684" ForcefieldType="c4" Charge="-0.159" Components="C" Color="130,130,130,255">
						<Properties IsBackboneAtom="0" RelativeVelocity="1.61786272026498,4.62085307941667,2.7448532848359"/>
					</Atom3d>
					<Atom3d ID="685" HasProperties="1" Name="H" UserID="258" DisplayStyle="CPK" XYZ="30.3488517751382,-10.7286944530542,16.8031827694876" Connections="660" ForcefieldType="h1" Charge="0.053" Components="H" Color="255,255,255,255">
						<Properties IsBackboneAtom="0" RelativeVelocity="16.891543168559,-1.78299381046054,13.3523236775928"/>
					</Atom3d>
					<Atom3d ID="686" HasProperties="1" Name="H" UserID="259" DisplayStyle="CPK" XYZ="29.6463131407678,-10.6802894415873,18.5214899173922" Connections="661" ForcefieldType="h1" Charge="0.053" Components="H" Color="255,255,255,255">
						<Properties IsBackboneAtom="0" RelativeVelocity="-6.71244835171757,-0.0778035072803856,1.05252050987305"/>
					</Atom3d>
					<Atom3d ID="687" HasProperties="1" Name="C" UserID="260" DisplayStyle="CPK" XYZ="28.9583338038594,0.640216234108648,21.3383020476648" Connections="665,688,689,690" ForcefieldType="c4" Charge="-0.159" Components="C" Color="130,130,130,255">
						<Properties IsBackboneAtom="0" RelativeVelocity="9.40099397471647,4.63864767520965,-3.47216029629342"/>
					</Atom3d>
					<Atom3d ID="691" HasProperties="1" Name="H" UserID="261" DisplayStyle="CPK" XYZ="30.4967587986333,1.35938143817058,22.7143094355364" Connections="666" ForcefieldType="h1" Charge="0.053" Components="H" Color="255,255,255,255">
						<Properties IsBackboneAtom="0" RelativeVelocity="-2.0105342628281,4.91188697087865,-25.3253171683232"/>
					</Atom3d>
					<Atom3d ID="692" HasProperties="1" Name="H" UserID="262" DisplayStyle="CPK" XYZ="30.7568279547111,-0.367166621036874,22.0927040718222" Connections="667" ForcefieldType="h1" Charge="0.053" Components="H" Color="255,255,255,255">
						<Properties IsBackboneAtom="0" RelativeVelocity="-4.39595345060321,4.59512925931179,-30.7447523339126"/>
					</Atom3d>
					<Atom3d ID="693" HasProperties="1" Name="N" UserID="263" DisplayStyle="CPK" XYZ="25.33761638759,-1.18796305412951,14.0381972400897" Connections="694,672" ForcefieldType="n2a" Charge="-0.481" Components="N" Color="255,0,0,255">
						<Properties IsBackboneAtom="0" RelativeVelocity="-8.31657214986886,-6.9009724163922,6.28223108167463"/>
					</Atom3d>
					<Atom3d ID="695" HasProperties="1" Name="C" UserID="264" DisplayStyle="CPK" XYZ="27.0828525571299,-5.65193600013145,13.2897394390798" Connections="696,674,697" ForcefieldType="c3a" Charge="-0.1268" Components="C" Color="130,130,130,255">
						<Properties IsBackboneAtom="0" RelativeVelocity="-9.79771314033036,6.97433204445288,6.3489508761561"/>
					</Atom3d>
					<Atom3d ID="698" HasProperties="1" Name="C" UserID="265" DisplayStyle="CPK" XYZ="25.3602646600161,-5.83415816348957,11.7659557143019" Connections="699,675,700" ForcefieldType="c3a" Charge="-0.1268" Components="C" Color="128,128,128,255">
						<Properties IsBackboneAtom="1" RelativeVelocity="0.833791767440829,-3.63221857817662,-3.52949334548712"/>
					</Atom3d>
					<Atom3d ID="701" HasProperties="1" Name="C" UserID="266" DisplayStyle="CPK" XYZ="24.2339612760955,-2.85866228528658,12.3017687751413" Connections="677,702,703" ForcefieldType="c3a" Charge="-0.1268" Components="C" Color="255,128,0,255">
						<Properties IsBackboneAtom="0" RelativeVelocity="6.49061370609005,4.82691294115919,2.08785547318037"/>
					</Atom3d>
					<Atom3d ID="704" HasProperties="1" Name="C" UserID="267" DisplayStyle="CPK" XYZ="23.3194499082861,-6.73677229297938,14.1036051346314" Connections="679,705,706" ForcefieldType="c3a" Charge="-0.1268" Components="C" Color="130,130,130,255">
						<Properties IsBackboneAtom="0" RelativeVelocity="4.89581480723872,1.49114744418513,2.18772120851877"/>
					</Atom3d>
					<Atom3d ID="707" HasProperties="1" Name="C" UserID="268" DisplayStyle="CPK" XYZ="22.3220656108019,-4.68269349306512,14.249254772031" Connections="680,708,709" ForcefieldType="c3a" Charge="-0.1268" Components="C" Color="130,130,130,255">
						<Properties IsBackboneAtom="0" RelativeVelocity="-2.51869170705896,3.65666880918775,4.67362089180662"/>
					</Atom3d>
					<Atom3d ID="710" HasProperties="1" Name="H" UserID="269" DisplayStyle="CPK" XYZ="27.9363984230453,-11.6565381083441,17.0358557025123" Connections="682" ForcefieldType="h1" Charge="0.053" Components="H" Color="255,255,255,255">
						<Properties IsBackboneAtom="0" RelativeVelocity="-16.3655930355939,8.31114766301646,2.15131808635446"/>
					</Atom3d>
					<Atom3d ID="711" HasProperties="1" Name="H" UserID="270" DisplayStyle="CPK" XYZ="28.1443908673602,-10.2850572369959,15.7943326294898" Connections="683" ForcefieldType="h1" Charge="0.053" Components="H" Color="255,255,255,255">
						<Properties IsBackboneAtom="0" RelativeVelocity="5.06605901283689,7.15035705460845,3.27117639332796"/>
					</Atom3d>
					<Atom3d ID="712" HasProperties="1" Name="H" UserID="271" DisplayStyle="CPK" XYZ="27.3888568037987,-9.9280372627956,17.4578547313548" Connections="684" ForcefieldType="h1" Charge="0.053" Components="H" Color="255,255,255,255">
						<Properties IsBackboneAtom="0" RelativeVelocity="-13.2616307593992,7.84689529654986,-21.7730759046883"/>
					</Atom3d>
					<Atom3d ID="713" HasProperties="1" Name="H" UserID="272" DisplayStyle="CPK" XYZ="28.4729249069152,-0.343683223975117,21.0285924810344" Connections="688" ForcefieldType="h1" Charge="0.053" Components="H" Color="255,255,255,255">
						<Properties IsBackboneAtom="0" RelativeVelocity="-15.4057697503775,15.7508720319399,0.105746968375732"/>
					</Atom3d>
					<Atom3d ID="714" HasProperties="1" Name="H" UserID="273" DisplayStyle="CPK" XYZ="29.4899327072555,1.10066251938467,20.4410887058135" Connections="689" ForcefieldType="h1" Charge="0.053" Components="H" Color="255,255,255,255">
						<Properties IsBackboneAtom="0" RelativeVelocity="8.98204197970298,-15.9159834074872,-14.2689435099531"/>
					</Atom3d>
					<Atom3d ID="715" HasProperties="1" Name="H" UserID="274" DisplayStyle="CPK" XYZ="28.1562928978722,1.35786458502118,21.7142158490454" Connections="690" ForcefieldType="h1" Charge="0.053" Components="H" Color="255,255,255,255">
						<Properties IsBackboneAtom="0" RelativeVelocity="11.4187750409783,8.9239280836798,-7.34799741698929"/>
					</Atom3d>
					<Atom3d ID="716" HasProperties="1" Name="C" UserID="275" DisplayStyle="CPK" XYZ="24.8805620405515,-0.79402613502055,12.9196789534193" Connections="717,694,718" ForcefieldType="c3a" Charge="0.1137" Components="C" Color="255,128,0,255">
						<Properties IsBackboneAtom="0" RelativeVelocity="4.28211013941314,-5.76965067992144,-1.52358300345044"/>
					</Atom3d>
					<Atom3d ID="719" HasProperties="1" Name="C" UserID="276" DisplayStyle="CPK" XYZ="27.9544360556576,-6.20531489068242,12.4261464396948" Connections="720,696,721" ForcefieldType="c3a" Charge="-0.1268" Components="C" Color="130,130,130,255">
						<Properties IsBackboneAtom="0" RelativeVelocity="-3.40739310602446,4.077413320778,-3.35239571671088"/>
					</Atom3d>
					<Atom3d ID="722" HasProperties="1" Name="H" UserID="277" DisplayStyle="CPK" XYZ="27.4341421892817,-5.32694822743746,14.3244270723559" Connections="697" ForcefieldType="h1" Charge="0.1268" Components="H" Color="255,255,255,255">
						<Properties IsBackboneAtom="0" RelativeVelocity="-26.0309509606764,-13.7144032739418,18.3585214498161"/>
					</Atom3d>
					<Atom3d ID="723" HasProperties="1" Name="C" UserID="278" DisplayStyle="CPK" XYZ="26.2337032053559,-6.33916033056432,10.8886404182056" Connections="724,725,699" ForcefieldType="c3a" Components="C" Color="128,128,128,255">
						<Properties IsBackboneAtom="1" RelativeVelocity="-0.612380461831222,4.88183958763618,12.3931609590967"/>
					</Atom3d>
					<Atom3d ID="726" HasProperties="1" Name="H" UserID="279" DisplayStyle="CPK" XYZ="24.2625326915656,-5.72450111817917,11.478623477391" Connections="700" ForcefieldType="h1" Charge="0.1268" Components="H" Color="255,255,255,255">
						<Properties IsBackboneAtom="0" RelativeVelocity="0.508971106674194,3.14863044721715,0.2992935110969"/>
					</Atom3d>
					<Atom3d ID="727" HasProperties="1" Name="C" UserID="280" DisplayStyle="CPK" XYZ="24.2924406434994,-1.55348728358092,11.9656313203543" Connections="702,717,728" ForcefieldType="c3a" Components="C" Color="255,128,0,255">
						<Properties IsBackboneAtom="0" RelativeVelocity="1.94173711710319,7.86875715232367,-1.96552605660041"/>
					</Atom3d>
					<Atom3d ID="729" HasProperties="1" Name="H" UserID="281" DisplayStyle="CPK" XYZ="23.7403081618637,-3.59013203672142,11.5800634598931" Connections="703" ForcefieldType="h1" Charge="0.1268" Components="H" Color="255,255,255,255">
						<Properties IsBackboneAtom="0" RelativeVelocity="42.9784298531391,3.16627033214254,-21.1870378678666"/>
					</Atom3d>
					<Atom3d ID="730" HasProperties="1" Name="C" UserID="282" DisplayStyle="CPK" XYZ="22.1189038911991,-7.31832076749981,14.2457840453022" Connections="705,731,732" ForcefieldType="c3a" Charge="-0.1268" Components="C" Color="130,130,130,255">
						<Properties IsBackboneAtom="0" RelativeVelocity="1.74700255455139,-0.249895976735578,-0.921752969467292"/>
					</Atom3d>
					<Atom3d ID="733" HasProperties="1" Name="H" UserID="283" DisplayStyle="CPK" XYZ="24.2424774530392,-7.39893972267969,14.0079264892415" Connections="706" ForcefieldType="h1" Charge="0.1268" Components="H" Color="255,255,255,255">
						<Properties IsBackboneAtom="0" RelativeVelocity="0.928983090041709,1.39542186922737,-35.4184611092188"/>
					</Atom3d>
					<Atom3d ID="734" HasProperties="1" Name="C" UserID="284" DisplayStyle="CPK" XYZ="21.1241727045841,-5.27237816883949,14.387726496185" Connections="735,708,736" ForcefieldType="c3a" Charge="-0.1268" Components="C" Color="130,130,130,255">
						<Properties IsBackboneAtom="0" RelativeVelocity="2.03803079681129,-5.52057358461625,1.88418654293925"/>
					</Atom3d>
					<Atom3d ID="737" HasProperties="1" Name="H" UserID="285" DisplayStyle="CPK" XYZ="22.3714076530606,-3.54430011216911,14.2842666230294" Connections="709" ForcefieldType="h1" Charge="0.1268" Components="H" Color="255,255,255,255">
						<Properties IsBackboneAtom="0" RelativeVelocity="-7.80580011421866,3.24145119394438,25.6253183987568"/>
					</Atom3d>
					<Atom3d ID="738" HasProperties="1" Name="H" UserID="286" DisplayStyle="CPK" XYZ="25.0070971439959,0.327319036402936,12.7578956704943" Connections="718" ForcefieldType="h1" Charge="0.1268" Components="H" Color="255,255,255,255">
						<Properties IsBackboneAtom="0" RelativeVelocity="2.98343862808774,-4.79112966307231,4.242972517535"/>
					</Atom3d>
					<Atom3d ID="739" HasProperties="1" Name="C" UserID="287" DisplayStyle="CPK" XYZ="27.5208380880723,-6.53659170559171,11.203629411425" Connections="740,725,720" ForcefieldType="c3a" Charge="-0.03" Components="C" Color="130,130,130,255">
						<Properties IsBackboneAtom="0" RelativeVelocity="-6.54144361905732,-5.00754695954117,-5.65130142110961"/>
					</Atom3d>
					<Atom3d ID="741" HasProperties="1" Name="H" UserID="288" DisplayStyle="CPK" XYZ="29.0407982682475,-6.39343938211498,12.7160193002604" Connections="721" ForcefieldType="h1" Charge="0.1268" Components="H" Color="255,255,255,255">
						<Properties IsBackboneAtom="0" RelativeVelocity="-1.02360063363255,-3.32283999824455,-17.0888695245959"/>
					</Atom3d>
					<Atom3d ID="742" HasProperties="1" Name="C" UserID="289" DisplayStyle="CPK" XYZ="26.0857720689684,-6.700761878592,9.60736020320537" Connections="743,744,724" ForcefieldType="c3a" Components="C" Color="128,128,128,255">
						<Properties IsBackboneAtom="1" RelativeVelocity="3.94446344792915,-5.9850186111152,-1.95541773475249"/>
					</Atom3d>
					<Atom3d ID="745" HasProperties="1" Name="C" UserID="290" DisplayStyle="CPK" XYZ="23.8273109486712,-1.10524851970991,10.7678438819696" Connections="728,746,747" ForcefieldType="c3a" Components="C" Color="130,130,130,255">
						<Properties IsBackboneAtom="0" RelativeVelocity="-5.1713527122932,4.41658904592149,2.3611696992672"/>
					</Atom3d>
					<Atom3d ID="748" HasProperties="1" Name="C" UserID="291" DisplayStyle="CPK" XYZ="20.980256607276,-6.61204087462336,14.3841415739482" Connections="731,735,749" ForcefieldType="c3a" Charge="0.042" Components="C" Color="130,130,130,255">
						<Properties IsBackboneAtom="0" RelativeVelocity="3.61065786157306,-3.9662601721253,3.37578345083574"/>
					</Atom3d>
					<Atom3d ID="750" HasProperties="1" Name="H" UserID="292" DisplayStyle="CPK" XYZ="22.0334554108148,-8.45509190511736,14.2528476415653" Connections="732" ForcefieldType="h1" Charge="0.1268" Components="H" Color="255,255,255,255">
						<Properties IsBackboneAtom="0" RelativeVelocity="12.1754299805,-1.10090950199177,-11.7256457806675"/>
					</Atom3d>
					<Atom3d ID="751" HasProperties="1" Name="H" UserID="293" DisplayStyle="CPK" XYZ="20.2109128830434,-4.60131794500969,14.5111551430432" Connections="736" ForcefieldType="h1" Charge="0.1268" Components="H" Color="255,255,255,255">
						<Properties IsBackboneAtom="0" RelativeVelocity="8.91298182241523,-0.290841167187387,24.3194251250783"/>
					</Atom3d>
					<Atom3d ID="752" HasProperties="1" Name="N" UserID="294" DisplayStyle="CPK" XYZ="28.0664014594847,-7.01695584018302,10.1602692789821" Connections="753,740,754" ForcefieldType="n3a" Charge="-0.001" Components="N" Color="255,0,0,255">
						<Properties IsBackboneAtom="0" RelativeVelocity="-3.72228923899162,-0.570550276791055,1.94339071272578"/>
					</Atom3d>
					<Atom3d ID="755" HasProperties="1" Name="C" UserID="295" DisplayStyle="CPK" XYZ="27.2744416968977,-7.13422797987446,9.17242922629371" Connections="756,743,753" ForcefieldType="c3a" Charge="-0.03" Components="C" Color="130,130,130,255">
						<Properties IsBackboneAtom="0" RelativeVelocity="2.31694750742186,-6.45407077086008,-10.8375270669405"/>
					</Atom3d>
					<Atom3d ID="757" HasProperties="1" Name="C" UserID="296" DisplayStyle="CPK" XYZ="25.0190227076722,-6.64716565765491,8.80499594348574" Connections="758,744,759" ForcefieldType="c3a" Charge="-0.1268" Components="C" Color="128,128,128,255">
						<Properties IsBackboneAtom="1" RelativeVelocity="0.814609104608494,6.30823800310321,8.15491696914915"/>
					</Atom3d>
					<Atom3d ID="760" HasProperties="1" Name="C" UserID="297" DisplayStyle="CPK" XYZ="24.0646634941365,0.139694632530166,10.2887054814508" Connections="746,761,762" ForcefieldType="c3a" Charge="-0.1268" Components="C" Color="130,130,130,255">
						<Properties IsBackboneAtom="0" RelativeVelocity="-1.15340606284672,-3.61661417226948,-1.08549621643668"/>
					</Atom3d>
					<Atom3d ID="763" HasProperties="1" Name="C" UserID="298" DisplayStyle="CPK" XYZ="23.1072302292322,-1.9061069532092,9.94903193958889" Connections="747,764,765" ForcefieldType="c3a" Charge="-0.1268" Components="C" Color="130,130,130,255">
						<Properties IsBackboneAtom="0" RelativeVelocity="-2.13913017022105,-1.54284706640614,-4.93020510987012"/>
					</Atom3d>
					<Atom3d ID="766" HasProperties="1" Name="O" UserID="299" DisplayStyle="CPK" XYZ="19.7900204554292,-7.28715311836792,14.5146261369543" Connections="749,767" ForcefieldType="o2e" Charge="-0.202" Components="O" Color="0,0,255,255">
						<Properties IsBackboneAtom="0" RelativeVelocity="-5.66123673840434,6.58750443202563,-3.87561087548855"/>
					</Atom3d>
					<Atom3d ID="768" HasProperties="1" Name="C" UserID="300" DisplayStyle="CPK" XYZ="29.4983505558206,-7.3643170428673,10.096204621233" Connections="754,769,770,771" ForcefieldType="c4" Charge="-0.045" Components="C" Color="130,130,130,255">
						<Properties IsBackboneAtom="0" RelativeVelocity="1.64165360785035,2.31590029808662,1.35683062404988"/>
					</Atom3d>
					<Atom3d ID="772" HasProperties="1" Name="C" UserID="301" DisplayStyle="CPK" XYZ="27.3774870373785,-7.54942637510488,7.90456974259559" Connections="773,756,774" ForcefieldType="c3a" Charge="-0.1268" Components="C" Color="130,130,130,255">
						<Properties IsBackboneAtom="0" RelativeVelocity="3.21622822363464,1.88243380599124,2.85069143642821"/>
					</Atom3d>
					<Atom3d ID="775" HasProperties="1" Name="C" UserID="302" DisplayStyle="CPK" XYZ="25.0884349734936,-7.01048072597685,7.5037808503963" Connections="776,777,758" ForcefieldType="c3a" Components="C" Color="128,128,128,255">
						<Properties IsBackboneAtom="1" RelativeVelocity="0.8093255944224,4.53790040344728,-4.03920603938417"/>
					</Atom3d>
					<Atom3d ID="778" HasProperties="1" Name="H" UserID="303" DisplayStyle="CPK" XYZ="24.0315020626752,-6.28352599726605,9.24336693888753" Connections="759" ForcefieldType="h1" Charge="0.1268" Components="H" Color="255,255,255,255">
						<Properties IsBackboneAtom="0" RelativeVelocity="6.3155417233094,21.6037073759381,7.85892393611915"/>
					</Atom3d>
					<Atom3d ID="779" HasProperties="1" Name="C" UserID="304" DisplayStyle="CPK" XYZ="23.6810942038696,0.558775592104013,9.06601035637386" Connections="761,780,781" ForcefieldType="c3a" Charge="-0.1268" Components="C" Color="130,130,130,255">
						<Properties IsBackboneAtom="0" RelativeVelocity="-2.73844976333584,4.32881410305248,3.32457513650451"/>
					</Atom3d>
					<Atom3d ID="782" HasProperties="1" Name="H" UserID="305" DisplayStyle="CPK" XYZ="24.6183989083452,0.901636173359022,10.9309064904213" Connections="762" ForcefieldType="h1" Charge="0.1268" Components="H" Color="255,255,255,255">
						<Properties IsBackboneAtom="0" RelativeVelocity="7.46901404452012,-10.9529632758657,0.184090344514632"/>
					</Atom3d>
					<Atom3d ID="783" HasProperties="1" Name="C" UserID="306" DisplayStyle="CPK" XYZ="22.721124004672,-1.50365105126792,8.73458674924538" Connections="784,764,785" ForcefieldType="c3a" Components="C" Color="130,130,130,255">
						<Properties IsBackboneAtom="0" RelativeVelocity="-4.08356572599559,1.80562778341556,1.32098605883485"/>
					</Atom3d>
					<Atom3d ID="786" HasProperties="1" Name="H" UserID="307" DisplayStyle="CPK" XYZ="22.8145433548648,-2.95396514977655,10.2895132899917" Connections="765" ForcefieldType="h1" Charge="0.1268" Components="H" Color="255,255,255,255">
						<Properties IsBackboneAtom="0" RelativeVelocity="-3.20847149398858,-1.80239935597908,-6.64823214148345"/>
					</Atom3d>
					<Atom3d ID="787" HasProperties="1" Name="C" UserID="308" DisplayStyle="CPK" XYZ="18.596814030039,-6.54378349427735,14.6111889061101" Connections="767,788,789,790" ForcefieldType="c4o" Charge="0.001" Components="C" Color="130,130,130,255">
						<Properties IsBackboneAtom="0" RelativeVelocity="0.708887002440506,5.42924183785182,-1.04779325111718"/>
					</Atom3d>
					<Atom3d ID="791" HasProperties="1" Name="C" UserID="309" DisplayStyle="CPK" XYZ="30.3360023329632,-6.13593032233554,9.7177940570688" Connections="769,792,793,794" ForcefieldType="c4" Charge="-0.159" Components="C" Color="130,130,130,255">
						<Properties IsBackboneAtom="0" RelativeVelocity="1.5936127273498,-8.59012928503225,1.80049562837676"/>
					</Atom3d>
					<Atom3d ID="795" HasProperties="1" Name="H" UserID="310" DisplayStyle="CPK" XYZ="29.6530972771455,-8.18043283407663,9.31543037467357" Connections="770" ForcefieldType="h1" Charge="0.053" Components="H" Color="255,255,255,255">
						<Properties IsBackboneAtom="0" RelativeVelocity="-3.68068226320461,-5.75475167117009,8.73793036238937"/>
					</Atom3d>
					<Atom3d ID="796" HasProperties="1" Name="H" UserID="311" DisplayStyle="CPK" XYZ="29.8425184473368,-7.74661441947771,11.1135527105311" Connections="771" ForcefieldType="h1" Charge="0.053" Components="H" Color="255,255,255,255">
						<Properties IsBackboneAtom="0" RelativeVelocity="12.8273039795646,-17.1756710545473,-9.75177459837108"/>
					</Atom3d>
					<Atom3d ID="797" HasProperties="1" Name="C" UserID="312" DisplayStyle="CPK" XYZ="26.2930011415111,-7.48660828884497,7.10587189002348" Connections="777,773,798" ForcefieldType="c3a" Charge="-0.1268" Components="C" Color="130,130,130,255">
						<Properties IsBackboneAtom="0" RelativeVelocity="5.18346636758807,5.18731733568558,1.06868351024173"/>
					</Atom3d>
					<Atom3d ID="799" HasProperties="1" Name="H" UserID="313" DisplayStyle="CPK" XYZ="28.3631307432166,-7.95175647666938,7.4968481083531" Connections="774" ForcefieldType="h1" Charge="0.1268" Components="H" Color="255,255,255,255">
						<Properties IsBackboneAtom="0" RelativeVelocity="-7.49785880778525,-8.72998674488471,-12.577913964727"/>
					</Atom3d>
					<Atom3d ID="800" HasProperties="1" Name="C" UserID="314" DisplayStyle="CPK" XYZ="24.01672479478,-6.8753823458349,6.67640582628421" Connections="801,802,776" ForcefieldType="c3a" Components="C" Color="255,128,0,255">
						<Properties IsBackboneAtom="1" RelativeVelocity="-2.68909486930861,1.76483698105042,3.29841041630194"/>
					</Atom3d>
					<Atom3d ID="803" HasProperties="1" Name="C" UserID="315" DisplayStyle="CPK" XYZ="23.0110465434291,-0.28305888318963,8.27059151139637" Connections="780,784,804" ForcefieldType="c3a" Charge="-0.03" Components="C" Color="130,130,130,255">
						<Properties IsBackboneAtom="0" RelativeVelocity="2.85534710451126,-4.19778284876191,-0.991768939434223"/>
					</Atom3d>
					<Atom3d ID="805" HasProperties="1" Name="H" UserID="316" DisplayStyle="CPK" XYZ="23.9284327187681,1.61734836999153,8.72272142635165" Connections="781" ForcefieldType="h1" Charge="0.1268" Components="H" Color="255,255,255,255">
						<Properties IsBackboneAtom="0" RelativeVelocity="-8.74597374140186,4.21925715424829,-1.34165765603235"/>
					</Atom3d>
					<Atom3d ID="806" HasProperties="1" Name="C" UserID="317" DisplayStyle="CPK" XYZ="22.0580105748785,-2.14981809623553,7.76621671706484" Connections="785,807,808" ForcefieldType="c3a" Components="C" Color="130,130,130,255">
						<Properties IsBackboneAtom="0" RelativeVelocity="7.89298710366642,-0.362624985478616,-2.55827495112076"/>
					</Atom3d>
					<Atom3d ID="809" HasProperties="1" Name="H" UserID="318" DisplayStyle="CPK" XYZ="17.7651170222701,-7.21086243308508,15.0147799530622" Connections="788" ForcefieldType="h1" Charge="0.053" Components="H" Color="255,255,255,255">
						<Properties IsBackboneAtom="0" RelativeVelocity="12.3409974183322,-14.7661776357469,-10.4571872474262"/>
					</Atom3d>
					<Atom3d ID="810" HasProperties="1" Name="H" UserID="319" DisplayStyle="CPK" XYZ="18.3060345841562,-6.15615258819243,13.5793025019878" Connections="789" ForcefieldType="h1" Charge="0.053" Components="H" Color="255,255,255,255">
						<Properties IsBackboneAtom="0" RelativeVelocity="13.4948735413097,22.445752707401,1.7414899399609"/>
					</Atom3d>
					<Atom3d ID="811" HasProperties="1" Name="H" UserID="320" DisplayStyle="CPK" XYZ="18.7539795518544,-5.66294491474334,15.3176040475598" Connections="790" ForcefieldType="h1" Charge="0.053" Components="H" Color="255,255,255,255">
						<Properties IsBackboneAtom="0" RelativeVelocity="-3.57432252060814,-10.9769137799668,20.3622060287818"/>
					</Atom3d>
					<Atom3d ID="812" HasProperties="1" Name="H" UserID="321" DisplayStyle="CPK" XYZ="30.2966978422046,-5.98229097536739,8.58887861976543" Connections="792" ForcefieldType="h1" Charge="0.053" Components="H" Color="255,255,255,255">
						<Properties IsBackboneAtom="0" RelativeVelocity="27.0392061529545,9.16975368870639,3.33160241647968"/>
					</Atom3d>
					<Atom3d ID="813" HasProperties="1" Name="H" UserID="322" DisplayStyle="CPK" XYZ="31.4168338902936,-6.29855804350547,10.0417621504024" Connections="793" ForcefieldType="h1" Charge="0.053" Components="H" Color="255,255,255,255">
						<Properties IsBackboneAtom="0" RelativeVelocity="3.64750069153046,-1.88301374142695,-1.68485978513103"/>
					</Atom3d>
					<Atom3d ID="814" HasProperties="1" Name="H" UserID="323" DisplayStyle="CPK" XYZ="29.9168964687971,-5.2141832930097,10.2415617966854" Connections="794" ForcefieldType="h1" Charge="0.053" Components="H" Color="255,255,255,255">
						<Properties IsBackboneAtom="0" RelativeVelocity="-1.30596509898343,-2.66774753635036,-10.9421140231625"/>
					</Atom3d>
					<Atom3d ID="815" HasProperties="1" Name="H" UserID="324" DisplayStyle="CPK" XYZ="26.4325481877275,-7.86443011922208,6.03939299060952" Connections="798" ForcefieldType="h1" Charge="0.1268" Components="H" Color="255,255,255,255">
						<Properties IsBackboneAtom="0" RelativeVelocity="-13.8011584300573,-4.503156605676,2.01762332355162"/>
					</Atom3d>
					<Atom3d ID="816" HasProperties="1" Name="C" UserID="325" DisplayStyle="CPK" XYZ="22.8994625398406,-6.22593465670448,7.06439608746481" Connections="817,801,818" ForcefieldType="c3a" Charge="-0.1268" Components="C" Color="255,128,0,255">
						<Properties IsBackboneAtom="1" RelativeVelocity="0.967631490375873,-4.67155286001221,1.5818413262394"/>
					</Atom3d>
					<Atom3d ID="819" HasProperties="1" Name="C" UserID="326" DisplayStyle="CPK" XYZ="23.9427491171254,-7.32906721508723,5.40314259798967" Connections="802,820,821" ForcefieldType="c3a" Charge="0.1137" Components="C" Color="255,128,0,255">
						<Properties IsBackboneAtom="0" RelativeVelocity="-3.31509259262026,-2.23076963948786,1.73881736060489"/>
					</Atom3d>
					<Atom3d ID="822" HasProperties="1" Name="N" UserID="327" DisplayStyle="CPK" XYZ="22.543648278612,-0.242105403088727,7.08856704273527" Connections="804,823,824" ForcefieldType="n3a" Charge="-0.001" Components="N" Color="255,0,0,255">
						<Properties IsBackboneAtom="0" RelativeVelocity="-3.04339584760572,-0.0556867141539582,10.168529191119"/>
					</Atom3d>
					<Atom3d ID="825" HasProperties="1" Name="C" UserID="328" DisplayStyle="CPK" XYZ="21.9768760192571,-1.31910731400939,6.71813104300125" Connections="823,807,826" ForcefieldType="c3a" Charge="-0.03" Components="C" Color="130,130,130,255">
						<Properties IsBackboneAtom="0" RelativeVelocity="2.78577602049606,0.0440288557964212,-5.88990526658139"/>
					</Atom3d>
					<Atom3d ID="827" HasProperties="1" Name="C" UserID="329" DisplayStyle="CPK" XYZ="21.5611019248752,-3.38978223222466,7.72156668892736" Connections="808,828,829" ForcefieldType="c3a" Charge="-0.1268" Components="C" Color="130,130,130,255">
						<Properties IsBackboneAtom="0" RelativeVelocity="1.04954090628108,-5.19077509747622,2.46323864518089"/>
					</Atom3d>
					<Atom3d ID="830" HasProperties="1" Name="C" UserID="330" DisplayStyle="CPK" XYZ="21.8597600101242,-6.07512702531727,6.23628633144405" Connections="831,817,832" ForcefieldType="c3a" Components="C" Color="255,128,0,255">
						<Properties IsBackboneAtom="1" RelativeVelocity="-0.258097709380792,2.73958780631768,7.13294083732615"/>
					</Atom3d>
					<Atom3d ID="833" HasProperties="1" Name="H" UserID="331" DisplayStyle="CPK" XYZ="22.8524478471633,-5.80166200844946,8.12145913909777" Connections="818" ForcefieldType="h1" Charge="0.1268" Components="H" Color="255,255,255,255">
						<Properties IsBackboneAtom="0" RelativeVelocity="14.8219062560904,7.69867388990704,-2.76699518377288"/>
					</Atom3d>
					<Atom3d ID="834" HasProperties="1" Name="N" UserID="332" DisplayStyle="CPK" XYZ="22.9587721430352,-7.21598486384038,4.60742305173181" Connections="820,835" ForcefieldType="n2a" Charge="-0.481" Components="N" Color="255,0,0,255">
						<Properties IsBackboneAtom="0" RelativeVelocity="2.06946295468048,-10.0591910486982,6.72035089032386"/>
					</Atom3d>
					<Atom3d ID="836" HasProperties="1" Name="H" UserID="333" DisplayStyle="CPK" XYZ="24.8281691239835,-7.87928830877965,4.94174459623435" Connections="821" ForcefieldType="h1" Charge="0.1268" Components="H" Color="255,255,255,255">
						<Properties IsBackboneAtom="0" RelativeVelocity="-6.6740064403631,-11.8252795036716,6.73461747252658"/>
					</Atom3d>
					<Atom3d ID="837" HasProperties="1" Name="C" UserID="334" DisplayStyle="CPK" XYZ="22.6821617596342,0.936142412126898,6.21199131211371" Connections="824,838,839,840" ForcefieldType="c4" Charge="-0.045" Components="C" Color="130,130,130,255">
						<Properties IsBackboneAtom="0" RelativeVelocity="4.95474464223911,3.16244849081513,3.08706244797648"/>
					</Atom3d>
					<Atom3d ID="841" HasProperties="1" Name="C" UserID="335" DisplayStyle="CPK" XYZ="21.3928293265309,-1.74407778045986,5.5898291980322" Connections="826,842,843" ForcefieldType="c3a" Charge="-0.1268" Components="C" Color="130,130,130,255">
						<Properties IsBackboneAtom="0" RelativeVelocity="12.8865421715227,1.70762866014232,-3.43888352107059"/>
					</Atom3d>
					<Atom3d ID="844" HasProperties="1" Name="C" UserID="336" DisplayStyle="CPK" XYZ="20.9976776080582,-3.85109887886523,6.58821877643465" Connections="845,846,828" ForcefieldType="c3a" Components="C" Color="130,130,130,255">
						<Properties IsBackboneAtom="0" RelativeVelocity="-2.69586412668567,-5.07781067593319,0.348664790722692"/>
					</Atom3d>
					<Atom3d ID="847" HasProperties="1" Name="H" UserID="337" DisplayStyle="CPK" XYZ="21.6137517208884,-4.05848303270174,8.64334062809765" Connections="829" ForcefieldType="h1" Charge="0.1268" Components="H" Color="255,255,255,255">
						<Properties IsBackboneAtom="0" RelativeVelocity="-8.08962620812945,-5.70345609751427,2.61332434766228"/>
					</Atom3d>
					<Atom3d ID="848" HasProperties="1" Name="C" UserID="338" DisplayStyle="CPK" XYZ="20.573116933024,-5.3178536821518,6.51871208430855" Connections="831,849,845,850" ForcefieldType="c44" Components="C" Color="255,128,0,255">
						<Properties IsBackboneAtom="1" RelativeVelocity="4.49792838113701,2.87250742761504,-0.995322935031033"/>
					</Atom3d>
					<Atom3d ID="851" HasProperties="1" Name="C" UserID="339" DisplayStyle="CPK" XYZ="21.9296977987842,-6.60471690384652,5.01022515585911" Connections="832,835,852" ForcefieldType="c3a" Charge="0.2405" Components="C" Color="255,128,0,255">
						<Properties IsBackboneAtom="0" RelativeVelocity="3.13559409347842,0.230248255137372,-4.25392161802532"/>
					</Atom3d>
					<Atom3d ID="853" HasProperties="1" Name="C" UserID="340" DisplayStyle="CPK" XYZ="23.9866974691496,0.85932028363642,5.40796059555295" Connections="838,854,855,856" ForcefieldType="c4" Charge="-0.159" Components="C" Color="130,130,130,255">
						<Properties IsBackboneAtom="0" RelativeVelocity="-1.9941156762557,-5.19196893098722,-6.72600384427456"/>
					</Atom3d>
					<Atom3d ID="857" HasProperties="1" Name="H" UserID="341" DisplayStyle="CPK" XYZ="22.6878522840313,1.88119580701361,6.84951908033847" Connections="839" ForcefieldType="h1" Charge="0.053" Components="H" Color="255,255,255,255">
						<Properties IsBackboneAtom="0" RelativeVelocity="-5.94069607921028,11.0399753040969,-8.49311186743896"/>
					</Atom3d>
					<Atom3d ID="858" HasProperties="1" Name="H" UserID="342" DisplayStyle="CPK" XYZ="21.8030565571003,0.976071859525983,5.48729852298108" Connections="840" ForcefieldType="h1" Charge="0.053" Components="H" Color="255,255,255,255">
						<Properties IsBackboneAtom="0" RelativeVelocity="-2.88310915781712,-11.8233499601799,11.7692556700274"/>
					</Atom3d>
					<Atom3d ID="859" HasProperties="1" Name="C" UserID="343" DisplayStyle="CPK" XYZ="20.9277929171884,-3.00711790042486,5.5367122201009" Connections="842,846,860" ForcefieldType="c3a" Charge="-0.1268" Components="C" Color="130,130,130,255">
						<Properties IsBackboneAtom="0" RelativeVelocity="-5.94339622083133,1.64415090991321,1.95559236874017"/>
					</Atom3d>
					<Atom3d ID="861" HasProperties="1" Name="H" UserID="344" DisplayStyle="CPK" XYZ="21.2969083234343,-1.04075710893676,4.69778707420301" Connections="843" ForcefieldType="h1" Charge="0.1268" Components="H" Color="255,255,255,255">
						<Properties IsBackboneAtom="0" RelativeVelocity="32.082462233056,8.51658492302209,-0.134568954777727"/>
					</Atom3d>
					<Atom3d ID="862" HasProperties="1" Name="C" UserID="345" DisplayStyle="CPK" XYZ="19.9241973379849,-5.73364416742645,5.21732880044123" Connections="849,863,864" ForcefieldType="c3a" Components="C" Color="255,128,0,255">
						<Properties IsBackboneAtom="1" RelativeVelocity="-1.98055033762331,2.08427291479731,4.65611464183865"/>
					</Atom3d>
					<Atom3d ID="865" HasProperties="1" Name="C" UserID="346" DisplayStyle="CPK" XYZ="19.8206052670783,-5.80134352258032,7.74420309888923" Connections="850,866,867" ForcefieldType="c3a" Components="C" Color="130,130,130,255">
						<Properties IsBackboneAtom="0" RelativeVelocity="0.946136123086361,6.57206592567738,-3.53337544541159"/>
					</Atom3d>
					<Atom3d ID="868" HasProperties="1" Name="C" UserID="347" DisplayStyle="CPK" XYZ="20.7561228188236,-6.3913790952837,4.39549917149864" Connections="852,869,863" ForcefieldType="c3a" Charge="0.2405" Components="C" Color="255,128,0,255">
						<Properties IsBackboneAtom="0" RelativeVelocity="-0.447335170752041,1.08971698861568,2.93098082209742"/>
					</Atom3d>
					<Atom3d ID="870" HasProperties="1" Name="H" UserID="348" DisplayStyle="CPK" XYZ="23.7967302610968,1.21253209081536,4.34083649984222" Connections="854" ForcefieldType="h1" Charge="0.053" Components="H" Color="255,255,255,255">
						<Properties IsBackboneAtom="0" RelativeVelocity="-16.3181267710773,-7.44501226723594,-4.92181775262804"/>
					</Atom3d>
					<Atom3d ID="871" HasProperties="1" Name="H" UserID="349" DisplayStyle="CPK" XYZ="24.3597457038176,-0.217780876469952,5.39098820559079" Connections="855" ForcefieldType="h1" Charge="0.053" Components="H" Color="255,255,255,255">
						<Properties IsBackboneAtom="0" RelativeVelocity="32.1521674399139,6.01990236053322,32.2720995738349"/>
					</Atom3d>
					<Atom3d ID="872" HasProperties="1" Name="H" UserID="350" DisplayStyle="CPK" XYZ="24.7728774339496,1.52613126942568,5.89466803199741" Connections="856" ForcefieldType="h1" Charge="0.053" Components="H" Color="255,255,255,255">
						<Properties IsBackboneAtom="0" RelativeVelocity="22.3531231078181,-20.3811379009988,-25.2443290662393"/>
					</Atom3d>
					<Atom3d ID="873" HasProperties="1" Name="H" UserID="351" DisplayStyle="CPK" XYZ="20.453099152189,-3.39988430451144,4.5775457393458" Connections="860" ForcefieldType="h1" Charge="0.1268" Components="H" Color="255,255,255,255">
						<Properties IsBackboneAtom="0" RelativeVelocity="-13.9378379694779,27.5542977964814,-4.69781316335796"/>
					</Atom3d>
					<Atom3d ID="874" HasProperties="1" Name="C" UserID="352" DisplayStyle="CPK" XYZ="18.6661140546832,-5.48710828289049,4.82689524666663" Connections="875,864,876" ForcefieldType="c3a" Charge="-0.1268" Components="C" Color="255,128,0,255">
						<Properties IsBackboneAtom="1" RelativeVelocity="8.088483135347,5.85003081935113,-3.13451235374724"/>
					</Atom3d>
					<Atom3d ID="877" HasProperties="1" Name="C" UserID="353" DisplayStyle="CPK" XYZ="20.0099316740323,-7.02507512710331,8.26917818565189" Connections="866,878,879" ForcefieldType="c3a" Charge="-0.1268" Components="C" Color="130,130,130,255">
						<Properties IsBackboneAtom="0" RelativeVelocity="-3.65655811661336,1.65890439630431,4.11972551743948"/>
					</Atom3d>
					<Atom3d ID="880" HasProperties="1" Name="C" UserID="354" DisplayStyle="CPK" XYZ="18.9241978662767,-5.00604046400766,8.3549185373818" Connections="867,881,882" ForcefieldType="c3a" Charge="-0.1268" Components="C" Color="130,130,130,255">
						<Properties IsBackboneAtom="0" RelativeVelocity="0.448017115773227,1.48106416586675,-9.24215828201034"/>
					</Atom3d>
					<Atom3d ID="883" HasProperties="1" Name="N" UserID="355" DisplayStyle="CPK" XYZ="20.4027614039824,-6.76039458329757,3.24278599810841" Connections="869,884" ForcefieldType="n2a" Charge="-0.481" Components="N" Color="255,0,0,255">
						<Properties IsBackboneAtom="0" RelativeVelocity="-1.67611565177161,-0.983907860376615,1.84955152893822"/>
					</Atom3d>
					<Atom3d ID="885" HasProperties="1" Name="C" UserID="356" DisplayStyle="CPK" XYZ="18.252018233642,-5.88714805650589,3.6048045869683" Connections="886,875,8" ForcefieldType="c3a" Components="C" Color="255,128,0,255">
						<Properties IsBackboneAtom="1" RelativeVelocity="1.31251608877582,-1.15246911568636,0.748523834478792"/>
					</Atom3d>
					<Atom3d ID="887" HasProperties="1" Name="H" UserID="357" DisplayStyle="CPK" XYZ="17.9461356936501,-4.94167405209893,5.52240413664385" Connections="876" ForcefieldType="h1" Charge="0.1268" Components="H" Color="255,255,255,255">
						<Properties IsBackboneAtom="0" RelativeVelocity="-10.9812575990171,-10.9184045215262,-9.72497023800855"/>
					</Atom3d>
					<Atom3d ID="888" HasProperties="1" Name="C" UserID="358" DisplayStyle="CPK" XYZ="19.3752232648848,-7.40864682042287,9.38753430131513" Connections="878,889,890" ForcefieldType="c3a" Charge="-0.1268" Components="C" Color="130,130,130,255">
						<Properties IsBackboneAtom="0" RelativeVelocity="1.23042397698093,-3.77469133295565,1.17922356934313"/>
					</Atom3d>
					<Atom3d ID="891" HasProperties="1" Name="H" UserID="359" DisplayStyle="CPK" XYZ="20.7207306443684,-7.75870257960871,7.7630600757091" Connections="879" ForcefieldType="h1" Charge="0.1268" Components="H" Color="255,255,255,255">
						<Properties IsBackboneAtom="0" RelativeVelocity="5.55799747763388,7.0499749655194,9.24631397486273"/>
					</Atom3d>
					<Atom3d ID="892" HasProperties="1" Name="C" UserID="360" DisplayStyle="CPK" XYZ="18.2912810896052,-5.39690246232644,9.47134294238107" Connections="893,881,894" ForcefieldType="c3a" Charge="-0.1268" Components="C" Color="130,130,130,255">
						<Properties IsBackboneAtom="0" RelativeVelocity="0.936338941276983,2.59832438891111,-1.36014503256526"/>
					</Atom3d>
					<Atom3d ID="895" HasProperties="1" Name="H" UserID="361" DisplayStyle="CPK" XYZ="18.6890206145794,-3.97683333501976,7.9247740239482" Connections="882" ForcefieldType="h1" Charge="0.1268" Components="H" Color="255,255,255,255">
						<Properties IsBackboneAtom="0" RelativeVelocity="-14.3105401770144,-10.6564648201065,-30.2145388094643"/>
					</Atom3d>
					<Atom3d ID="896" HasProperties="1" Name="C" UserID="362" DisplayStyle="CPK" XYZ="19.2140710539944,-6.50841905608534,2.88135263560359" Connections="884,886,897" ForcefieldType="c3a" Charge="0.1137" Components="C" Color="255,128,0,255">
						<Properties IsBackboneAtom="0" RelativeVelocity="4.14507395426324,-0.304242802236067,3.48058174713976"/>
					</Atom3d>
					<Atom3d ID="898" HasProperties="1" Name="C" UserID="363" DisplayStyle="CPK" XYZ="18.4728789235105,-6.6206670265967,10.0001817155032" Connections="889,893,899" ForcefieldType="c3a" Charge="0.042" Components="C" Color="130,130,130,255">
						<Properties IsBackboneAtom="0" RelativeVelocity="-1.75847929023656,-2.20390193767623,1.82931834870318"/>
					</Atom3d>
					<Atom3d ID="900" HasProperties="1" Name="H" UserID="364" DisplayStyle="CPK" XYZ="19.5946596342175,-8.42905230492583,9.84603215684208" Connections="890" ForcefieldType="h1" Charge="0.1268" Components="H" Color="255,255,255,255">
						<Properties IsBackboneAtom="0" RelativeVelocity="-2.8738813209997,-18.1235427392523,-28.7904102085265"/>
					</Atom3d>
					<Atom3d ID="901" HasProperties="1" Name="H" UserID="365" DisplayStyle="CPK" XYZ="17.5827838728401,-4.65835066027742,9.97351112739347" Connections="894" ForcefieldType="h1" Charge="0.1268" Components="H" Color="255,255,255,255">
						<Properties IsBackboneAtom="0" RelativeVelocity="1.48735059167833,1.93982566425119,0.38573546449852"/>
					</Atom3d>
					<Atom3d ID="902" HasProperties="1" Name="H" UserID="366" DisplayStyle="CPK" XYZ="18.8569942436421,-6.81468219555324,1.8429408688057" Connections="897" ForcefieldType="h1" Charge="0.1268" Components="H" Color="255,255,255,255">
						<Properties IsBackboneAtom="0" RelativeVelocity="24.6761405202338,4.73334888796021,-5.06515771059852"/>
					</Atom3d>
					<Atom3d ID="903" HasProperties="1" Name="O" UserID="367" DisplayStyle="CPK" XYZ="17.8839698237691,-6.98439381247395,11.1833871403882" Connections="899,904" ForcefieldType="o2e" Charge="-0.202" Components="O" Color="0,0,255,255">
						<Properties IsBackboneAtom="0" RelativeVelocity="-0.519254977621366,-4.77102100764587,-5.51437163750572"/>
					</Atom3d>
					<Atom3d ID="905" HasProperties="1" Name="C" UserID="368" DisplayStyle="CPK" XYZ="16.7488627849421,-7.80394800492534,11.0296298444934" Connections="904,906,907,908" ForcefieldType="c4o" Charge="0.001" Components="C" Color="130,130,130,255">
						<Properties IsBackboneAtom="0" RelativeVelocity="0.685767420626169,-4.96264275813412,1.50376576679046"/>
					</Atom3d>
					<Atom3d ID="909" HasProperties="1" Name="H" UserID="369" DisplayStyle="CPK" XYZ="16.9872823864399,-8.85625944651143,11.3975927231117" Connections="906" ForcefieldType="h1" Charge="0.053" Components="H" Color="255,255,255,255">
						<Properties IsBackboneAtom="0" RelativeVelocity="-4.68819882244289,-7.43641552629458,-2.08877363821265"/>
					</Atom3d>
					<Atom3d ID="910" HasProperties="1" Name="H" UserID="370" DisplayStyle="CPK" XYZ="16.4551910399131,-7.84373913245558,9.92882399019671" Connections="907" ForcefieldType="h1" Charge="0.053" Components="H" Color="255,255,255,255">
						<Properties IsBackboneAtom="0" RelativeVelocity="1.41452019127665,17.1242773827403,0.510968098907634"/>
					</Atom3d>
					<Atom3d ID="911" HasProperties="1" Name="H" UserID="371" DisplayStyle="CPK" XYZ="15.8853701508918,-7.37518455057231,11.6380230788942" Connections="908" ForcefieldType="h1" Charge="0.053" Components="H" Color="255,255,255,255">
						<Properties IsBackboneAtom="0" RelativeVelocity="3.53090325887732,2.53410145244536,0.258557795875294"/>
					</Atom3d>
					<Bond ID="525" Connects="528,524" Type="Double"/>
					<Bond ID="526" Connects="524,531"/>
					<Bond ID="529" Connects="534,528"/>
					<Bond ID="530" Connects="528,537"/>
					<Bond ID="532" Connects="531,538" Type="Double"/>
					<Bond ID="533" Connects="531,541"/>
					<Bond ID="535" Connects="542,534"/>
					<Bond ID="536" Connects="534,546" Type="Double"/>
					<Bond ID="539" Connects="538,546"/>
					<Bond ID="540" Connects="538,548"/>
					<Bond ID="543" Connects="542,549"/>
					<Bond ID="544" Connects="542,552"/>
					<Bond ID="545" Connects="542,556"/>
					<Bond ID="547" Connects="546,560"/>
					<Bond ID="550" Connects="560,549" Type="Double"/>
					<Bond ID="551" Connects="562,549"/>
					<Bond ID="553" Connects="565,552"/>
					<Bond ID="554" Connects="552,569"/>
					<Bond ID="555" Connects="552,570"/>
					<Bond ID="557" Connects="571,556"/>
					<Bond ID="558" Connects="556,575"/>
					<Bond ID="559" Connects="556,576"/>
					<Bond ID="561" Connects="560,577"/>
					<Bond ID="563" Connects="580,562" Type="Double"/>
					<Bond ID="564" Connects="562,583"/>
					<Bond ID="566" Connects="584,565"/>
					<Bond ID="567" Connects="565,588"/>
					<Bond ID="568" Connects="565,589"/>
					<Bond ID="572" Connects="590,571"/>
					<Bond ID="573" Connects="571,594"/>
					<Bond ID="574" Connects="571,595"/>
					<Bond ID="578" Connects="577,596" Type="Double"/>
					<Bond ID="579" Connects="577,598"/>
					<Bond ID="581" Connects="596,580"/>
					<Bond ID="582" Connects="580,599"/>
					<Bond ID="585" Connects="602,584"/>
					<Bond ID="586" Connects="584,606"/>
					<Bond ID="587" Connects="584,607"/>
					<Bond ID="591" Connects="608,590"/>
					<Bond ID="592" Connects="590,612"/>
					<Bond ID="593" Connects="590,613"/>
					<Bond ID="597" Connects="596,614"/>
					<Bond ID="600" Connects="615,599"/>
					<Bond ID="601" Connects="599,618" Type="Double"/>
					<Bond ID="603" Connects="621,602"/>
					<Bond ID="604" Connects="602,625"/>
					<Bond ID="605" Connects="602,626"/>
					<Bond ID="609" Connects="627,608"/>
					<Bond ID="610" Connects="608,631"/>
					<Bond ID="611" Connects="608,632"/>
					<Bond ID="616" Connects="633,615" Type="Double"/>
					<Bond ID="617" Connects="615,635"/>
					<Bond ID="619" Connects="618,636"/>
					<Bond ID="620" Connects="618,639"/>
					<Bond ID="622" Connects="640,621"/>
					<Bond ID="623" Connects="621,644"/>
					<Bond ID="624" Connects="621,645"/>
					<Bond ID="628" Connects="646,627"/>
					<Bond ID="629" Connects="627,650"/>
					<Bond ID="630" Connects="627,651"/>
					<Bond ID="634" Connects="652,633"/>
					<Bond ID="637" Connects="654,636"/>
					<Bond ID="638" Connects="652,636" Type="Double"/>
					<Bond ID="641" Connects="658,640"/>
					<Bond ID="642" Connects="640,662"/>
					<Bond ID="643" Connects="640,663"/>
					<Bond ID="647" Connects="664,646"/>
					<Bond ID="648" Connects="646,668"/>
					<Bond ID="649" Connects="646,669"/>
					<Bond ID="653" Connects="670,652"/>
					<Bond ID="655" Connects="673,654"/>
					<Bond ID="656" Connects="654,676"/>
					<Bond ID="657" Connects="654,678"/>
					<Bond ID="659" Connects="681,658"/>
					<Bond ID="660" Connects="658,685"/>
					<Bond ID="661" Connects="658,686"/>
					<Bond ID="665" Connects="687,664"/>
					<Bond ID="666" Connects="664,691"/>
					<Bond ID="667" Connects="664,692"/>
					<Bond ID="671" Connects="676,670"/>
					<Bond ID="672" Connects="693,670" Type="Double"/>
					<Bond ID="674" Connects="695,673"/>
					<Bond ID="675" Connects="673,698" Type="Double"/>
					<Bond ID="677" Connects="676,701" Type="Double"/>
					<Bond ID="679" Connects="678,704"/>
					<Bond ID="680" Connects="678,707" Type="Double"/>
					<Bond ID="682" Connects="681,710"/>
					<Bond ID="683" Connects="681,711"/>
					<Bond ID="684" Connects="681,712"/>
					<Bond ID="688" Connects="687,713"/>
					<Bond ID="689" Connects="687,714"/>
					<Bond ID="690" Connects="687,715"/>
					<Bond ID="694" Connects="716,693"/>
					<Bond ID="696" Connects="719,695" Type="Double"/>
					<Bond ID="697" Connects="695,722"/>
					<Bond ID="699" Connects="723,698"/>
					<Bond ID="700" Connects="698,726"/>
					<Bond ID="702" Connects="701,727"/>
					<Bond ID="703" Connects="701,729"/>
					<Bond ID="705" Connects="704,730" Type="Double"/>
					<Bond ID="706" Connects="704,733"/>
					<Bond ID="708" Connects="734,707"/>
					<Bond ID="709" Connects="707,737"/>
					<Bond ID="717" Connects="727,716" Type="Double"/>
					<Bond ID="718" Connects="716,738"/>
					<Bond ID="720" Connects="739,719"/>
					<Bond ID="721" Connects="719,741"/>
					<Bond ID="724" Connects="742,723"/>
					<Bond ID="725" Connects="739,723" Type="Double"/>
					<Bond ID="728" Connects="727,745"/>
					<Bond ID="731" Connects="730,748"/>
					<Bond ID="732" Connects="730,750"/>
					<Bond ID="735" Connects="748,734" Type="Double"/>
					<Bond ID="736" Connects="734,751"/>
					<Bond ID="740" Connects="752,739"/>
					<Bond ID="743" Connects="755,742"/>
					<Bond ID="744" Connects="742,757" Type="Double"/>
					<Bond ID="746" Connects="745,760" Type="Double"/>
					<Bond ID="747" Connects="745,763"/>
					<Bond ID="749" Connects="748,766"/>
					<Bond ID="753" Connects="755,752"/>
					<Bond ID="754" Connects="752,768"/>
					<Bond ID="756" Connects="772,755" Type="Double"/>
					<Bond ID="758" Connects="775,757"/>
					<Bond ID="759" Connects="757,778"/>
					<Bond ID="761" Connects="760,779"/>
					<Bond ID="762" Connects="760,782"/>
					<Bond ID="764" Connects="783,763" Type="Double"/>
					<Bond ID="765" Connects="763,786"/>
					<Bond ID="767" Connects="766,787"/>
					<Bond ID="769" Connects="768,791"/>
					<Bond ID="770" Connects="768,795"/>
					<Bond ID="771" Connects="768,796"/>
					<Bond ID="773" Connects="797,772"/>
					<Bond ID="774" Connects="772,799"/>
					<Bond ID="776" Connects="800,775"/>
					<Bond ID="777" Connects="775,797" Type="Double"/>
					<Bond ID="780" Connects="779,803" Type="Double"/>
					<Bond ID="781" Connects="779,805"/>
					<Bond ID="784" Connects="803,783"/>
					<Bond ID="785" Connects="783,806"/>
					<Bond ID="788" Connects="787,809"/>
					<Bond ID="789" Connects="787,810"/>
					<Bond ID="790" Connects="787,811"/>
					<Bond ID="792" Connects="791,812"/>
					<Bond ID="793" Connects="791,813"/>
					<Bond ID="794" Connects="791,814"/>
					<Bond ID="798" Connects="797,815"/>
					<Bond ID="801" Connects="816,800"/>
					<Bond ID="802" Connects="800,819" Type="Double"/>
					<Bond ID="804" Connects="803,822"/>
					<Bond ID="807" Connects="825,806" Type="Double"/>
					<Bond ID="808" Connects="806,827"/>
					<Bond ID="817" Connects="830,816" Type="Double"/>
					<Bond ID="818" Connects="816,833"/>
					<Bond ID="820" Connects="819,834"/>
					<Bond ID="821" Connects="819,836"/>
					<Bond ID="823" Connects="822,825"/>
					<Bond ID="824" Connects="822,837"/>
					<Bond ID="826" Connects="825,841"/>
					<Bond ID="828" Connects="844,827" Type="Double"/>
					<Bond ID="829" Connects="827,847"/>
					<Bond ID="831" Connects="848,830"/>
					<Bond ID="832" Connects="830,851"/>
					<Bond ID="835" Connects="834,851" Type="Double"/>
					<Bond ID="838" Connects="837,853"/>
					<Bond ID="839" Connects="837,857"/>
					<Bond ID="840" Connects="837,858"/>
					<Bond ID="842" Connects="841,859" Type="Double"/>
					<Bond ID="843" Connects="841,861"/>
					<Bond ID="845" Connects="848,844"/>
					<Bond ID="846" Connects="859,844"/>
					<Bond ID="849" Connects="848,862"/>
					<Bond ID="850" Connects="848,865"/>
					<Bond ID="852" Connects="851,868"/>
					<Bond ID="854" Connects="853,870"/>
					<Bond ID="855" Connects="853,871"/>
					<Bond ID="856" Connects="853,872"/>
					<Bond ID="860" Connects="859,873"/>
					<Bond ID="863" Connects="868,862" Type="Double"/>
					<Bond ID="864" Connects="874,862"/>
					<Bond ID="866" Connects="865,877"/>
					<Bond ID="867" Connects="865,880" Type="Double"/>
					<Bond ID="869" Connects="868,883"/>
					<Bond ID="875" Connects="885,874" Type="Double"/>
					<Bond ID="876" Connects="874,887"/>
					<Bond ID="878" Connects="877,888" Type="Double"/>
					<Bond ID="879" Connects="877,891"/>
					<Bond ID="881" Connects="892,880"/>
					<Bond ID="882" Connects="880,895"/>
					<Bond ID="884" Connects="883,896" Type="Double"/>
					<Bond ID="886" Connects="896,885"/>
					<Bond ID="889" Connects="888,898"/>
					<Bond ID="890" Connects="888,900"/>
					<Bond ID="893" Connects="898,892" Type="Double"/>
					<Bond ID="894" Connects="892,901"/>
					<Bond ID="897" Connects="896,902"/>
					<Bond ID="899" Connects="898,903"/>
					<Bond ID="904" Connects="903,905"/>
					<Bond ID="906" Connects="905,909"/>
					<Bond ID="907" Connects="905,910"/>
					<Bond ID="908" Connects="905,911"/>
					<ChargeGroup ID="912" Name="CG65" NumTriggerSets="1" SwitchingCenter="531">
						<MonitorTriggerSet ID="913" Objects="524,531,541" ShouldAllowDeletions="0" EventMask="13"/>
					</ChargeGroup>
					<ChargeGroup ID="914" Name="CG66" NumTriggerSets="1" SwitchingCenter="528">
						<MonitorTriggerSet ID="915" Objects="528,537" ShouldAllowDeletions="0" EventMask="13"/>
					</ChargeGroup>
					<ChargeGroup ID="916" Name="CG67" NumTriggerSets="1" SwitchingCenter="546">
						<MonitorTriggerSet ID="917" Objects="534,546" ShouldAllowDeletions="0" EventMask="13"/>
					</ChargeGroup>
					<ChargeGroup ID="918" Name="CG68" NumTriggerSets="1" SwitchingCenter="548">
						<MonitorTriggerSet ID="919" Objects="538,548" ShouldAllowDeletions="0" EventMask="13"/>
					</ChargeGroup>
					<ChargeGroup ID="920" Name="CG69" NumTriggerSets="1" SwitchingCenter="556">
						<MonitorTriggerSet ID="921" Objects="542,556,575,576" ShouldAllowDeletions="0" EventMask="13"/>
					</ChargeGroup>
					<ChargeGroup ID="922" Name="CG70" NumTriggerSets="1" SwitchingCenter="562">
						<MonitorTriggerSet ID="923" Objects="549,562,583" ShouldAllowDeletions="0" EventMask="13"/>
					</ChargeGroup>
					<ChargeGroup ID="924" Name="CG71" NumTriggerSets="1" SwitchingCenter="552">
						<MonitorTriggerSet ID="925" Objects="552,569,570" ShouldAllowDeletions="0" EventMask="13"/>
					</ChargeGroup>
					<ChargeGroup ID="926" Name="CG72" NumTriggerSets="1" SwitchingCenter="577">
						<MonitorTriggerSet ID="927" Objects="560,577,598" ShouldAllowDeletions="0" EventMask="13"/>
					</ChargeGroup>
					<ChargeGroup ID="928" Name="CG73" NumTriggerSets="1" SwitchingCenter="565">
						<MonitorTriggerSet ID="929" Objects="565,588,589" ShouldAllowDeletions="0" EventMask="13"/>
					</ChargeGroup>
					<ChargeGroup ID="930" Name="CG74" NumTriggerSets="1" SwitchingCenter="571">
						<MonitorTriggerSet ID="931" Objects="571,594,595" ShouldAllowDeletions="0" EventMask="13"/>
					</ChargeGroup>
					<ChargeGroup ID="932" Name="CG75" NumTriggerSets="1" SwitchingCenter="599">
						<MonitorTriggerSet ID="933" Objects="580,599" ShouldAllowDeletions="0" EventMask="13"/>
					</ChargeGroup>
					<ChargeGroup ID="934" Name="CG76" NumTriggerSets="1" SwitchingCenter="584">
						<MonitorTriggerSet ID="935" Objects="584,606,607" ShouldAllowDeletions="0" EventMask="13"/>
					</ChargeGroup>
					<ChargeGroup ID="936" Name="CG77" NumTriggerSets="1" SwitchingCenter="590">
						<MonitorTriggerSet ID="937" Objects="590,612,613" ShouldAllowDeletions="0" EventMask="13"/>
					</ChargeGroup>
					<ChargeGroup ID="938" Name="CG78" NumTriggerSets="1" SwitchingCenter="596">
						<MonitorTriggerSet ID="939" Objects="596,614" ShouldAllowDeletions="0" EventMask="13"/>
					</ChargeGroup>
					<ChargeGroup ID="940" Name="CG79" NumTriggerSets="1" SwitchingCenter="602">
						<MonitorTriggerSet ID="941" Objects="602,625,626" ShouldAllowDeletions="0" EventMask="13"/>
					</ChargeGroup>
					<ChargeGroup ID="942" Name="CG80" NumTriggerSets="1" SwitchingCenter="608">
						<MonitorTriggerSet ID="943" Objects="608,631,632" ShouldAllowDeletions="0" EventMask="13"/>
					</ChargeGroup>
					<ChargeGroup ID="944" Name="CG81" NumTriggerSets="1" SwitchingCenter="633">
						<MonitorTriggerSet ID="945" Objects="615,633,652,636,635" ShouldAllowDeletions="0" EventMask="13"/>
					</ChargeGroup>
					<ChargeGroup ID="946" Name="CG82" NumTriggerSets="1" SwitchingCenter="639">
						<MonitorTriggerSet ID="947" Objects="618,639" ShouldAllowDeletions="0" EventMask="13"/>
					</ChargeGroup>
					<ChargeGroup ID="948" Name="CG83" NumTriggerSets="1" SwitchingCenter="621">
						<MonitorTriggerSet ID="949" Objects="621,644,645" ShouldAllowDeletions="0" EventMask="13"/>
					</ChargeGroup>
					<ChargeGroup ID="950" Name="CG84" NumTriggerSets="1" SwitchingCenter="627">
						<MonitorTriggerSet ID="951" Objects="627,650,651" ShouldAllowDeletions="0" EventMask="13"/>
					</ChargeGroup>
					<ChargeGroup ID="952" Name="CG85" NumTriggerSets="1" SwitchingCenter="640">
						<MonitorTriggerSet ID="953" Objects="640,662,663" ShouldAllowDeletions="0" EventMask="13"/>
					</ChargeGroup>
					<ChargeGroup ID="954" Name="CG86" NumTriggerSets="1" SwitchingCenter="646">
						<MonitorTriggerSet ID="955" Objects="646,668,669" ShouldAllowDeletions="0" EventMask="13"/>
					</ChargeGroup>
					<ChargeGroup ID="956" Name="CG87" NumTriggerSets="1" SwitchingCenter="654">
						<MonitorTriggerSet ID="957" Objects="654,678" ShouldAllowDeletions="0" EventMask="13"/>
					</ChargeGroup>
					<ChargeGroup ID="958" Name="CG88" NumTriggerSets="1" SwitchingCenter="658">
						<MonitorTriggerSet ID="959" Objects="658,685,686" ShouldAllowDeletions="0" EventMask="13"/>
					</ChargeGroup>
					<ChargeGroup ID="960" Name="CG89" NumTriggerSets="1" SwitchingCenter="664">
						<MonitorTriggerSet ID="961" Objects="664,691,692" ShouldAllowDeletions="0" EventMask="13"/>
					</ChargeGroup>
					<ChargeGroup ID="962" Name="CG90" NumTriggerSets="1" SwitchingCenter="693">
						<MonitorTriggerSet ID="963" Objects="670,693,716,738" ShouldAllowDeletions="0" EventMask="13"/>
					</ChargeGroup>
					<ChargeGroup ID="964" Name="CG91" NumTriggerSets="1" SwitchingCenter="698">
						<MonitorTriggerSet ID="965" Objects="673,698,726" ShouldAllowDeletions="0" EventMask="13"/>
					</ChargeGroup>
					<ChargeGroup ID="966" Name="CG92" NumTriggerSets="1" SwitchingCenter="701">
						<MonitorTriggerSet ID="967" Objects="676,701,729" ShouldAllowDeletions="0" EventMask="13"/>
					</ChargeGroup>
					<ChargeGroup ID="968" Name="CG93" NumTriggerSets="1" SwitchingCenter="681">
						<MonitorTriggerSet ID="969" Objects="681,710,711,712" ShouldAllowDeletions="0" EventMask="13"/>
					</ChargeGroup>
					<ChargeGroup ID="970" Name="CG94" NumTriggerSets="1" SwitchingCenter="687">
						<MonitorTriggerSet ID="971" Objects="687,713,714,715" ShouldAllowDeletions="0" EventMask="13"/>
					</ChargeGroup>
					<ChargeGroup ID="972" Name="CG95" NumTriggerSets="1" SwitchingCenter="695">
						<MonitorTriggerSet ID="973" Objects="695,722" ShouldAllowDeletions="0" EventMask="13"/>
					</ChargeGroup>
					<ChargeGroup ID="974" Name="CG96" NumTriggerSets="1" SwitchingCenter="733">
						<MonitorTriggerSet ID="975" Objects="704,733" ShouldAllowDeletions="0" EventMask="13"/>
					</ChargeGroup>
					<ChargeGroup ID="976" Name="CG97" NumTriggerSets="1" SwitchingCenter="737">
						<MonitorTriggerSet ID="977" Objects="707,737" ShouldAllowDeletions="0" EventMask="13"/>
					</ChargeGroup>
					<ChargeGroup ID="978" Name="CG98" NumTriggerSets="1" SwitchingCenter="719">
						<MonitorTriggerSet ID="979" Objects="719,741" ShouldAllowDeletions="0" EventMask="13"/>
					</ChargeGroup>
					<ChargeGroup ID="980" Name="CG99" NumTriggerSets="1" SwitchingCenter="739">
						<MonitorTriggerSet ID="981" Objects="723,739" ShouldAllowDeletions="0" EventMask="13"/>
					</ChargeGroup>
					<ChargeGroup ID="982" Name="CG100" NumTriggerSets="1" SwitchingCenter="727">
						<MonitorTriggerSet ID="983" Objects="727,745" ShouldAllowDeletions="0" EventMask="13"/>
					</ChargeGroup>
					<ChargeGroup ID="984" Name="CG101" NumTriggerSets="1" SwitchingCenter="730">
						<MonitorTriggerSet ID="985" Objects="730,750" ShouldAllowDeletions="0" EventMask="13"/>
					</ChargeGroup>
					<ChargeGroup ID="986" Name="CG102" NumTriggerSets="1" SwitchingCenter="734">
						<MonitorTriggerSet ID="987" Objects="734,751" ShouldAllowDeletions="0" EventMask="13"/>
					</ChargeGroup>
					<ChargeGroup ID="988" Name="CG103" NumTriggerSets="1" SwitchingCenter="757">
						<MonitorTriggerSet ID="989" Objects="742,757,778" ShouldAllowDeletions="0" EventMask="13"/>
					</ChargeGroup>
					<ChargeGroup ID="990" Name="CG104" NumTriggerSets="1" SwitchingCenter="787">
						<MonitorTriggerSet ID="991" Objects="748,766,787,809,810,811" ShouldAllowDeletions="0" EventMask="13"/>
					</ChargeGroup>
					<ChargeGroup ID="992" Name="CG105" NumTriggerSets="1" SwitchingCenter="768">
						<MonitorTriggerSet ID="993" Objects="752,768,795,796" ShouldAllowDeletions="0" EventMask="13"/>
					</ChargeGroup>
					<ChargeGroup ID="994" Name="CG106" NumTriggerSets="1" SwitchingCenter="772">
						<MonitorTriggerSet ID="995" Objects="755,772,799" ShouldAllowDeletions="0" EventMask="13"/>
					</ChargeGroup>
					<ChargeGroup ID="996" Name="CG107" NumTriggerSets="1" SwitchingCenter="760">
						<MonitorTriggerSet ID="997" Objects="760,782" ShouldAllowDeletions="0" EventMask="13"/>
					</ChargeGroup>
					<ChargeGroup ID="998" Name="CG108" NumTriggerSets="1" SwitchingCenter="786">
						<MonitorTriggerSet ID="999" Objects="763,786" ShouldAllowDeletions="0" EventMask="13"/>
					</ChargeGroup>
					<ChargeGroup ID="1000" Name="CG109" NumTriggerSets="1" SwitchingCenter="797">
						<MonitorTriggerSet ID="1001" Objects="775,797,815" ShouldAllowDeletions="0" EventMask="13"/>
					</ChargeGroup>
					<ChargeGroup ID="1002" Name="CG110" NumTriggerSets="1" SwitchingCenter="779">
						<MonitorTriggerSet ID="1003" Objects="779,805" ShouldAllowDeletions="0" EventMask="13"/>
					</ChargeGroup>
					<ChargeGroup ID="1004" Name="CG111" NumTriggerSets="1" SwitchingCenter="806">
						<MonitorTriggerSet ID="1005" Objects="783,806" ShouldAllowDeletions="0" EventMask="13"/>
					</ChargeGroup>
					<ChargeGroup ID="1006" Name="CG112" NumTriggerSets="1" SwitchingCenter="791">
						<MonitorTriggerSet ID="1007" Objects="791,812,813,814" ShouldAllowDeletions="0" EventMask="13"/>
					</ChargeGroup>
					<ChargeGroup ID="1008" Name="CG113" NumTriggerSets="1" SwitchingCenter="819">
						<MonitorTriggerSet ID="1009" Objects="800,819,834,851,830,836" ShouldAllowDeletions="0" EventMask="13"/>
					</ChargeGroup>
					<ChargeGroup ID="1010" Name="CG114" NumTriggerSets="1" SwitchingCenter="822">
						<MonitorTriggerSet ID="1011" Objects="803,822" ShouldAllowDeletions="0" EventMask="13"/>
					</ChargeGroup>
					<ChargeGroup ID="1012" Name="CG115" NumTriggerSets="1" SwitchingCenter="833">
						<MonitorTriggerSet ID="1013" Objects="816,833" ShouldAllowDeletions="0" EventMask="13"/>
					</ChargeGroup>
					<ChargeGroup ID="1014" Name="CG116" NumTriggerSets="1" SwitchingCenter="841">
						<MonitorTriggerSet ID="1015" Objects="825,841,861" ShouldAllowDeletions="0" EventMask="13"/>
					</ChargeGroup>
					<ChargeGroup ID="1016" Name="CG117" NumTriggerSets="1" SwitchingCenter="847">
						<MonitorTriggerSet ID="1017" Objects="827,847" ShouldAllowDeletions="0" EventMask="13"/>
					</ChargeGroup>
					<ChargeGroup ID="1018" Name="CG118" NumTriggerSets="1" SwitchingCenter="837">
						<MonitorTriggerSet ID="1019" Objects="837,857,858" ShouldAllowDeletions="0" EventMask="13"/>
					</ChargeGroup>
					<ChargeGroup ID="1020" Name="CG119" NumTriggerSets="1" SwitchingCenter="859">
						<MonitorTriggerSet ID="1021" Objects="844,859,873" ShouldAllowDeletions="0" EventMask="13"/>
					</ChargeGroup>
					<ChargeGroup ID="1022" Name="CG120" NumTriggerSets="1" SwitchingCenter="848">
						<MonitorTriggerSet ID="1023" Objects="848,865" ShouldAllowDeletions="0" EventMask="13"/>
					</ChargeGroup>
					<ChargeGroup ID="1024" Name="CG121" NumTriggerSets="1" SwitchingCenter="853">
						<MonitorTriggerSet ID="1025" Objects="853,870,871,872" ShouldAllowDeletions="0" EventMask="13"/>
					</ChargeGroup>
					<ChargeGroup ID="1026" Name="CG122" NumTriggerSets="1" SwitchingCenter="874">
						<MonitorTriggerSet ID="1027" Objects="862,874,887" ShouldAllowDeletions="0" EventMask="13"/>
					</ChargeGroup>
					<ChargeGroup ID="1028" Name="CG123" NumTriggerSets="1" SwitchingCenter="896">
						<MonitorTriggerSet ID="1029" Objects="868,883,896,885,902" ShouldAllowDeletions="0" EventMask="13"/>
					</ChargeGroup>
					<ChargeGroup ID="1030" Name="CG124" NumTriggerSets="1" SwitchingCenter="877">
						<MonitorTriggerSet ID="1031" Objects="877,891" ShouldAllowDeletions="0" EventMask="13"/>
					</ChargeGroup>
					<ChargeGroup ID="1032" Name="CG125" NumTriggerSets="1" SwitchingCenter="895">
						<MonitorTriggerSet ID="1033" Objects="880,895" ShouldAllowDeletions="0" EventMask="13"/>
					</ChargeGroup>
					<ChargeGroup ID="1034" Name="CG126" NumTriggerSets="1" SwitchingCenter="900">
						<MonitorTriggerSet ID="1035" Objects="888,900" ShouldAllowDeletions="0" EventMask="13"/>
					</ChargeGroup>
					<ChargeGroup ID="1036" Name="CG127" NumTriggerSets="1" SwitchingCenter="892">
						<MonitorTriggerSet ID="1037" Objects="892,901" ShouldAllowDeletions="0" EventMask="13"/>
					</ChargeGroup>
					<ChargeGroup ID="1038" Name="CG128" NumTriggerSets="1" SwitchingCenter="905">
						<MonitorTriggerSet ID="1039" Objects="898,903,905,909,910,911" ShouldAllowDeletions="0" EventMask="13"/>
					</ChargeGroup>
				</RepeatUnit>
				<Bond ID="8" Connects="5,885"/>
				<RepeatUnit ID="1040" NumChildren="449" FlipProbability="0" ChiralInversionProbability="0">
					<Atom3d ID="1041" HasProperties="1" Name="C" UserID="372" DisplayStyle="CPK" XYZ="40.2767960803547,-28.2880329610044,33.0117133687947" Connections="1042,1043,1044" ForcefieldType="c3a" Components="C" Color="0,0,255,255">
						<Properties IsBackboneAtom="1" RelativeVelocity="-1.2845391119414,2.74244835735439,-1.31181766668385"/>
					</Atom3d>
					<Atom3d ID="1045" HasProperties="1" Name="C" UserID="373" DisplayStyle="CPK" XYZ="39.0408240839347,-28.2254926831625,33.5325308010232" Connections="1046,1042,1047" ForcefieldType="c3a" Charge="-0.1268" Components="C" Color="0,0,255,255">
						<Properties IsBackboneAtom="1" RelativeVelocity="-7.88643722923984,2.5942245200406,0.205865926714405"/>
					</Atom3d>
					<Atom3d ID="1048" HasProperties="1" Name="C" UserID="374" DisplayStyle="CPK" XYZ="40.6705187504785,-27.4027295414218,32.0808323590486" Connections="1043,1049,1050" ForcefieldType="c3a" Charge="-0.1268" Components="C" Color="0,0,255,255">
						<Properties IsBackboneAtom="0" RelativeVelocity="-1.44408146943965,-0.156745881058615,-2.95529068831952"/>
					</Atom3d>
					<Atom3d ID="1051" HasProperties="1" Name="C" UserID="375" DisplayStyle="CPK" XYZ="38.1951858484552,-27.275980530065,33.1047110541492" Connections="1052,1046,1053" ForcefieldType="c3a" Components="C" Color="0,0,255,255">
						<Properties IsBackboneAtom="1" RelativeVelocity="-4.53607339718384,-2.11106905636239,-2.33750723608538"/>
					</Atom3d>
					<Atom3d ID="1054" HasProperties="1" Name="H" UserID="376" DisplayStyle="CPK" XYZ="38.7072697512907,-28.968472301958,34.3302292087822" Connections="1047" ForcefieldType="h1" Charge="0.1268" Components="H" Color="255,255,255,255">
						<Properties IsBackboneAtom="0" RelativeVelocity="13.2615024696444,29.710493988505,34.3049968781083"/>
					</Atom3d>
					<Atom3d ID="1055" HasProperties="1" Name="C" UserID="377" DisplayStyle="CPK" XYZ="39.8364763983263,-26.4343655555714,31.6673375516759" Connections="1049,1056,1057" ForcefieldType="c3a" Charge="-0.1268" Components="C" Color="0,0,255,255">
						<Properties IsBackboneAtom="0" RelativeVelocity="0.91724206219927,2.09651928309315,5.71012543441399"/>
					</Atom3d>
					<Atom3d ID="1058" HasProperties="1" Name="H" UserID="378" DisplayStyle="CPK" XYZ="41.7182713670883,-27.4705613942162,31.6367453735983" Connections="1050" ForcefieldType="h1" Charge="0.1268" Components="H" Color="255,255,255,255">
						<Properties IsBackboneAtom="0" RelativeVelocity="-0.612807951908582,-0.0876536522032439,-1.00458648487106"/>
					</Atom3d>
					<Atom3d ID="1059" HasProperties="1" Name="C" UserID="379" DisplayStyle="CPK" XYZ="36.773501557034,-27.0331863085533,33.575985582982" Connections="1052,1060,1061,1062" ForcefieldType="c44" Components="C" Color="0,0,255,255">
						<Properties IsBackboneAtom="1" RelativeVelocity="2.88676455294638,-1.23196102897323,-0.773582369334028"/>
					</Atom3d>
					<Atom3d ID="1063" HasProperties="1" Name="C" UserID="380" DisplayStyle="CPK" XYZ="38.604569336441,-26.3791241498025,32.192816826211" Connections="1053,1056,1064" ForcefieldType="c3a" Components="C" Color="0,0,255,255">
						<Properties IsBackboneAtom="0" RelativeVelocity="-0.0347397927223606,-9.83459964734399,0.542876537308554"/>
					</Atom3d>
					<Atom3d ID="1065" HasProperties="1" Name="H" UserID="381" DisplayStyle="CPK" XYZ="40.1815050067898,-25.6807372629335,30.8846501221168" Connections="1057" ForcefieldType="h1" Charge="0.1268" Components="H" Color="255,255,255,255">
						<Properties IsBackboneAtom="0" RelativeVelocity="8.77587699419005,8.27603298249975,15.1244969387252"/>
					</Atom3d>
					<Atom3d ID="1066" HasProperties="1" Name="C" UserID="382" DisplayStyle="CPK" XYZ="36.5619443637457,-25.7815201096387,32.7420679728655" Connections="1060,1067,1068" ForcefieldType="c3a" Components="C" Color="0,0,255,255">
						<Properties IsBackboneAtom="1" RelativeVelocity="-3.48545728474021,-3.08338220322337,1.9187886391383"/>
					</Atom3d>
					<Atom3d ID="1069" HasProperties="1" Name="C" UserID="383" DisplayStyle="CPK" XYZ="36.692823352305,-26.779043416894,35.0945843706481" Connections="1061,1070,1071,1072" ForcefieldType="c4" Charge="-0.106" Components="C" Color="130,130,130,255">
						<Properties IsBackboneAtom="0" RelativeVelocity="-2.08905067033859,-8.95570666541457,-3.5229154308486"/>
					</Atom3d>
					<Atom3d ID="1073" HasProperties="1" Name="C" UserID="384" DisplayStyle="CPK" XYZ="35.7718172632466,-28.0983731174637,33.0768328831967" Connections="1062,1074,1075,1076" ForcefieldType="c4" Charge="-0.106" Components="C" Color="130,130,130,255">
						<Properties IsBackboneAtom="0" RelativeVelocity="-0.0318043248476252,0.452086740776588,-7.48167373943833"/>
					</Atom3d>
					<Atom3d ID="1077" HasProperties="1" Name="C" UserID="385" DisplayStyle="CPK" XYZ="37.6227700271565,-25.4926274198123,31.9782806427703" Connections="1064,1078,1067" ForcefieldType="c3a" Components="C" Color="0,0,255,255">
						<Properties IsBackboneAtom="0" RelativeVelocity="-0.750512353830713,-7.10207900901871,5.76397329503944"/>
					</Atom3d>
					<Atom3d ID="1079" HasProperties="1" Name="C" UserID="386" DisplayStyle="CPK" XYZ="35.463770391305,-25.0107126041224,32.7058614031067" Connections="1080,1068,1081" ForcefieldType="c3a" Charge="-0.1268" Components="C" Color="0,0,255,255">
						<Properties IsBackboneAtom="1" RelativeVelocity="-4.69193473030827,-1.56527514362591,5.88222561856034"/>
					</Atom3d>
					<Atom3d ID="1082" HasProperties="1" Name="C" UserID="387" DisplayStyle="CPK" XYZ="37.6699513227162,-25.7323412949643,35.6698834645009" Connections="1083,1070,1084,1085" ForcefieldType="c4" Charge="-0.106" Components="C" Color="130,130,130,255">
						<Properties IsBackboneAtom="0" RelativeVelocity="-2.84967802848264,-4.91721644236916,3.12714308299452"/>
					</Atom3d>
					<Atom3d ID="1086" HasProperties="1" Name="H" UserID="388" DisplayStyle="CPK" XYZ="36.8719477235692,-27.7682244658273,35.6322043745197" Connections="1071" ForcefieldType="h1" Charge="0.053" Components="H" Color="255,255,255,255">
						<Properties IsBackboneAtom="0" RelativeVelocity="25.251703520248,-4.0026703053372,-3.51909461926406"/>
					</Atom3d>
					<Atom3d ID="1087" HasProperties="1" Name="H" UserID="389" DisplayStyle="CPK" XYZ="35.6479597755651,-26.4106914458142,35.3632419369222" Connections="1072" ForcefieldType="h1" Charge="0.053" Components="H" Color="255,255,255,255">
						<Properties IsBackboneAtom="0" RelativeVelocity="-14.9590167822926,-22.8607879825784,-34.5117866117975"/>
					</Atom3d>
					<Atom3d ID="1088" HasProperties="1" Name="C" UserID="390" DisplayStyle="CPK" XYZ="36.0775263611948,-29.5613257277816,33.4394746174133" Connections="1089,1074,1090,1091" ForcefieldType="c4" Charge="-0.106" Components="C" Color="130,130,130,255">
						<Properties IsBackboneAtom="0" RelativeVelocity="0.972048326623988,5.29565015865437,-3.26455819098043"/>
					</Atom3d>
					<Atom3d ID="1092" HasProperties="1" Name="H" UserID="391" DisplayStyle="CPK" XYZ="35.7046049795317,-28.0195712378335,31.9415475757973" Connections="1075" ForcefieldType="h1" Charge="0.053" Components="H" Color="255,255,255,255">
						<Properties IsBackboneAtom="0" RelativeVelocity="7.21491859184411,12.5325556876946,-7.07217764628337"/>
					</Atom3d>
					<Atom3d ID="1093" HasProperties="1" Name="H" UserID="392" DisplayStyle="CPK" XYZ="34.7398691873167,-27.8823139971337,33.5104243748328" Connections="1076" ForcefieldType="h1" Charge="0.053" Components="H" Color="255,255,255,255">
						<Properties IsBackboneAtom="0" RelativeVelocity="9.49235584639351,-17.5020776837179,24.1324146358965"/>
					</Atom3d>
					<Atom3d ID="1094" HasProperties="1" Name="C" UserID="393" DisplayStyle="CPK" XYZ="37.5820989004198,-24.4262952795074,31.1754536900572" Connections="1078,1095,1096" ForcefieldType="c3a" Charge="-0.1268" Components="C" Color="0,0,255,255">
						<Properties IsBackboneAtom="0" RelativeVelocity="2.27189454026511,-2.82830066356361,4.65432102396162"/>
					</Atom3d>
					<Atom3d ID="1097" HasProperties="1" Name="C" UserID="394" DisplayStyle="CPK" XYZ="35.3887999507777,-23.9003277049097,31.9370810582438" Connections="1098,1080,1099" ForcefieldType="c3a" Components="C" Color="0,0,255,255">
						<Properties IsBackboneAtom="1" RelativeVelocity="1.65429535261377,-10.5212196712002,-1.53705437258592"/>
					</Atom3d>
					<Atom3d ID="1100" HasProperties="1" Name="H" UserID="395" DisplayStyle="CPK" XYZ="34.5756735975678,-25.3183349241996,33.3510377740756" Connections="1081" ForcefieldType="h1" Charge="0.1268" Components="H" Color="255,255,255,255">
						<Properties IsBackboneAtom="0" RelativeVelocity="19.1678096456607,-27.622470536906,26.3014290657004"/>
					</Atom3d>
					<Atom3d ID="1101" HasProperties="1" Name="C" UserID="396" DisplayStyle="CPK" XYZ="37.1509066571702,-24.2851917071533,35.6387782291458" Connections="1102,1083,1103,1104" ForcefieldType="c4" Charge="-0.106" Components="C" Color="130,130,130,255">
						<Properties IsBackboneAtom="0" RelativeVelocity="1.49161712757766,11.7733634915821,-1.0261070138978"/>
					</Atom3d>
					<Atom3d ID="1105" HasProperties="1" Name="H" UserID="397" DisplayStyle="CPK" XYZ="37.905774159314,-26.0105578757802,36.7499682206245" Connections="1084" ForcefieldType="h1" Charge="0.053" Components="H" Color="255,255,255,255">
						<Properties IsBackboneAtom="0" RelativeVelocity="-18.1277787706634,-12.8162715052429,4.4282231244089"/>
					</Atom3d>
					<Atom3d ID="1106" HasProperties="1" Name="H" UserID="398" DisplayStyle="CPK" XYZ="38.6292130831631,-25.8052174982131,35.0582415018652" Connections="1085" ForcefieldType="h1" Charge="0.053" Components="H" Color="255,255,255,255">
						<Properties IsBackboneAtom="0" RelativeVelocity="-9.06992902065186,-0.620164388794543,-7.14030444289933"/>
					</Atom3d>
					<Atom3d ID="1107" HasProperties="1" Name="C" UserID="399" DisplayStyle="CPK" XYZ="34.9386787156511,-30.5252154089192,33.0534563369704" Connections="1108,1089,1109,1110" ForcefieldType="c4" Charge="-0.106" Components="C" Color="130,130,130,255">
						<Properties IsBackboneAtom="0" RelativeVelocity="3.914298597383,2.02523607445847,3.61563209349508"/>
					</Atom3d>
					<Atom3d ID="1111" HasProperties="1" Name="H" UserID="400" DisplayStyle="CPK" XYZ="37.0308677403834,-29.8829587534238,32.903478005432" Connections="1090" ForcefieldType="h1" Charge="0.053" Components="H" Color="255,255,255,255">
						<Properties IsBackboneAtom="0" RelativeVelocity="-13.5424194855679,-8.81730161473621,-20.6117787739359"/>
					</Atom3d>
					<Atom3d ID="1112" HasProperties="1" Name="H" UserID="401" DisplayStyle="CPK" XYZ="36.2522276814683,-29.6108883488591,34.5649180641485" Connections="1091" ForcefieldType="h1" Charge="0.053" Components="H" Color="255,255,255,255">
						<Properties IsBackboneAtom="0" RelativeVelocity="-37.3534039067218,2.08140808720822,2.5431088778242"/>
					</Atom3d>
					<Atom3d ID="1113" HasProperties="1" Name="C" UserID="402" DisplayStyle="CPK" XYZ="36.4827676975665,-23.6545270527259,31.1771626558007" Connections="1095,1098,1114" ForcefieldType="c3a" Charge="-0.1268" Components="C" Color="0,0,255,255">
						<Properties IsBackboneAtom="0" RelativeVelocity="1.14352601861653,-1.18977059328618,3.98086467784549"/>
					</Atom3d>
					<Atom3d ID="1115" HasProperties="1" Name="H" UserID="403" DisplayStyle="CPK" XYZ="38.4709463316027,-24.1841354016748,30.5039562632862" Connections="1096" ForcefieldType="h1" Charge="0.1268" Components="H" Color="255,255,255,255">
						<Properties IsBackboneAtom="0" RelativeVelocity="-16.2870758906583,-13.3706924919608,-23.7136767534146"/>
					</Atom3d>
					<Atom3d ID="1116" HasProperties="1" Name="C" UserID="404" DisplayStyle="CPK" XYZ="34.3017249725561,-23.0822372186275,31.9371703843579" Connections="1099,1117,1118" ForcefieldType="c3a" Components="C" Color="255,128,0,255">
						<Properties IsBackboneAtom="1" RelativeVelocity="-8.46407943954523,3.04017725330381,0.594818812395769"/>
					</Atom3d>
					<Atom3d ID="1119" HasProperties="1" Name="C" UserID="405" DisplayStyle="CPK" XYZ="38.1407264725355,-23.261615011291,36.2239079761233" Connections="1120,1102,1121,1122" ForcefieldType="c4" Charge="-0.106" Components="C" Color="130,130,130,255">
						<Properties IsBackboneAtom="0" RelativeVelocity="-0.349146863533737,-6.79469867395623,-1.23307912465721"/>
					</Atom3d>
					<Atom3d ID="1123" HasProperties="1" Name="H" UserID="406" DisplayStyle="CPK" XYZ="36.9244833275289,-24.0000601171966,34.5584854870081" Connections="1103" ForcefieldType="h1" Charge="0.053" Components="H" Color="255,255,255,255">
						<Properties IsBackboneAtom="0" RelativeVelocity="18.3103028236525,-16.822950041073,-12.0988974653931"/>
					</Atom3d>
					<Atom3d ID="1124" HasProperties="1" Name="H" UserID="407" DisplayStyle="CPK" XYZ="36.1801693379567,-24.259343464384,36.2359389126677" Connections="1104" ForcefieldType="h1" Charge="0.053" Components="H" Color="255,255,255,255">
						<Properties IsBackboneAtom="0" RelativeVelocity="-1.08146980581776,19.3623734282569,-5.53737709203937"/>
					</Atom3d>
					<Atom3d ID="1125" HasProperties="1" Name="C" UserID="408" DisplayStyle="CPK" XYZ="34.0146845878006,-30.9205811995684,34.218686937874" Connections="1126,1108,1127,1128" ForcefieldType="c4" Charge="-0.106" Components="C" Color="130,130,130,255">
						<Properties IsBackboneAtom="0" RelativeVelocity="-3.6029715773881,0.879632865819656,-0.761239188646818"/>
					</Atom3d>
					<Atom3d ID="1129" HasProperties="1" Name="H" UserID="409" DisplayStyle="CPK" XYZ="34.3083466156333,-30.0359942114966,32.2392425934166" Connections="1109" ForcefieldType="h1" Charge="0.053" Components="H" Color="255,255,255,255">
						<Properties IsBackboneAtom="0" RelativeVelocity="3.54898481589601,2.69558633564081,4.30122434000889"/>
					</Atom3d>
					<Atom3d ID="1130" HasProperties="1" Name="H" UserID="410" DisplayStyle="CPK" XYZ="35.427825187918,-31.460301941592,32.6222384551574" Connections="1110" ForcefieldType="h1" Charge="0.053" Components="H" Color="255,255,255,255">
						<Properties IsBackboneAtom="0" RelativeVelocity="16.2480877684319,6.29360366260731,8.35044597909511"/>
					</Atom3d>
					<Atom3d ID="1131" HasProperties="1" Name="H" UserID="411" DisplayStyle="CPK" XYZ="36.4341320032772,-22.7303003392676,30.5115505255901" Connections="1114" ForcefieldType="h1" Charge="0.1268" Components="H" Color="255,255,255,255">
						<Properties IsBackboneAtom="0" RelativeVelocity="20.5353849156665,6.88367493642768,13.7741920697777"/>
					</Atom3d>
					<Atom3d ID="1132" HasProperties="1" Name="C" UserID="412" DisplayStyle="CPK" XYZ="33.1383800897358,-23.3500030616057,32.5782543078422" Connections="1133,1117,1134" ForcefieldType="c3a" Charge="0.1137" Components="C" Color="255,128,0,255">
						<Properties IsBackboneAtom="0" RelativeVelocity="-6.42036034557078,-2.57170278243174,0.898543881104521"/>
					</Atom3d>
					<Atom3d ID="1135" HasProperties="1" Name="C" UserID="413" DisplayStyle="CPK" XYZ="34.2935353254594,-21.8902634081457,31.303372613136" Connections="1118,1136,1137" ForcefieldType="c3a" Charge="-0.1268" Components="C" Color="255,128,0,255">
						<Properties IsBackboneAtom="1" RelativeVelocity="4.6290687447971,-1.67170721017147,6.42866769756752"/>
					</Atom3d>
					<Atom3d ID="1138" HasProperties="1" Name="C" UserID="414" DisplayStyle="CPK" XYZ="39.4128638466936,-23.0193264416363,35.3907198039288" Connections="1139,1120,1140,1141" ForcefieldType="c4" Charge="-0.106" Components="C" Color="130,130,130,255">
						<Properties IsBackboneAtom="0" RelativeVelocity="8.97924828884741,3.54414199273702,-4.52435289526897"/>
					</Atom3d>
					<Atom3d ID="1142" HasProperties="1" Name="H" UserID="415" DisplayStyle="CPK" XYZ="37.5980220293033,-22.2671386617227,36.3507489551393" Connections="1121" ForcefieldType="h1" Charge="0.053" Components="H" Color="255,255,255,255">
						<Properties IsBackboneAtom="0" RelativeVelocity="15.3058123306035,0.853065520817208,5.78748517646344"/>
					</Atom3d>
					<Atom3d ID="1143" HasProperties="1" Name="H" UserID="416" DisplayStyle="CPK" XYZ="38.4306234539233,-23.6483515435753,37.2563780973818" Connections="1122" ForcefieldType="h1" Charge="0.053" Components="H" Color="255,255,255,255">
						<Properties IsBackboneAtom="0" RelativeVelocity="5.25564570013425,-14.3718109291577,-5.64498264615115"/>
					</Atom3d>
					<Atom3d ID="1144" HasProperties="1" Name="C" UserID="417" DisplayStyle="CPK" XYZ="33.3063931961807,-29.7378645179745,34.8973876934628" Connections="1145,1126,1146,1147" ForcefieldType="c4" Charge="-0.106" Components="C" Color="130,130,130,255">
						<Properties IsBackboneAtom="0" RelativeVelocity="0.74904706355808,-1.32237080409777,0.0201972362013259"/>
					</Atom3d>
					<Atom3d ID="1148" HasProperties="1" Name="H" UserID="418" DisplayStyle="CPK" XYZ="33.2239414855237,-31.6425423120936,33.8274102394684" Connections="1127" ForcefieldType="h1" Charge="0.053" Components="H" Color="255,255,255,255">
						<Properties IsBackboneAtom="0" RelativeVelocity="24.7440978758844,-25.1828174575649,-9.95977828898725"/>
					</Atom3d>
					<Atom3d ID="1149" HasProperties="1" Name="H" UserID="419" DisplayStyle="CPK" XYZ="34.6597870072147,-31.4668653044279,34.9835506523725" Connections="1128" ForcefieldType="h1" Charge="0.053" Components="H" Color="255,255,255,255">
						<Properties IsBackboneAtom="0" RelativeVelocity="-19.3242640553809,12.3965816949148,20.7241191814331"/>
					</Atom3d>
					<Atom3d ID="1150" HasProperties="1" Name="N" UserID="420" DisplayStyle="CPK" XYZ="32.0997816853939,-22.6218490071616,32.6289419542163" Connections="1151,1133" ForcefieldType="n2a" Charge="-0.481" Components="N" Color="255,0,0,255">
						<Properties IsBackboneAtom="0" RelativeVelocity="0.177526519512898,-6.50307664367368,3.66768243585159"/>
					</Atom3d>
					<Atom3d ID="1152" HasProperties="1" Name="H" UserID="421" DisplayStyle="CPK" XYZ="33.1556697032775,-24.3563247686693,33.1136211425159" Connections="1134" ForcefieldType="h1" Charge="0.1268" Components="H" Color="255,255,255,255">
						<Properties IsBackboneAtom="0" RelativeVelocity="32.9430818094678,10.5461623481713,24.284777240811"/>
					</Atom3d>
					<Atom3d ID="1153" HasProperties="1" Name="C" UserID="422" DisplayStyle="CPK" XYZ="33.2118804986525,-21.1040721665922,31.3614473696993" Connections="1154,1155,1136" ForcefieldType="c3a" Components="C" Color="255,128,0,255">
						<Properties IsBackboneAtom="1" RelativeVelocity="-3.50588496125558,-5.85194143251657,0.934217916701011"/>
					</Atom3d>
					<Atom3d ID="1156" HasProperties="1" Name="H" UserID="423" DisplayStyle="CPK" XYZ="35.209820216104,-21.5505210522254,30.7163486891921" Connections="1137" ForcefieldType="h1" Charge="0.1268" Components="H" Color="255,255,255,255">
						<Properties IsBackboneAtom="0" RelativeVelocity="6.72384180286508,-5.65991952991657,7.39020304560632"/>
					</Atom3d>
					<Atom3d ID="1157" HasProperties="1" Name="C" UserID="424" DisplayStyle="CPK" XYZ="39.1355498301322,-22.417220397973,34.0033923773987" Connections="1158,1139,1159,1160" ForcefieldType="c4" Charge="-0.106" Components="C" Color="130,130,130,255">
						<Properties IsBackboneAtom="0" RelativeVelocity="-5.85209206522504,10.6503671199545,0.264767043956802"/>
					</Atom3d>
					<Atom3d ID="1161" HasProperties="1" Name="H" UserID="425" DisplayStyle="CPK" XYZ="40.0991532700744,-22.3139177914066,35.9660505088711" Connections="1140" ForcefieldType="h1" Charge="0.053" Components="H" Color="255,255,255,255">
						<Properties IsBackboneAtom="0" RelativeVelocity="-10.1771536700703,13.2046862843802,6.4818466535965"/>
					</Atom3d>
					<Atom3d ID="1162" HasProperties="1" Name="H" UserID="426" DisplayStyle="CPK" XYZ="39.9373630857408,-24.0243774141746,35.2708321592312" Connections="1141" ForcefieldType="h1" Charge="0.053" Components="H" Color="255,255,255,255">
						<Properties IsBackboneAtom="0" RelativeVelocity="9.97230189004301,5.26948655602158,-14.6438518961042"/>
					</Atom3d>
					<Atom3d ID="1163" HasProperties="1" Name="C" UserID="427" DisplayStyle="CPK" XYZ="32.2987231110638,-30.2118671572527,35.9574789572311" Connections="1164,1145,1165,1166" ForcefieldType="c4" Charge="-0.106" Components="C" Color="130,130,130,255">
						<Properties IsBackboneAtom="0" RelativeVelocity="-3.05651708772238,0.0951380454902906,5.77659772185689"/>
					</Atom3d>
					<Atom3d ID="1167" HasProperties="1" Name="H" UserID="428" DisplayStyle="CPK" XYZ="34.0862584980616,-29.0720043417854,35.3954241310856" Connections="1146" ForcefieldType="h1" Charge="0.053" Components="H" Color="255,255,255,255">
						<Properties IsBackboneAtom="0" RelativeVelocity="-5.87220898459366,7.68858836163142,-1.65909942204487"/>
					</Atom3d>
					<Atom3d ID="1168" HasProperties="1" Name="H" UserID="429" DisplayStyle="CPK" XYZ="32.7609074943875,-29.1381337213611,34.0959088869776" Connections="1147" ForcefieldType="h1" Charge="0.053" Components="H" Color="255,255,255,255">
						<Properties IsBackboneAtom="0" RelativeVelocity="16.5498133188842,17.4905115791306,3.34352013267532"/>
					</Atom3d>
					<Atom3d ID="1169" HasProperties="1" Name="C" UserID="430" DisplayStyle="CPK" XYZ="32.1271244142048,-21.5081279914993,32.0367191798708" Connections="1170,1151,1155" ForcefieldType="c3a" Charge="0.2405" Components="C" Color="255,128,0,255">
						<Properties IsBackboneAtom="0" RelativeVelocity="3.99349056760206,1.5718726169017,-1.88801852252558"/>
					</Atom3d>
					<Atom3d ID="1171" HasProperties="1" Name="C" UserID="431" DisplayStyle="CPK" XYZ="33.0852204387284,-19.7208002785453,30.7672937254629" Connections="1172,1173,1154,1174" ForcefieldType="c44" Components="C" Color="255,128,0,255">
						<Properties IsBackboneAtom="1" RelativeVelocity="2.56217515825855,-1.77589805667192,-6.74294429782889"/>
					</Atom3d>
					<Atom3d ID="1175" HasProperties="1" Name="C" UserID="432" DisplayStyle="CPK" XYZ="40.4273809929613,-22.0335358095285,33.2642094207947" Connections="1176,1158,1177,1178" ForcefieldType="c4" Charge="-0.106" Components="C" Color="130,130,130,255">
						<Properties IsBackboneAtom="0" RelativeVelocity="-1.15497840808782,2.61456665500455,5.68728062697225"/>
					</Atom3d>
					<Atom3d ID="1179" HasProperties="1" Name="H" UserID="433" DisplayStyle="CPK" XYZ="38.5617325900201,-23.1775290670897,33.3770821833826" Connections="1159" ForcefieldType="h1" Charge="0.053" Components="H" Color="255,255,255,255">
						<Properties IsBackboneAtom="0" RelativeVelocity="-8.35237515838755,9.01362400244894,4.54241649445794"/>
					</Atom3d>
					<Atom3d ID="1180" HasProperties="1" Name="H" UserID="434" DisplayStyle="CPK" XYZ="38.4886261610539,-21.4892434527978,34.1446315791878" Connections="1160" ForcefieldType="h1" Charge="0.053" Components="H" Color="255,255,255,255">
						<Properties IsBackboneAtom="0" RelativeVelocity="-5.75790914783452,10.4091332196979,2.28112406600275"/>
					</Atom3d>
					<Atom3d ID="1181" HasProperties="1" Name="C" UserID="435" DisplayStyle="CPK" XYZ="31.7206246774638,-29.0705293106096,36.810800661449" Connections="1182,1164,1183,1184" ForcefieldType="c4" Charge="-0.106" Components="C" Color="130,130,130,255">
						<Properties IsBackboneAtom="0" RelativeVelocity="-5.76265275463689,-0.722300937458981,-1.17756769609032"/>
					</Atom3d>
					<Atom3d ID="1185" HasProperties="1" Name="H" UserID="436" DisplayStyle="CPK" XYZ="31.4405221984476,-30.7490299743106,35.4335063834569" Connections="1165" ForcefieldType="h1" Charge="0.053" Components="H" Color="255,255,255,255">
						<Properties IsBackboneAtom="0" RelativeVelocity="-14.4305762254845,0.649100406558809,23.8379626573834"/>
					</Atom3d>
					<Atom3d ID="1186" HasProperties="1" Name="H" UserID="437" DisplayStyle="CPK" XYZ="32.8389319720131,-30.9549311592398,36.6324828327868" Connections="1166" ForcefieldType="h1" Charge="0.053" Components="H" Color="255,255,255,255">
						<Properties IsBackboneAtom="0" RelativeVelocity="3.69695081892769,-1.5784858707071,-1.4706093942101"/>
					</Atom3d>
					<Atom3d ID="1187" HasProperties="1" Name="C" UserID="438" DisplayStyle="CPK" XYZ="31.1700294593704,-20.5707395984852,31.9440983502863" Connections="1188,1189,1170" ForcefieldType="c3a" Charge="0.2405" Components="C" Color="255,128,0,255">
						<Properties IsBackboneAtom="0" RelativeVelocity="-0.815375848748747,-3.79854670527146,4.53259612087407"/>
					</Atom3d>
					<Atom3d ID="1190" HasProperties="1" Name="C" UserID="439" DisplayStyle="CPK" XYZ="33.8831923144461,-18.6527263258961,31.5115341954964" Connections="1191,1192,1172" ForcefieldType="c3a" Components="C" Color="128,128,128,255">
						<Properties IsBackboneAtom="1" RelativeVelocity="-1.95974121430223,5.00868040215142,-7.33486649481498"/>
					</Atom3d>
					<Atom3d ID="1193" HasProperties="1" Name="C" UserID="440" DisplayStyle="CPK" XYZ="31.6404616960453,-19.5602618251095,31.2031105567223" Connections="1173,1194,1188" ForcefieldType="c3a" Components="C" Color="255,128,0,255">
						<Properties IsBackboneAtom="0" RelativeVelocity="5.09622392112951,-9.71524921921669,1.81128029732794"/>
					</Atom3d>
					<Atom3d ID="1195" HasProperties="1" Name="C" UserID="441" DisplayStyle="CPK" XYZ="33.2724610831336,-19.7476954460765,29.2622481045443" Connections="1174,1196,1197" ForcefieldType="c3a" Components="C" Color="130,130,130,255">
						<Properties IsBackboneAtom="0" RelativeVelocity="-2.01697613846306,1.28212280364698,0.355732032565699"/>
					</Atom3d>
					<Atom3d ID="1198" HasProperties="1" Name="C" UserID="442" DisplayStyle="CPK" XYZ="40.1371752658954,-21.4288676614889,31.8839445307375" Connections="1176,1199,1200,1201" ForcefieldType="c4" Charge="-0.159" Components="C" Color="130,130,130,255">
						<Properties IsBackboneAtom="0" RelativeVelocity="4.39566052660805,-8.00203478097093,6.40988211874335"/>
					</Atom3d>
					<Atom3d ID="1202" HasProperties="1" Name="H" UserID="443" DisplayStyle="CPK" XYZ="41.0030940734146,-21.2741973762266,33.8899566135315" Connections="1177" ForcefieldType="h1" Charge="0.053" Components="H" Color="255,255,255,255">
						<Properties IsBackboneAtom="0" RelativeVelocity="3.06492532411083,12.9616468709671,-10.7512902878838"/>
					</Atom3d>
					<Atom3d ID="1203" HasProperties="1" Name="H" UserID="444" DisplayStyle="CPK" XYZ="41.0616839786326,-22.9728365916087,33.1418422697104" Connections="1178" ForcefieldType="h1" Charge="0.053" Components="H" Color="255,255,255,255">
						<Properties IsBackboneAtom="0" RelativeVelocity="10.7051805717915,12.5786038228004,-9.31914582523795"/>
					</Atom3d>
					<Atom3d ID="1204" HasProperties="1" Name="C" UserID="445" DisplayStyle="CPK" XYZ="30.9260925519223,-28.0381582938672,36.0008451347238" Connections="1182,1205,1206,1207" ForcefieldType="c4" Charge="-0.159" Components="C" Color="130,130,130,255">
						<Properties IsBackboneAtom="0" RelativeVelocity="-3.08564351098384,5.58888445299165,7.32018444178379"/>
					</Atom3d>
					<Atom3d ID="1208" HasProperties="1" Name="H" UserID="446" DisplayStyle="CPK" XYZ="31.0369494532133,-29.5174612036127,37.6060616420555" Connections="1183" ForcefieldType="h1" Charge="0.053" Components="H" Color="255,255,255,255">
						<Properties IsBackboneAtom="0" RelativeVelocity="4.85237040859455,-26.5904487966781,-6.58971798966555"/>
					</Atom3d>
					<Atom3d ID="1209" HasProperties="1" Name="H" UserID="447" DisplayStyle="CPK" XYZ="32.5964981101927,-28.5555186319759,37.3277239509663" Connections="1184" ForcefieldType="h1" Charge="0.053" Components="H" Color="255,255,255,255">
						<Properties IsBackboneAtom="0" RelativeVelocity="-17.5753442705651,31.7953372026684,-13.5594966982148"/>
					</Atom3d>
					<Atom3d ID="1210" HasProperties="1" Name="N" UserID="448" DisplayStyle="CPK" XYZ="29.9989360647888,-20.5523512265056,32.4166523778252" Connections="1211,1189" ForcefieldType="n2a" Charge="-0.481" Components="N" Color="255,0,0,255">
						<Properties IsBackboneAtom="0" RelativeVelocity="2.86626639483667,6.13469295116988,2.01654662738829"/>
					</Atom3d>
					<Atom3d ID="1212" HasProperties="1" Name="C" UserID="449" DisplayStyle="CPK" XYZ="34.5520768319036,-18.8961556070561,32.6595886965458" Connections="1213,1191,1214" ForcefieldType="c3a" Charge="-0.1268" Components="C" Color="130,130,130,255">
						<Properties IsBackboneAtom="0" RelativeVelocity="-5.72473023921531,-2.60866983260011,-6.18962707898754"/>
					</Atom3d>
					<Atom3d ID="1215" HasProperties="1" Name="C" UserID="450" DisplayStyle="CPK" XYZ="33.8556992919034,-17.3830011896336,31.0633891943474" Connections="1216,1192,1217" ForcefieldType="c3a" Charge="-0.1268" Components="C" Color="128,128,128,255">
						<Properties IsBackboneAtom="1" RelativeVelocity="0.265456208685701,1.23381131050486,3.25972439141507"/>
					</Atom3d>
					<Atom3d ID="1218" HasProperties="1" Name="C" UserID="451" DisplayStyle="CPK" XYZ="30.8401575665358,-18.5227623448689,30.9342254162061" Connections="1194,1219,1220" ForcefieldType="c3a" Charge="-0.1268" Components="C" Color="255,128,0,255">
						<Properties IsBackboneAtom="0" RelativeVelocity="-2.16447178343955,0.874441764211777,1.04812531275226"/>
					</Atom3d>
					<Atom3d ID="1221" HasProperties="1" Name="C" UserID="452" DisplayStyle="CPK" XYZ="34.472435512565,-19.5069795611506,28.7069948637117" Connections="1196,1222,1223" ForcefieldType="c3a" Charge="-0.1268" Components="C" Color="130,130,130,255">
						<Properties IsBackboneAtom="0" RelativeVelocity="-2.22670117664292,-6.41481340233417,-2.11495876974204"/>
					</Atom3d>
					<Atom3d ID="1224" HasProperties="1" Name="C" UserID="453" DisplayStyle="CPK" XYZ="32.2745467387609,-20.0762603744129,28.4233872763001" Connections="1197,1225,1226" ForcefieldType="c3a" Charge="-0.1268" Components="C" Color="130,130,130,255">
						<Properties IsBackboneAtom="0" RelativeVelocity="3.62015002584739,3.34623038945128,2.28875647428227"/>
					</Atom3d>
					<Atom3d ID="1227" HasProperties="1" Name="H" UserID="454" DisplayStyle="CPK" XYZ="40.1421356779687,-22.2550676873969,31.0984708723542" Connections="1199" ForcefieldType="h1" Charge="0.053" Components="H" Color="255,255,255,255">
						<Properties IsBackboneAtom="0" RelativeVelocity="-30.0371821286243,-14.7793777149733,13.3211763824786"/>
					</Atom3d>
					<Atom3d ID="1228" HasProperties="1" Name="H" UserID="455" DisplayStyle="CPK" XYZ="40.9384890572596,-20.6586697244156,31.6303872354174" Connections="1200" ForcefieldType="h1" Charge="0.053" Components="H" Color="255,255,255,255">
						<Properties IsBackboneAtom="0" RelativeVelocity="17.9778896509089,-28.2183793500321,-12.0749315860492"/>
					</Atom3d>
					<Atom3d ID="1229" HasProperties="1" Name="H" UserID="456" DisplayStyle="CPK" XYZ="39.1153165610367,-20.9236769135092,31.8976212252433" Connections="1201" ForcefieldType="h1" Charge="0.053" Components="H" Color="255,255,255,255">
						<Properties IsBackboneAtom="0" RelativeVelocity="-0.0835976712818011,-17.4556270748832,20.9382043705674"/>
					</Atom3d>
					<Atom3d ID="1230" HasProperties="1" Name="H" UserID="457" DisplayStyle="CPK" XYZ="29.8494857258533,-28.3941716489226,35.8834901621136" Connections="1205" ForcefieldType="h1" Charge="0.053" Components="H" Color="255,255,255,255">
						<Properties IsBackboneAtom="0" RelativeVelocity="0.81127098395007,-1.09424525363921,-8.15560813639984"/>
					</Atom3d>
					<Atom3d ID="1231" HasProperties="1" Name="H" UserID="458" DisplayStyle="CPK" XYZ="31.400354904959,-27.9161992379712,34.9713786876312" Connections="1206" ForcefieldType="h1" Charge="0.053" Components="H" Color="255,255,255,255">
						<Properties IsBackboneAtom="0" RelativeVelocity="-30.2546825504563,4.3880364644083,-5.33851532290729"/>
					</Atom3d>
					<Atom3d ID="1232" HasProperties="1" Name="H" UserID="459" DisplayStyle="CPK" XYZ="30.9379697473577,-27.036883235665,36.5457370015773" Connections="1207" ForcefieldType="h1" Charge="0.053" Components="H" Color="255,255,255,255">
						<Properties IsBackboneAtom="0" RelativeVelocity="11.8218686090545,20.3328162608535,-20.0977163604957"/>
					</Atom3d>
					<Atom3d ID="1233" HasProperties="1" Name="C" UserID="460" DisplayStyle="CPK" XYZ="29.266402265914,-19.5414987866148,32.1784513948867" Connections="1234,1211,1235" ForcefieldType="c3a" Charge="0.1137" Components="C" Color="255,128,0,255">
						<Properties IsBackboneAtom="0" RelativeVelocity="4.46726569736114,-7.00617267791378,4.15918454886879"/>
					</Atom3d>
					<Atom3d ID="1236" HasProperties="1" Name="C" UserID="461" DisplayStyle="CPK" XYZ="35.1822587406758,-17.9301532740951,33.3534108023987" Connections="1237,1213,1238" ForcefieldType="c3a" Charge="-0.1268" Components="C" Color="130,130,130,255">
						<Properties IsBackboneAtom="0" RelativeVelocity="-0.679596707640511,3.58599144999401,0.570629424888632"/>
					</Atom3d>
					<Atom3d ID="1239" HasProperties="1" Name="H" UserID="462" DisplayStyle="CPK" XYZ="34.5692785983912,-19.9720373547697,33.0361288945045" Connections="1214" ForcefieldType="h1" Charge="0.1268" Components="H" Color="255,255,255,255">
						<Properties IsBackboneAtom="0" RelativeVelocity="-0.466202424032216,-0.613956322411409,-0.730396162532006"/>
					</Atom3d>
					<Atom3d ID="1240" HasProperties="1" Name="C" UserID="463" DisplayStyle="CPK" XYZ="34.4391285038139,-16.4133802194515,31.775463445302" Connections="1241,1242,1216" ForcefieldType="c3a" Components="C" Color="128,128,128,255">
						<Properties IsBackboneAtom="1" RelativeVelocity="4.16051797739523,2.0124065066888,-0.0676102003211986"/>
					</Atom3d>
					<Atom3d ID="1243" HasProperties="1" Name="H" UserID="464" DisplayStyle="CPK" XYZ="33.3365949701877,-17.1340334912996,30.0794452198881" Connections="1217" ForcefieldType="h1" Charge="0.1268" Components="H" Color="255,255,255,255">
						<Properties IsBackboneAtom="0" RelativeVelocity="17.1070632933081,-6.67257788605069,-7.62604433190115"/>
					</Atom3d>
					<Atom3d ID="1244" HasProperties="1" Name="C" UserID="465" DisplayStyle="CPK" XYZ="29.5882185874956,-18.4584252664615,31.4326223896138" Connections="1219,1234,1245" ForcefieldType="c3a" Components="C" Color="255,128,0,255">
						<Properties IsBackboneAtom="0" RelativeVelocity="-6.19762808289415,-4.57637858422056,2.53242069817028"/>
					</Atom3d>
					<Atom3d ID="1246" HasProperties="1" Name="H" UserID="466" DisplayStyle="CPK" XYZ="31.2125306713435,-17.6719942592424,30.2730659106344" Connections="1220" ForcefieldType="h1" Charge="0.1268" Components="H" Color="255,255,255,255">
						<Properties IsBackboneAtom="0" RelativeVelocity="-8.09987846516814,10.7011816452949,10.3501028391724"/>
					</Atom3d>
					<Atom3d ID="1247" HasProperties="1" Name="C" UserID="467" DisplayStyle="CPK" XYZ="34.6416751688085,-19.5389778940891,27.3765595005903" Connections="1222,1248,1249" ForcefieldType="c3a" Charge="-0.1268" Components="C" Color="130,130,130,255">
						<Properties IsBackboneAtom="0" RelativeVelocity="-4.09854355544182,-8.52886851192613,1.96207509495324"/>
					</Atom3d>
					<Atom3d ID="1250" HasProperties="1" Name="H" UserID="468" DisplayStyle="CPK" XYZ="35.3697208477422,-19.270241319943,29.3691383443397" Connections="1223" ForcefieldType="h1" Charge="0.1268" Components="H" Color="255,255,255,255">
						<Properties IsBackboneAtom="0" RelativeVelocity="7.12515299766076,-10.8716074456092,-13.1944124511874"/>
					</Atom3d>
					<Atom3d ID="1251" HasProperties="1" Name="C" UserID="469" DisplayStyle="CPK" XYZ="32.4514545448526,-20.1029509001935,27.093033528616" Connections="1252,1225,1253" ForcefieldType="c3a" Charge="-0.1268" Components="C" Color="130,130,130,255">
						<Properties IsBackboneAtom="0" RelativeVelocity="-1.92336253942379,-2.82356088179185,4.66127675533234"/>
					</Atom3d>
					<Atom3d ID="1254" HasProperties="1" Name="H" UserID="470" DisplayStyle="CPK" XYZ="31.2459962728126,-20.341489886326,28.8373162575522" Connections="1226" ForcefieldType="h1" Charge="0.1268" Components="H" Color="255,255,255,255">
						<Properties IsBackboneAtom="0" RelativeVelocity="7.00756212021423,16.1505301808654,18.9104543589621"/>
					</Atom3d>
					<Atom3d ID="1255" HasProperties="1" Name="H" UserID="471" DisplayStyle="CPK" XYZ="28.2406922863242,-19.609877135611,32.6712428271082" Connections="1235" ForcefieldType="h1" Charge="0.1268" Components="H" Color="255,255,255,255">
						<Properties IsBackboneAtom="0" RelativeVelocity="12.0069527010042,5.21529696024457,21.5483182847268"/>
					</Atom3d>
					<Atom3d ID="1256" HasProperties="1" Name="C" UserID="472" DisplayStyle="CPK" XYZ="35.1071342580488,-16.669847772128,32.9081179057325" Connections="1257,1242,1237" ForcefieldType="c3a" Charge="-0.03" Components="C" Color="130,130,130,255">
						<Properties IsBackboneAtom="0" RelativeVelocity="-6.03748652061209,-6.13996407834059,-6.6630140309408"/>
					</Atom3d>
					<Atom3d ID="1258" HasProperties="1" Name="H" UserID="473" DisplayStyle="CPK" XYZ="35.7705981833457,-18.1657625128796,34.3010103714736" Connections="1238" ForcefieldType="h1" Charge="0.1268" Components="H" Color="255,255,255,255">
						<Properties IsBackboneAtom="0" RelativeVelocity="-4.5847599851477,-7.53710478292397,0.229617608624872"/>
					</Atom3d>
					<Atom3d ID="1259" HasProperties="1" Name="C" UserID="474" DisplayStyle="CPK" XYZ="34.47472103548,-15.0867579248267,31.5934613873629" Connections="1260,1261,1241" ForcefieldType="c3a" Components="C" Color="128,128,128,255">
						<Properties IsBackboneAtom="1" RelativeVelocity="-0.0334647923521002,-1.55758440346467,1.43266367545899"/>
					</Atom3d>
					<Atom3d ID="1262" HasProperties="1" Name="C" UserID="475" DisplayStyle="CPK" XYZ="28.7874118337818,-17.3810740435738,31.2090575092126" Connections="1245,1263,1264" ForcefieldType="c3a" Components="C" Color="130,130,130,255">
						<Properties IsBackboneAtom="0" RelativeVelocity="1.17002494322379,-1.31826537073511,2.90797724887826"/>
					</Atom3d>
					<Atom3d ID="1265" HasProperties="1" Name="C" UserID="476" DisplayStyle="CPK" XYZ="33.6408886968944,-19.8284456137798,26.5226703936855" Connections="1248,1252,1266" ForcefieldType="c3a" Charge="0.042" Components="C" Color="130,130,130,255">
						<Properties IsBackboneAtom="0" RelativeVelocity="0.174399332499013,2.9334742581206,-2.15134045592909"/>
					</Atom3d>
					<Atom3d ID="1267" HasProperties="1" Name="H" UserID="477" DisplayStyle="CPK" XYZ="35.6650260318387,-19.3156043498306,26.9266070282413" Connections="1249" ForcefieldType="h1" Charge="0.1268" Components="H" Color="255,255,255,255">
						<Properties IsBackboneAtom="0" RelativeVelocity="-13.0406562678497,1.07565991431281,-13.6073942080661"/>
					</Atom3d>
					<Atom3d ID="1268" HasProperties="1" Name="H" UserID="478" DisplayStyle="CPK" XYZ="31.5545814220404,-20.3685767047387,26.4413729650945" Connections="1253" ForcefieldType="h1" Charge="0.1268" Components="H" Color="255,255,255,255">
						<Properties IsBackboneAtom="0" RelativeVelocity="-5.08635615770121,6.48330593868954,5.22086252327193"/>
					</Atom3d>
					<Atom3d ID="1269" HasProperties="1" Name="N" UserID="479" DisplayStyle="CPK" XYZ="35.5273778169521,-15.5456696476469,33.3283658749584" Connections="1270,1257,1271" ForcefieldType="n3a" Charge="-0.001" Components="N" Color="255,0,0,255">
						<Properties IsBackboneAtom="0" RelativeVelocity="2.48121147544415,6.09889281970791,-1.11501889672478"/>
					</Atom3d>
					<Atom3d ID="1272" HasProperties="1" Name="C" UserID="480" DisplayStyle="CPK" XYZ="35.1821763310942,-14.5619177804467,32.6004584715466" Connections="1273,1260,1270" ForcefieldType="c3a" Charge="-0.03" Components="C" Color="130,130,130,255">
						<Properties IsBackboneAtom="0" RelativeVelocity="0.417635248565306,-9.97339825775423,5.82896222789461"/>
					</Atom3d>
					<Atom3d ID="1274" HasProperties="1" Name="C" UserID="481" DisplayStyle="CPK" XYZ="33.9172483679376,-14.3218533159327,30.6507205299499" Connections="1275,1261,1276" ForcefieldType="c3a" Charge="-0.1268" Components="C" Color="128,128,128,255">
						<Properties IsBackboneAtom="1" RelativeVelocity="-8.03775472145224,-0.737591952480714,4.32446690798996"/>
					</Atom3d>
					<Atom3d ID="1277" HasProperties="1" Name="C" UserID="482" DisplayStyle="CPK" XYZ="27.6222027637771,-17.1628444682046,31.8651497021344" Connections="1263,1278,1279" ForcefieldType="c3a" Charge="-0.1268" Components="C" Color="130,130,130,255">
						<Properties IsBackboneAtom="0" RelativeVelocity="-7.17639736710564,-2.15714055316663,9.1955653858214"/>
					</Atom3d>
					<Atom3d ID="1280" HasProperties="1" Name="C" UserID="483" DisplayStyle="CPK" XYZ="29.1303316300561,-16.4232018761468,30.3173005949182" Connections="1264,1281,1282" ForcefieldType="c3a" Charge="-0.1268" Components="C" Color="130,130,130,255">
						<Properties IsBackboneAtom="0" RelativeVelocity="2.16797454460395,-12.6495242196897,-1.20401347724179"/>
					</Atom3d>
					<Atom3d ID="1283" HasProperties="1" Name="O" UserID="484" DisplayStyle="CPK" XYZ="33.8976807638136,-19.8298809261937,25.1722924339107" Connections="1266,1284" ForcefieldType="o2e" Charge="-0.202" Components="O" Color="0,0,255,255">
						<Properties IsBackboneAtom="0" RelativeVelocity="-2.33026523798444,-2.34319937986088,2.40531744981192"/>
					</Atom3d>
					<Atom3d ID="1285" HasProperties="1" Name="C" UserID="485" DisplayStyle="CPK" XYZ="36.3077482946438,-15.3992095455586,34.5712712036313" Connections="1271,1286,1287,1288" ForcefieldType="c4" Charge="-0.045" Components="C" Color="130,130,130,255">
						<Properties IsBackboneAtom="0" RelativeVelocity="-0.0409652387826598,-5.33220501422021,0.636611610190728"/>
					</Atom3d>
					<Atom3d ID="1289" HasProperties="1" Name="C" UserID="486" DisplayStyle="CPK" XYZ="35.3526176592483,-13.2352399648745,32.6372205080179" Connections="1290,1273,1291" ForcefieldType="c3a" Charge="-0.1268" Components="C" Color="130,130,130,255">
						<Properties IsBackboneAtom="0" RelativeVelocity="-4.65448657944727,3.36248683223894,1.42805217266593"/>
					</Atom3d>
					<Atom3d ID="1292" HasProperties="1" Name="C" UserID="487" DisplayStyle="CPK" XYZ="34.022174740808,-12.9733724116173,30.6745181553104" Connections="1293,1294,1275" ForcefieldType="c3a" Components="C" Color="128,128,128,255">
						<Properties IsBackboneAtom="1" RelativeVelocity="-4.0574181027704,0.201845115020369,3.72436843080817"/>
					</Atom3d>
					<Atom3d ID="1295" HasProperties="1" Name="H" UserID="488" DisplayStyle="CPK" XYZ="33.3412665783156,-14.8340238074224,29.8107643869379" Connections="1276" ForcefieldType="h1" Charge="0.1268" Components="H" Color="255,255,255,255">
						<Properties IsBackboneAtom="0" RelativeVelocity="-27.7507307725711,-16.1861375091546,27.2620983016645"/>
					</Atom3d>
					<Atom3d ID="1296" HasProperties="1" Name="C" UserID="489" DisplayStyle="CPK" XYZ="26.8703598164339,-16.05443200448,31.7105805823521" Connections="1278,1297,1298" ForcefieldType="c3a" Charge="-0.1268" Components="C" Color="130,130,130,255">
						<Properties IsBackboneAtom="0" RelativeVelocity="4.8249137348754,-4.86957416602351,-1.68573872035219"/>
					</Atom3d>
					<Atom3d ID="1299" HasProperties="1" Name="H" UserID="490" DisplayStyle="CPK" XYZ="27.2259894182915,-17.941414747812,32.5975725725335" Connections="1279" ForcefieldType="h1" Charge="0.1268" Components="H" Color="255,255,255,255">
						<Properties IsBackboneAtom="0" RelativeVelocity="2.09528917170028,-19.2724355704919,-3.98246942910546"/>
					</Atom3d>
					<Atom3d ID="1300" HasProperties="1" Name="C" UserID="491" DisplayStyle="CPK" XYZ="28.3946183127629,-15.3195106185404,30.1544589152395" Connections="1301,1281,1302" ForcefieldType="c3a" Components="C" Color="130,130,130,255">
						<Properties IsBackboneAtom="0" RelativeVelocity="-8.38024398131389,2.41441886011001,5.06512671697269"/>
					</Atom3d>
					<Atom3d ID="1303" HasProperties="1" Name="H" UserID="492" DisplayStyle="CPK" XYZ="30.0682162818802,-16.5462441089256,29.6810357559258" Connections="1282" ForcefieldType="h1" Charge="0.1268" Components="H" Color="255,255,255,255">
						<Properties IsBackboneAtom="0" RelativeVelocity="-0.857621132939705,11.2329226355286,-10.2823232939966"/>
					</Atom3d>
					<Atom3d ID="1304" HasProperties="1" Name="C" UserID="493" DisplayStyle="CPK" XYZ="32.8365037328199,-20.0864676844241,24.2813766778527" Connections="1284,1305,1306,1307" ForcefieldType="c4o" Charge="0.001" Components="C" Color="130,130,130,255">
						<Properties IsBackboneAtom="0" RelativeVelocity="1.63568312796949,6.5832526627453,3.3105507223138"/>
					</Atom3d>
					<Atom3d ID="1308" HasProperties="1" Name="C" UserID="494" DisplayStyle="CPK" XYZ="35.3753205241868,-15.2707319258232,35.7828243160071" Connections="1286,1309,1310,1311" ForcefieldType="c4" Charge="-0.159" Components="C" Color="130,130,130,255">
						<Properties IsBackboneAtom="0" RelativeVelocity="6.07955859421955,7.44706950243941,3.97298781467861"/>
					</Atom3d>
					<Atom3d ID="1312" HasProperties="1" Name="H" UserID="495" DisplayStyle="CPK" XYZ="36.9605161083167,-14.4674580584178,34.4982417290607" Connections="1287" ForcefieldType="h1" Charge="0.053" Components="H" Color="255,255,255,255">
						<Properties IsBackboneAtom="0" RelativeVelocity="-19.5482344817696,7.94696063691149,-4.3043466996767"/>
					</Atom3d>
					<Atom3d ID="1313" HasProperties="1" Name="H" UserID="496" DisplayStyle="CPK" XYZ="36.9726066613755,-16.3144091660251,34.7125969387159" Connections="1288" ForcefieldType="h1" Charge="0.053" Components="H" Color="255,255,255,255">
						<Properties IsBackboneAtom="0" RelativeVelocity="4.49568375075084,-3.16065914300835,-6.6432449555062"/>
					</Atom3d>
					<Atom3d ID="1314" HasProperties="1" Name="C" UserID="497" DisplayStyle="CPK" XYZ="34.781494514485,-12.4759621964089,31.6805127920305" Connections="1294,1290,1315" ForcefieldType="c3a" Charge="-0.1268" Components="C" Color="130,130,130,255">
						<Properties IsBackboneAtom="0" RelativeVelocity="6.15479931892517,-0.510574086266538,0.155970028974059"/>
					</Atom3d>
					<Atom3d ID="1316" HasProperties="1" Name="H" UserID="498" DisplayStyle="CPK" XYZ="35.9696955559502,-12.745230195591,33.4610562027539" Connections="1291" ForcefieldType="h1" Charge="0.1268" Components="H" Color="255,255,255,255">
						<Properties IsBackboneAtom="0" RelativeVelocity="-21.5901855259931,28.4507119835548,-0.808837955781598"/>
					</Atom3d>
					<Atom3d ID="1317" HasProperties="1" Name="C" UserID="499" DisplayStyle="CPK" XYZ="33.3829020601104,-12.200592784233,29.7550042635103" Connections="1318,1319,1293" ForcefieldType="c3a" Components="C" Color="255,128,0,255">
						<Properties IsBackboneAtom="1" RelativeVelocity="-0.537275231821559,-4.01056568884361,-0.256614062541701"/>
					</Atom3d>
					<Atom3d ID="1320" HasProperties="1" Name="C" UserID="500" DisplayStyle="CPK" XYZ="27.2721824382448,-15.1106756246412,30.8513933116628" Connections="1297,1301,1321" ForcefieldType="c3a" Charge="-0.03" Components="C" Color="130,130,130,255">
						<Properties IsBackboneAtom="0" RelativeVelocity="5.27207055020811,-0.448894802790647,-2.27344150433304"/>
					</Atom3d>
					<Atom3d ID="1322" HasProperties="1" Name="H" UserID="501" DisplayStyle="CPK" XYZ="25.9070833106922,-15.9312346178437,32.3076741545202" Connections="1298" ForcefieldType="h1" Charge="0.1268" Components="H" Color="255,255,255,255">
						<Properties IsBackboneAtom="0" RelativeVelocity="22.2201811168547,-14.5568342392005,28.376379415771"/>
					</Atom3d>
					<Atom3d ID="1323" HasProperties="1" Name="C" UserID="502" DisplayStyle="CPK" XYZ="28.5842663740818,-14.2461312256118,29.3754325474738" Connections="1302,1324,1325" ForcefieldType="c3a" Components="C" Color="130,130,130,255">
						<Properties IsBackboneAtom="0" RelativeVelocity="-0.122706439171384,-6.17422173156642,2.27169463475065"/>
					</Atom3d>
					<Atom3d ID="1326" HasProperties="1" Name="H" UserID="503" DisplayStyle="CPK" XYZ="32.6413980343965,-21.208728789256,24.235948321768" Connections="1305" ForcefieldType="h1" Charge="0.053" Components="H" Color="255,255,255,255">
						<Properties IsBackboneAtom="0" RelativeVelocity="0.968997562644236,6.63636673247981,4.86170379199027"/>
					</Atom3d>
					<Atom3d ID="1327" HasProperties="1" Name="H" UserID="504" DisplayStyle="CPK" XYZ="33.1121244455057,-19.7063276255732,23.2425664377666" Connections="1306" ForcefieldType="h1" Charge="0.053" Components="H" Color="255,255,255,255">
						<Properties IsBackboneAtom="0" RelativeVelocity="2.27357845059055,-13.2823918365641,-3.78979332611175"/>
					</Atom3d>
					<Atom3d ID="1328" HasProperties="1" Name="H" UserID="505" DisplayStyle="CPK" XYZ="31.8974902415565,-19.5519266567065,24.6448591525672" Connections="1307" ForcefieldType="h1" Charge="0.053" Components="H" Color="255,255,255,255">
						<Properties IsBackboneAtom="0" RelativeVelocity="0.230371320062609,5.07827072577741,1.89333667219738"/>
					</Atom3d>
					<Atom3d ID="1329" HasProperties="1" Name="H" UserID="506" DisplayStyle="CPK" XYZ="35.0872283805122,-16.309933155355,36.1525048237499" Connections="1309" ForcefieldType="h1" Charge="0.053" Components="H" Color="255,255,255,255">
						<Properties IsBackboneAtom="0" RelativeVelocity="7.25980833051585,-2.25379984914949,-22.377156182105"/>
					</Atom3d>
					<Atom3d ID="1330" HasProperties="1" Name="H" UserID="507" DisplayStyle="CPK" XYZ="34.4354294088136,-14.7009492429475,35.4802481403918" Connections="1310" ForcefieldType="h1" Charge="0.053" Components="H" Color="255,255,255,255">
						<Properties IsBackboneAtom="0" RelativeVelocity="15.9714674541631,15.9288894432628,-10.782050717065"/>
					</Atom3d>
					<Atom3d ID="1331" HasProperties="1" Name="H" UserID="508" DisplayStyle="CPK" XYZ="35.9104588771652,-14.7058472873293,36.6159703085424" Connections="1311" ForcefieldType="h1" Charge="0.053" Components="H" Color="255,255,255,255">
						<Properties IsBackboneAtom="0" RelativeVelocity="7.11345840985167,-27.7932394037445,27.2023255875277"/>
					</Atom3d>
					<Atom3d ID="1332" HasProperties="1" Name="H" UserID="509" DisplayStyle="CPK" XYZ="34.9686833080515,-11.3537149489007,31.7520769418247" Connections="1315" ForcefieldType="h1" Charge="0.1268" Components="H" Color="255,255,255,255">
						<Properties IsBackboneAtom="0" RelativeVelocity="4.61507796380519,1.47750789306461,-26.9931116246018"/>
					</Atom3d>
					<Atom3d ID="1333" HasProperties="1" Name="C" UserID="510" DisplayStyle="CPK" XYZ="32.4903130612566,-12.7227224264367,28.8882521617779" Connections="1334,1318,1335" ForcefieldType="c3a" Charge="-0.1268" Components="C" Color="255,128,0,255">
						<Properties IsBackboneAtom="1" RelativeVelocity="0.380162521020938,6.6235461271409,6.02796745242478"/>
					</Atom3d>
					<Atom3d ID="1336" HasProperties="1" Name="C" UserID="511" DisplayStyle="CPK" XYZ="33.5294981017086,-10.8624239033104,29.6124726644944" Connections="1319,1337,1338" ForcefieldType="c3a" Charge="0.1137" Components="C" Color="255,128,0,255">
						<Properties IsBackboneAtom="0" RelativeVelocity="-1.58300367265235,-7.06775206679681,-3.52568536123725"/>
					</Atom3d>
					<Atom3d ID="1339" HasProperties="1" Name="N" UserID="512" DisplayStyle="CPK" XYZ="26.8499459369539,-13.9659890778062,30.4926047716108" Connections="1321,1340,1341" ForcefieldType="n3a" Charge="-0.001" Components="N" Color="255,0,0,255">
						<Properties IsBackboneAtom="0" RelativeVelocity="-3.68384232074296,-3.53237872623925,-2.65768549875148"/>
					</Atom3d>
					<Atom3d ID="1342" HasProperties="1" Name="C" UserID="513" DisplayStyle="CPK" XYZ="27.5858731207244,-13.3895752189249,29.6297345707828" Connections="1340,1324,1343" ForcefieldType="c3a" Charge="-0.03" Components="C" Color="130,130,130,255">
						<Properties IsBackboneAtom="0" RelativeVelocity="0.947722738401879,4.54683856048059,-9.55496903136489"/>
					</Atom3d>
					<Atom3d ID="1344" HasProperties="1" Name="C" UserID="514" DisplayStyle="CPK" XYZ="29.5572519110605,-13.9549217843886,28.506571743793" Connections="1325,1345,1346" ForcefieldType="c3a" Charge="-0.1268" Components="C" Color="130,130,130,255">
						<Properties IsBackboneAtom="0" RelativeVelocity="-3.42907360552645,4.97386434018638,3.16407219684806"/>
					</Atom3d>
					<Atom3d ID="1347" HasProperties="1" Name="C" UserID="515" DisplayStyle="CPK" XYZ="31.8469347791653,-11.9521232485048,28.0040964327889" Connections="1348,1334,1349" ForcefieldType="c3a" Components="C" Color="255,128,0,255">
						<Properties IsBackboneAtom="1" RelativeVelocity="-7.30194128425333,6.77343141325058,-2.79443896497586"/>
					</Atom3d>
					<Atom3d ID="1350" HasProperties="1" Name="H" UserID="516" DisplayStyle="CPK" XYZ="32.2888769257769,-13.8443446391274,28.9196695428634" Connections="1335" ForcefieldType="h1" Charge="0.1268" Components="H" Color="255,255,255,255">
						<Properties IsBackboneAtom="0" RelativeVelocity="34.7954225758903,0.4694460535459,6.97972231814366"/>
					</Atom3d>
					<Atom3d ID="1351" HasProperties="1" Name="N" UserID="517" DisplayStyle="CPK" XYZ="32.9456491967798,-10.1153580025631,28.7667889788565" Connections="1337,1352" ForcefieldType="n2a" Charge="-0.481" Components="N" Color="255,0,0,255">
						<Properties IsBackboneAtom="0" RelativeVelocity="-4.4520640982775,-2.46771667125423,6.42298629366278"/>
					</Atom3d>
					<Atom3d ID="1353" HasProperties="1" Name="H" UserID="518" DisplayStyle="CPK" XYZ="34.239702418038,-10.2907175240971,30.2968421564696" Connections="1338" ForcefieldType="h1" Charge="0.1268" Components="H" Color="255,255,255,255">
						<Properties IsBackboneAtom="0" RelativeVelocity="-3.8942971424558,-1.6629455521355,-5.64219081811636"/>
					</Atom3d>
					<Atom3d ID="1354" HasProperties="1" Name="C" UserID="519" DisplayStyle="CPK" XYZ="25.6363203680658,-13.345985589241,31.0570049511891" Connections="1341,1355,1356,1357" ForcefieldType="c4" Charge="-0.045" Components="C" Color="130,130,130,255">
						<Properties IsBackboneAtom="0" RelativeVelocity="2.98766355690672,2.8913156038782,-1.32136597103963"/>
					</Atom3d>
					<Atom3d ID="1358" HasProperties="1" Name="C" UserID="520" DisplayStyle="CPK" XYZ="27.5660749153152,-12.2038478885164,29.006489659865" Connections="1343,1359,1360" ForcefieldType="c3a" Charge="-0.1268" Components="C" Color="130,130,130,255">
						<Properties IsBackboneAtom="0" RelativeVelocity="-1.47308956873377,-2.18325592372152,0.743254680791118"/>
					</Atom3d>
					<Atom3d ID="1361" HasProperties="1" Name="C" UserID="521" DisplayStyle="CPK" XYZ="29.5768436554118,-12.7566767716789,27.8912973716064" Connections="1362,1363,1345" ForcefieldType="c3a" Components="C" Color="130,130,130,255">
						<Properties IsBackboneAtom="0" RelativeVelocity="-8.30391716288591,6.82749801325137,-8.80038796215259"/>
					</Atom3d>
					<Atom3d ID="1364" HasProperties="1" Name="H" UserID="522" DisplayStyle="CPK" XYZ="30.3719780369046,-14.7210016263637,28.2853411579809" Connections="1346" ForcefieldType="h1" Charge="0.1268" Components="H" Color="255,255,255,255">
						<Properties IsBackboneAtom="0" RelativeVelocity="12.0661517752558,20.0006339203245,8.19348381338866"/>
					</Atom3d>
					<Atom3d ID="1365" HasProperties="1" Name="C" UserID="523" DisplayStyle="CPK" XYZ="30.7783378296697,-12.394367451714,27.0186025189282" Connections="1348,1366,1362,1367" ForcefieldType="c44" Components="C" Color="255,128,0,255">
						<Properties IsBackboneAtom="1" RelativeVelocity="2.08255731961422,-2.91426289887125,1.32908773436992"/>
					</Atom3d>
					<Atom3d ID="1368" HasProperties="1" Name="C" UserID="524" DisplayStyle="CPK" XYZ="32.1202832507439,-10.6434203310234,27.9700372657203" Connections="1349,1352,1369" ForcefieldType="c3a" Charge="0.2405" Components="C" Color="255,128,0,255">
						<Properties IsBackboneAtom="0" RelativeVelocity="-2.49247423106322,3.98463885908335,-4.45246902292569"/>
					</Atom3d>
					<Atom3d ID="1370" HasProperties="1" Name="C" UserID="525" DisplayStyle="CPK" XYZ="25.9805711109908,-12.5312006471155,32.3107183849854" Connections="1355,1371,1372,1373" ForcefieldType="c4" Charge="-0.159" Components="C" Color="130,130,130,255">
						<Properties IsBackboneAtom="0" RelativeVelocity="2.13588332913011,1.60442550030463,-4.63263616610764"/>
					</Atom3d>
					<Atom3d ID="1374" HasProperties="1" Name="H" UserID="526" DisplayStyle="CPK" XYZ="24.8894053173761,-14.1622258730325,31.3317223745199" Connections="1356" ForcefieldType="h1" Charge="0.053" Components="H" Color="255,255,255,255">
						<Properties IsBackboneAtom="0" RelativeVelocity="-3.70051760401423,10.8806210029861,4.23230487124289"/>
					</Atom3d>
					<Atom3d ID="1375" HasProperties="1" Name="H" UserID="527" DisplayStyle="CPK" XYZ="25.1684564087033,-12.6526292668536,30.2824339200708" Connections="1357" ForcefieldType="h1" Charge="0.053" Components="H" Color="255,255,255,255">
						<Properties IsBackboneAtom="0" RelativeVelocity="13.9277124599367,21.7031538033756,8.90991306933158"/>
					</Atom3d>
					<Atom3d ID="1376" HasProperties="1" Name="C" UserID="528" DisplayStyle="CPK" XYZ="28.569232794946,-11.8993657645015,28.160726380519" Connections="1359,1363,1377" ForcefieldType="c3a" Charge="-0.1268" Components="C" Color="130,130,130,255">
						<Properties IsBackboneAtom="0" RelativeVelocity="-0.693738934667328,2.95214816034178,-3.37977689830475"/>
					</Atom3d>
					<Atom3d ID="1378" HasProperties="1" Name="H" UserID="529" DisplayStyle="CPK" XYZ="26.7108993113503,-11.4743117620438,29.1963624674683" Connections="1360" ForcefieldType="h1" Charge="0.1268" Components="H" Color="255,255,255,255">
						<Properties IsBackboneAtom="0" RelativeVelocity="10.1572538742778,4.98054676849414,25.6005956074842"/>
					</Atom3d>
					<Atom3d ID="1379" HasProperties="1" Name="C" UserID="530" DisplayStyle="CPK" XYZ="30.6949475046544,-11.041640357766,26.3472216411898" Connections="1366,1380,1381" ForcefieldType="c3a" Components="C" Color="255,128,0,255">
						<Properties IsBackboneAtom="1" RelativeVelocity="4.86574093454525,-1.81226851115629,-15.6399248035724"/>
					</Atom3d>
					<Atom3d ID="1382" HasProperties="1" Name="C" UserID="531" DisplayStyle="CPK" XYZ="31.2157767853338,-13.5028397307419,26.0795600136633" Connections="1367,1383,1384" ForcefieldType="c3a" Components="C" Color="130,130,130,255">
						<Properties IsBackboneAtom="0" RelativeVelocity="0.587168030861774,0.608696154418417,-5.5278436898503"/>
					</Atom3d>
					<Atom3d ID="1385" HasProperties="1" Name="C" UserID="532" DisplayStyle="CPK" XYZ="31.4166000873692,-10.095678682734,26.9672968295595" Connections="1369,1386,1380" ForcefieldType="c3a" Charge="0.2405" Components="C" Color="255,128,0,255">
						<Properties IsBackboneAtom="0" RelativeVelocity="5.55724695117308,-7.23195179783166,-9.38038025733419"/>
					</Atom3d>
					<Atom3d ID="1387" HasProperties="1" Name="H" UserID="533" DisplayStyle="CPK" XYZ="26.6320740240156,-11.6422956856269,32.0191847157918" Connections="1371" ForcefieldType="h1" Charge="0.053" Components="H" Color="255,255,255,255">
						<Properties IsBackboneAtom="0" RelativeVelocity="11.5408746214575,-7.66256355789014,-11.8705415632157"/>
					</Atom3d>
					<Atom3d ID="1388" HasProperties="1" Name="H" UserID="534" DisplayStyle="CPK" XYZ="26.5458009090123,-13.1906361644952,33.049135631777" Connections="1372" ForcefieldType="h1" Charge="0.053" Components="H" Color="255,255,255,255">
						<Properties IsBackboneAtom="0" RelativeVelocity="14.7627247941599,36.9030896587332,17.2250951928573"/>
					</Atom3d>
					<Atom3d ID="1389" HasProperties="1" Name="H" UserID="535" DisplayStyle="CPK" XYZ="25.0196141970779,-12.1552906969403,32.7953352186536" Connections="1373" ForcefieldType="h1" Charge="0.053" Components="H" Color="255,255,255,255">
						<Properties IsBackboneAtom="0" RelativeVelocity="-2.35910172048777,-4.23587881074414,-9.01560280559419"/>
					</Atom3d>
					<Atom3d ID="1390" HasProperties="1" Name="H" UserID="536" DisplayStyle="CPK" XYZ="28.5886880289515,-10.884779090947,27.6412696140525" Connections="1377" ForcefieldType="h1" Charge="0.1268" Components="H" Color="255,255,255,255">
						<Properties IsBackboneAtom="0" RelativeVelocity="-1.89020468078416,3.60093232449585,-2.15740328247353"/>
					</Atom3d>
					<Atom3d ID="1391" HasProperties="1" Name="C" UserID="537" DisplayStyle="CPK" XYZ="29.9764523110647,-10.7210217765595,25.2623436608742" Connections="1392,1381,1393" ForcefieldType="c3a" Charge="-0.1268" Components="C" Color="255,128,0,255">
						<Properties IsBackboneAtom="1" RelativeVelocity="-1.98170688894377,-3.2349460009015,2.52318019828287"/>
					</Atom3d>
					<Atom3d ID="1394" HasProperties="1" Name="C" UserID="538" DisplayStyle="CPK" XYZ="32.5109556134851,-13.7663472380128,25.8304857943619" Connections="1383,1395,1396" ForcefieldType="c3a" Charge="-0.1268" Components="C" Color="130,130,130,255">
						<Properties IsBackboneAtom="0" RelativeVelocity="6.17716152526709,-3.65711214641293,-4.29893012029841"/>
					</Atom3d>
					<Atom3d ID="1397" HasProperties="1" Name="C" UserID="539" DisplayStyle="CPK" XYZ="30.3046454927033,-14.2706585663123,25.4556044596912" Connections="1384,1398,1399" ForcefieldType="c3a" Charge="-0.1268" Components="C" Color="130,130,130,255">
						<Properties IsBackboneAtom="0" RelativeVelocity="1.53728995418257,-5.54111696356924,-5.89304951695317"/>
					</Atom3d>
					<Atom3d ID="1400" HasProperties="1" Name="N" UserID="540" DisplayStyle="CPK" XYZ="31.4163872181821,-8.89530996999676,26.581422124288" Connections="1386,1401" ForcefieldType="n2a" Charge="-0.481" Components="N" Color="255,0,0,255">
						<Properties IsBackboneAtom="0" RelativeVelocity="-2.80256383579202,-2.44109132372691,-3.85397837033087"/>
					</Atom3d>
					<Atom3d ID="1402" HasProperties="1" Name="C" UserID="541" DisplayStyle="CPK" XYZ="29.9713613112256,-9.44697741846566,24.8131245547245" Connections="1403,1392,527" ForcefieldType="c3a" Components="C" Color="255,128,0,255">
						<Properties IsBackboneAtom="1" RelativeVelocity="3.71671596408462,-9.2582461261286,-2.98103272414976"/>
					</Atom3d>
					<Atom3d ID="1404" HasProperties="1" Name="H" UserID="542" DisplayStyle="CPK" XYZ="29.3708222892884,-11.5194516494682,24.718908318554" Connections="1393" ForcefieldType="h1" Charge="0.1268" Components="H" Color="255,255,255,255">
						<Properties IsBackboneAtom="0" RelativeVelocity="-23.7522578396757,6.66260198828153,12.2435661428359"/>
					</Atom3d>
					<Atom3d ID="1405" HasProperties="1" Name="C" UserID="543" DisplayStyle="CPK" XYZ="32.8740405366308,-14.7891564489766,25.0413514163554" Connections="1395,1406,1407" ForcefieldType="c3a" Charge="-0.1268" Components="C" Color="130,130,130,255">
						<Properties IsBackboneAtom="0" RelativeVelocity="3.81306495209272,-6.90651790674914,1.13820817934364"/>
					</Atom3d>
					<Atom3d ID="1408" HasProperties="1" Name="H" UserID="544" DisplayStyle="CPK" XYZ="33.3243193171975,-13.1151759205778,26.2931037332118" Connections="1396" ForcefieldType="h1" Charge="0.1268" Components="H" Color="255,255,255,255">
						<Properties IsBackboneAtom="0" RelativeVelocity="9.82710920944726,-10.314967647548,-1.34472221689907"/>
					</Atom3d>
					<Atom3d ID="1409" HasProperties="1" Name="C" UserID="545" DisplayStyle="CPK" XYZ="30.6746791959359,-15.2900781460179,24.6659089620564" Connections="1410,1398,1411" ForcefieldType="c3a" Charge="-0.1268" Components="C" Color="130,130,130,255">
						<Properties IsBackboneAtom="0" RelativeVelocity="-8.84188900589823,2.67757612365362,-0.476962600417854"/>
					</Atom3d>
					<Atom3d ID="1412" HasProperties="1" Name="H" UserID="546" DisplayStyle="CPK" XYZ="29.1925345547699,-14.0608768671616,25.5927206766133" Connections="1399" ForcefieldType="h1" Charge="0.1268" Components="H" Color="255,255,255,255">
						<Properties IsBackboneAtom="0" RelativeVelocity="4.90746241813745,-8.19799532281666,25.5063736378724"/>
					</Atom3d>
					<Atom3d ID="1413" HasProperties="1" Name="C" UserID="547" DisplayStyle="CPK" XYZ="30.7213901629156,-8.6035544549176,25.5621241783509" Connections="1401,1403,1414" ForcefieldType="c3a" Charge="0.1137" Components="C" Color="255,128,0,255">
						<Properties IsBackboneAtom="0" RelativeVelocity="-7.69313364394562,-3.11928571479329,-5.88367310455233"/>
					</Atom3d>
					<Atom3d ID="1415" HasProperties="1" Name="C" UserID="548" DisplayStyle="CPK" XYZ="31.9680941043111,-15.5574326606717,24.4093015414953" Connections="1406,1410,1416" ForcefieldType="c3a" Charge="0.042" Components="C" Color="130,130,130,255">
						<Properties IsBackboneAtom="0" RelativeVelocity="4.22163636585511,1.85659324274678,1.73847497283354"/>
					</Atom3d>
					<Atom3d ID="1417" HasProperties="1" Name="H" UserID="549" DisplayStyle="CPK" XYZ="33.9783579023397,-15.0286317488181,24.8905711355754" Connections="1407" ForcefieldType="h1" Charge="0.1268" Components="H" Color="255,255,255,255">
						<Properties IsBackboneAtom="0" RelativeVelocity="10.1283779946019,18.4637055490414,7.09766115927702"/>
					</Atom3d>
					<Atom3d ID="1418" HasProperties="1" Name="H" UserID="550" DisplayStyle="CPK" XYZ="29.8567553239242,-15.9383620494592,24.2072931351985" Connections="1411" ForcefieldType="h1" Charge="0.1268" Components="H" Color="255,255,255,255">
						<Properties IsBackboneAtom="0" RelativeVelocity="6.76147188355473,-7.30247398194327,-14.1974998073706"/>
					</Atom3d>
					<Atom3d ID="1419" HasProperties="1" Name="H" UserID="551" DisplayStyle="CPK" XYZ="30.6842575752625,-7.52788571391131,25.1864143340979" Connections="1414" ForcefieldType="h1" Charge="0.1268" Components="H" Color="255,255,255,255">
						<Properties IsBackboneAtom="0" RelativeVelocity="2.51440130959165,1.69892344990671,6.90216382038781"/>
					</Atom3d>
					<Atom3d ID="1420" HasProperties="1" Name="O" UserID="552" DisplayStyle="CPK" XYZ="32.3405795468523,-16.6473485425496,23.6660491311223" Connections="1416,1421" ForcefieldType="o2e" Charge="-0.202" Components="O" Color="0,0,255,255">
						<Properties IsBackboneAtom="0" RelativeVelocity="-4.3758246459624,-0.389544672630872,-2.29228004348334"/>
					</Atom3d>
					<Atom3d ID="1422" HasProperties="1" Name="C" UserID="553" DisplayStyle="CPK" XYZ="32.6935834885187,-16.3406221938451,22.337483914741" Connections="1421,1423,1424,1425" ForcefieldType="c4o" Charge="0.001" Components="C" Color="130,130,130,255">
						<Properties IsBackboneAtom="0" RelativeVelocity="-0.225448508274238,6.68420507344101,5.80755233392243"/>
					</Atom3d>
					<Atom3d ID="1426" HasProperties="1" Name="H" UserID="554" DisplayStyle="CPK" XYZ="31.9705187288389,-15.5633763925904,21.9219525991298" Connections="1423" ForcefieldType="h1" Charge="0.053" Components="H" Color="255,255,255,255">
						<Properties IsBackboneAtom="0" RelativeVelocity="24.2480041634334,9.08903543475935,-32.2804236563316"/>
					</Atom3d>
					<Atom3d ID="1427" HasProperties="1" Name="H" UserID="555" DisplayStyle="CPK" XYZ="32.6414136333477,-17.28597539493,21.7025149486313" Connections="1424" ForcefieldType="h1" Charge="0.053" Components="H" Color="255,255,255,255">
						<Properties IsBackboneAtom="0" RelativeVelocity="0.304385285395262,6.5768273413844,5.9238864138336"/>
					</Atom3d>
					<Atom3d ID="1428" HasProperties="1" Name="H" UserID="556" DisplayStyle="CPK" XYZ="33.75453622671,-15.9242535647367,22.3126563387161" Connections="1425" ForcefieldType="h1" Charge="0.053" Components="H" Color="255,255,255,255">
						<Properties IsBackboneAtom="0" RelativeVelocity="3.11302886693003,-1.38714754346282,13.1102858243708"/>
					</Atom3d>
					<Bond ID="1042" Connects="1045,1041" Type="Double"/>
					<Bond ID="1043" Connects="1041,1048"/>
					<Bond ID="1046" Connects="1051,1045"/>
					<Bond ID="1047" Connects="1045,1054"/>
					<Bond ID="1049" Connects="1048,1055" Type="Double"/>
					<Bond ID="1050" Connects="1048,1058"/>
					<Bond ID="1052" Connects="1059,1051"/>
					<Bond ID="1053" Connects="1051,1063" Type="Double"/>
					<Bond ID="1056" Connects="1055,1063"/>
					<Bond ID="1057" Connects="1055,1065"/>
					<Bond ID="1060" Connects="1059,1066"/>
					<Bond ID="1061" Connects="1059,1069"/>
					<Bond ID="1062" Connects="1059,1073"/>
					<Bond ID="1064" Connects="1063,1077"/>
					<Bond ID="1067" Connects="1077,1066" Type="Double"/>
					<Bond ID="1068" Connects="1079,1066"/>
					<Bond ID="1070" Connects="1082,1069"/>
					<Bond ID="1071" Connects="1069,1086"/>
					<Bond ID="1072" Connects="1069,1087"/>
					<Bond ID="1074" Connects="1088,1073"/>
					<Bond ID="1075" Connects="1073,1092"/>
					<Bond ID="1076" Connects="1073,1093"/>
					<Bond ID="1078" Connects="1077,1094"/>
					<Bond ID="1080" Connects="1097,1079" Type="Double"/>
					<Bond ID="1081" Connects="1079,1100"/>
					<Bond ID="1083" Connects="1101,1082"/>
					<Bond ID="1084" Connects="1082,1105"/>
					<Bond ID="1085" Connects="1082,1106"/>
					<Bond ID="1089" Connects="1107,1088"/>
					<Bond ID="1090" Connects="1088,1111"/>
					<Bond ID="1091" Connects="1088,1112"/>
					<Bond ID="1095" Connects="1094,1113" Type="Double"/>
					<Bond ID="1096" Connects="1094,1115"/>
					<Bond ID="1098" Connects="1113,1097"/>
					<Bond ID="1099" Connects="1097,1116"/>
					<Bond ID="1102" Connects="1119,1101"/>
					<Bond ID="1103" Connects="1101,1123"/>
					<Bond ID="1104" Connects="1101,1124"/>
					<Bond ID="1108" Connects="1125,1107"/>
					<Bond ID="1109" Connects="1107,1129"/>
					<Bond ID="1110" Connects="1107,1130"/>
					<Bond ID="1114" Connects="1113,1131"/>
					<Bond ID="1117" Connects="1132,1116"/>
					<Bond ID="1118" Connects="1116,1135" Type="Double"/>
					<Bond ID="1120" Connects="1138,1119"/>
					<Bond ID="1121" Connects="1119,1142"/>
					<Bond ID="1122" Connects="1119,1143"/>
					<Bond ID="1126" Connects="1144,1125"/>
					<Bond ID="1127" Connects="1125,1148"/>
					<Bond ID="1128" Connects="1125,1149"/>
					<Bond ID="1133" Connects="1150,1132" Type="Double"/>
					<Bond ID="1134" Connects="1132,1152"/>
					<Bond ID="1136" Connects="1135,1153"/>
					<Bond ID="1137" Connects="1135,1156"/>
					<Bond ID="1139" Connects="1157,1138"/>
					<Bond ID="1140" Connects="1138,1161"/>
					<Bond ID="1141" Connects="1138,1162"/>
					<Bond ID="1145" Connects="1163,1144"/>
					<Bond ID="1146" Connects="1144,1167"/>
					<Bond ID="1147" Connects="1144,1168"/>
					<Bond ID="1151" Connects="1169,1150"/>
					<Bond ID="1154" Connects="1171,1153"/>
					<Bond ID="1155" Connects="1169,1153" Type="Double"/>
					<Bond ID="1158" Connects="1175,1157"/>
					<Bond ID="1159" Connects="1157,1179"/>
					<Bond ID="1160" Connects="1157,1180"/>
					<Bond ID="1164" Connects="1181,1163"/>
					<Bond ID="1165" Connects="1163,1185"/>
					<Bond ID="1166" Connects="1163,1186"/>
					<Bond ID="1170" Connects="1187,1169"/>
					<Bond ID="1172" Connects="1190,1171"/>
					<Bond ID="1173" Connects="1171,1193"/>
					<Bond ID="1174" Connects="1171,1195"/>
					<Bond ID="1176" Connects="1198,1175"/>
					<Bond ID="1177" Connects="1175,1202"/>
					<Bond ID="1178" Connects="1175,1203"/>
					<Bond ID="1182" Connects="1204,1181"/>
					<Bond ID="1183" Connects="1181,1208"/>
					<Bond ID="1184" Connects="1181,1209"/>
					<Bond ID="1188" Connects="1193,1187"/>
					<Bond ID="1189" Connects="1210,1187" Type="Double"/>
					<Bond ID="1191" Connects="1212,1190"/>
					<Bond ID="1192" Connects="1190,1215" Type="Double"/>
					<Bond ID="1194" Connects="1193,1218" Type="Double"/>
					<Bond ID="1196" Connects="1195,1221"/>
					<Bond ID="1197" Connects="1195,1224" Type="Double"/>
					<Bond ID="1199" Connects="1198,1227"/>
					<Bond ID="1200" Connects="1198,1228"/>
					<Bond ID="1201" Connects="1198,1229"/>
					<Bond ID="1205" Connects="1204,1230"/>
					<Bond ID="1206" Connects="1204,1231"/>
					<Bond ID="1207" Connects="1204,1232"/>
					<Bond ID="1211" Connects="1233,1210"/>
					<Bond ID="1213" Connects="1236,1212" Type="Double"/>
					<Bond ID="1214" Connects="1212,1239"/>
					<Bond ID="1216" Connects="1240,1215"/>
					<Bond ID="1217" Connects="1215,1243"/>
					<Bond ID="1219" Connects="1218,1244"/>
					<Bond ID="1220" Connects="1218,1246"/>
					<Bond ID="1222" Connects="1221,1247" Type="Double"/>
					<Bond ID="1223" Connects="1221,1250"/>
					<Bond ID="1225" Connects="1251,1224"/>
					<Bond ID="1226" Connects="1224,1254"/>
					<Bond ID="1234" Connects="1244,1233" Type="Double"/>
					<Bond ID="1235" Connects="1233,1255"/>
					<Bond ID="1237" Connects="1256,1236"/>
					<Bond ID="1238" Connects="1236,1258"/>
					<Bond ID="1241" Connects="1259,1240"/>
					<Bond ID="1242" Connects="1256,1240" Type="Double"/>
					<Bond ID="1245" Connects="1244,1262"/>
					<Bond ID="1248" Connects="1247,1265"/>
					<Bond ID="1249" Connects="1247,1267"/>
					<Bond ID="1252" Connects="1265,1251" Type="Double"/>
					<Bond ID="1253" Connects="1251,1268"/>
					<Bond ID="1257" Connects="1269,1256"/>
					<Bond ID="1260" Connects="1272,1259"/>
					<Bond ID="1261" Connects="1259,1274" Type="Double"/>
					<Bond ID="1263" Connects="1262,1277" Type="Double"/>
					<Bond ID="1264" Connects="1262,1280"/>
					<Bond ID="1266" Connects="1265,1283"/>
					<Bond ID="1270" Connects="1272,1269"/>
					<Bond ID="1271" Connects="1269,1285"/>
					<Bond ID="1273" Connects="1289,1272" Type="Double"/>
					<Bond ID="1275" Connects="1292,1274"/>
					<Bond ID="1276" Connects="1274,1295"/>
					<Bond ID="1278" Connects="1277,1296"/>
					<Bond ID="1279" Connects="1277,1299"/>
					<Bond ID="1281" Connects="1300,1280" Type="Double"/>
					<Bond ID="1282" Connects="1280,1303"/>
					<Bond ID="1284" Connects="1283,1304"/>
					<Bond ID="1286" Connects="1285,1308"/>
					<Bond ID="1287" Connects="1285,1312"/>
					<Bond ID="1288" Connects="1285,1313"/>
					<Bond ID="1290" Connects="1314,1289"/>
					<Bond ID="1291" Connects="1289,1316"/>
					<Bond ID="1293" Connects="1317,1292"/>
					<Bond ID="1294" Connects="1292,1314" Type="Double"/>
					<Bond ID="1297" Connects="1296,1320" Type="Double"/>
					<Bond ID="1298" Connects="1296,1322"/>
					<Bond ID="1301" Connects="1320,1300"/>
					<Bond ID="1302" Connects="1300,1323"/>
					<Bond ID="1305" Connects="1304,1326"/>
					<Bond ID="1306" Connects="1304,1327"/>
					<Bond ID="1307" Connects="1304,1328"/>
					<Bond ID="1309" Connects="1308,1329"/>
					<Bond ID="1310" Connects="1308,1330"/>
					<Bond ID="1311" Connects="1308,1331"/>
					<Bond ID="1315" Connects="1314,1332"/>
					<Bond ID="1318" Connects="1333,1317"/>
					<Bond ID="1319" Connects="1317,1336" Type="Double"/>
					<Bond ID="1321" Connects="1320,1339"/>
					<Bond ID="1324" Connects="1342,1323" Type="Double"/>
					<Bond ID="1325" Connects="1323,1344"/>
					<Bond ID="1334" Connects="1347,1333" Type="Double"/>
					<Bond ID="1335" Connects="1333,1350"/>
					<Bond ID="1337" Connects="1336,1351"/>
					<Bond ID="1338" Connects="1336,1353"/>
					<Bond ID="1340" Connects="1339,1342"/>
					<Bond ID="1341" Connects="1339,1354"/>
					<Bond ID="1343" Connects="1342,1358"/>
					<Bond ID="1345" Connects="1361,1344" Type="Double"/>
					<Bond ID="1346" Connects="1344,1364"/>
					<Bond ID="1348" Connects="1365,1347"/>
					<Bond ID="1349" Connects="1347,1368"/>
					<Bond ID="1352" Connects="1351,1368" Type="Double"/>
					<Bond ID="1355" Connects="1354,1370"/>
					<Bond ID="1356" Connects="1354,1374"/>
					<Bond ID="1357" Connects="1354,1375"/>
					<Bond ID="1359" Connects="1358,1376" Type="Double"/>
					<Bond ID="1360" Connects="1358,1378"/>
					<Bond ID="1362" Connects="1365,1361"/>
					<Bond ID="1363" Connects="1376,1361"/>
					<Bond ID="1366" Connects="1365,1379"/>
					<Bond ID="1367" Connects="1365,1382"/>
					<Bond ID="1369" Connects="1368,1385"/>
					<Bond ID="1371" Connects="1370,1387"/>
					<Bond ID="1372" Connects="1370,1388"/>
					<Bond ID="1373" Connects="1370,1389"/>
					<Bond ID="1377" Connects="1376,1390"/>
					<Bond ID="1380" Connects="1385,1379" Type="Double"/>
					<Bond ID="1381" Connects="1391,1379"/>
					<Bond ID="1383" Connects="1382,1394"/>
					<Bond ID="1384" Connects="1382,1397" Type="Double"/>
					<Bond ID="1386" Connects="1385,1400"/>
					<Bond ID="1392" Connects="1402,1391" Type="Double"/>
					<Bond ID="1393" Connects="1391,1404"/>
					<Bond ID="1395" Connects="1394,1405" Type="Double"/>
					<Bond ID="1396" Connects="1394,1408"/>
					<Bond ID="1398" Connects="1409,1397"/>
					<Bond ID="1399" Connects="1397,1412"/>
					<Bond ID="1401" Connects="1400,1413" Type="Double"/>
					<Bond ID="1403" Connects="1413,1402"/>
					<Bond ID="1406" Connects="1405,1415"/>
					<Bond ID="1407" Connects="1405,1417"/>
					<Bond ID="1410" Connects="1415,1409" Type="Double"/>
					<Bond ID="1411" Connects="1409,1418"/>
					<Bond ID="1414" Connects="1413,1419"/>
					<Bond ID="1416" Connects="1415,1420"/>
					<Bond ID="1421" Connects="1420,1422"/>
					<Bond ID="1423" Connects="1422,1426"/>
					<Bond ID="1424" Connects="1422,1427"/>
					<Bond ID="1425" Connects="1422,1428"/>
					<ChargeGroup ID="1429" Name="CG129" NumTriggerSets="1" SwitchingCenter="1101">
						<MonitorTriggerSet ID="1430" Objects="1123,1101,1124" ShouldAllowDeletions="0" EventMask="13"/>
					</ChargeGroup>
					<ChargeGroup ID="1431" Name="CG130" NumTriggerSets="1" SwitchingCenter="1125">
						<MonitorTriggerSet ID="1432" Objects="1125,1148,1149" ShouldAllowDeletions="0" EventMask="13"/>
					</ChargeGroup>
					<ChargeGroup ID="1433" Name="CG131" NumTriggerSets="1" SwitchingCenter="1107">
						<MonitorTriggerSet ID="1434" Objects="1129,1107,1130" ShouldAllowDeletions="0" EventMask="13"/>
					</ChargeGroup>
					<ChargeGroup ID="1435" Name="CG132" NumTriggerSets="1" SwitchingCenter="1131">
						<MonitorTriggerSet ID="1436" Objects="1131,1113" ShouldAllowDeletions="0" EventMask="13"/>
					</ChargeGroup>
					<ChargeGroup ID="1437" Name="CG133" NumTriggerSets="1" SwitchingCenter="1116">
						<MonitorTriggerSet ID="1438" Objects="1132,1150,1169,1153,1135,1116,1097,1156,1152" ShouldAllowDeletions="0" EventMask="13"/>
					</ChargeGroup>
					<ChargeGroup ID="1439" Name="CG134" NumTriggerSets="1" SwitchingCenter="1138">
						<MonitorTriggerSet ID="1440" Objects="1138,1161,1162" ShouldAllowDeletions="0" EventMask="13"/>
					</ChargeGroup>
					<ChargeGroup ID="1441" Name="CG135" NumTriggerSets="1" SwitchingCenter="1119">
						<MonitorTriggerSet ID="1442" Objects="1142,1119,1143" ShouldAllowDeletions="0" EventMask="13"/>
					</ChargeGroup>
					<ChargeGroup ID="1443" Name="CG136" NumTriggerSets="1" SwitchingCenter="1144">
						<MonitorTriggerSet ID="1444" Objects="1144,1167,1168" ShouldAllowDeletions="0" EventMask="13"/>
					</ChargeGroup>
					<ChargeGroup ID="1445" Name="CG137" NumTriggerSets="1" SwitchingCenter="1157">
						<MonitorTriggerSet ID="1446" Objects="1157,1179,1180" ShouldAllowDeletions="0" EventMask="13"/>
					</ChargeGroup>
					<ChargeGroup ID="1447" Name="CG138" NumTriggerSets="1" SwitchingCenter="1163">
						<MonitorTriggerSet ID="1448" Objects="1163,1185,1186" ShouldAllowDeletions="0" EventMask="13"/>
					</ChargeGroup>
					<ChargeGroup ID="1449" Name="CG139" NumTriggerSets="1" SwitchingCenter="1171">
						<MonitorTriggerSet ID="1450" Objects="1171,1195" ShouldAllowDeletions="0" EventMask="13"/>
					</ChargeGroup>
					<ChargeGroup ID="1451" Name="CG140" NumTriggerSets="1" SwitchingCenter="1175">
						<MonitorTriggerSet ID="1452" Objects="1175,1202,1203" ShouldAllowDeletions="0" EventMask="13"/>
					</ChargeGroup>
					<ChargeGroup ID="1453" Name="CG141" NumTriggerSets="1" SwitchingCenter="1181">
						<MonitorTriggerSet ID="1454" Objects="1181,1208,1209" ShouldAllowDeletions="0" EventMask="13"/>
					</ChargeGroup>
					<ChargeGroup ID="1455" Name="CG142" NumTriggerSets="1" SwitchingCenter="1210">
						<MonitorTriggerSet ID="1456" Objects="1187,1210,1233,1255" ShouldAllowDeletions="0" EventMask="13"/>
					</ChargeGroup>
					<ChargeGroup ID="1457" Name="CG143" NumTriggerSets="1" SwitchingCenter="1215">
						<MonitorTriggerSet ID="1458" Objects="1190,1215,1243" ShouldAllowDeletions="0" EventMask="13"/>
					</ChargeGroup>
					<ChargeGroup ID="1459" Name="CG144" NumTriggerSets="1" SwitchingCenter="1218">
						<MonitorTriggerSet ID="1460" Objects="1193,1218,1246" ShouldAllowDeletions="0" EventMask="13"/>
					</ChargeGroup>
					<ChargeGroup ID="1461" Name="CG145" NumTriggerSets="1" SwitchingCenter="1198">
						<MonitorTriggerSet ID="1462" Objects="1198,1227,1228,1229" ShouldAllowDeletions="0" EventMask="13"/>
					</ChargeGroup>
					<ChargeGroup ID="1463" Name="CG146" NumTriggerSets="1" SwitchingCenter="1204">
						<MonitorTriggerSet ID="1464" Objects="1204,1230,1231,1232" ShouldAllowDeletions="0" EventMask="13"/>
					</ChargeGroup>
					<ChargeGroup ID="1465" Name="CG147" NumTriggerSets="1" SwitchingCenter="1212">
						<MonitorTriggerSet ID="1466" Objects="1212,1239" ShouldAllowDeletions="0" EventMask="13"/>
					</ChargeGroup>
					<ChargeGroup ID="1467" Name="CG148" NumTriggerSets="1" SwitchingCenter="1250">
						<MonitorTriggerSet ID="1468" Objects="1221,1250" ShouldAllowDeletions="0" EventMask="13"/>
					</ChargeGroup>
					<ChargeGroup ID="1469" Name="CG149" NumTriggerSets="1" SwitchingCenter="1254">
						<MonitorTriggerSet ID="1470" Objects="1224,1254" ShouldAllowDeletions="0" EventMask="13"/>
					</ChargeGroup>
					<ChargeGroup ID="1471" Name="CG150" NumTriggerSets="1" SwitchingCenter="1236">
						<MonitorTriggerSet ID="1472" Objects="1236,1258" ShouldAllowDeletions="0" EventMask="13"/>
					</ChargeGroup>
					<ChargeGroup ID="1473" Name="CG151" NumTriggerSets="1" SwitchingCenter="1240">
						<MonitorTriggerSet ID="1474" Objects="1240,1256" ShouldAllowDeletions="0" EventMask="13"/>
					</ChargeGroup>
					<ChargeGroup ID="1475" Name="CG152" NumTriggerSets="1" SwitchingCenter="1262">
						<MonitorTriggerSet ID="1476" Objects="1244,1262" ShouldAllowDeletions="0" EventMask="13"/>
					</ChargeGroup>
					<ChargeGroup ID="1477" Name="CG153" NumTriggerSets="1" SwitchingCenter="1267">
						<MonitorTriggerSet ID="1478" Objects="1247,1267" ShouldAllowDeletions="0" EventMask="13"/>
					</ChargeGroup>
					<ChargeGroup ID="1479" Name="CG154" NumTriggerSets="1" SwitchingCenter="1268">
						<MonitorTriggerSet ID="1480" Objects="1251,1268" ShouldAllowDeletions="0" EventMask="13"/>
					</ChargeGroup>
					<ChargeGroup ID="1481" Name="CG155" NumTriggerSets="1" SwitchingCenter="1274">
						<MonitorTriggerSet ID="1482" Objects="1259,1274,1295" ShouldAllowDeletions="0" EventMask="13"/>
					</ChargeGroup>
					<ChargeGroup ID="1483" Name="CG156" NumTriggerSets="1" SwitchingCenter="1304">
						<MonitorTriggerSet ID="1484" Objects="1265,1283,1304,1326,1327,1328" ShouldAllowDeletions="0" EventMask="13"/>
					</ChargeGroup>
					<ChargeGroup ID="1485" Name="CG157" NumTriggerSets="1" SwitchingCenter="1285">
						<MonitorTriggerSet ID="1486" Objects="1269,1285,1312,1313" ShouldAllowDeletions="0" EventMask="13"/>
					</ChargeGroup>
					<ChargeGroup ID="1487" Name="CG158" NumTriggerSets="1" SwitchingCenter="1289">
						<MonitorTriggerSet ID="1488" Objects="1272,1289,1316" ShouldAllowDeletions="0" EventMask="13"/>
					</ChargeGroup>
					<ChargeGroup ID="1489" Name="CG159" NumTriggerSets="1" SwitchingCenter="1277">
						<MonitorTriggerSet ID="1490" Objects="1277,1299" ShouldAllowDeletions="0" EventMask="13"/>
					</ChargeGroup>
					<ChargeGroup ID="1491" Name="CG160" NumTriggerSets="1" SwitchingCenter="1303">
						<MonitorTriggerSet ID="1492" Objects="1280,1303" ShouldAllowDeletions="0" EventMask="13"/>
					</ChargeGroup>
					<ChargeGroup ID="1493" Name="CG161" NumTriggerSets="1" SwitchingCenter="1314">
						<MonitorTriggerSet ID="1494" Objects="1292,1314,1332" ShouldAllowDeletions="0" EventMask="13"/>
					</ChargeGroup>
					<ChargeGroup ID="1495" Name="CG162" NumTriggerSets="1" SwitchingCenter="1322">
						<MonitorTriggerSet ID="1496" Objects="1296,1322" ShouldAllowDeletions="0" EventMask="13"/>
					</ChargeGroup>
					<ChargeGroup ID="1497" Name="CG163" NumTriggerSets="1" SwitchingCenter="1323">
						<MonitorTriggerSet ID="1498" Objects="1300,1323" ShouldAllowDeletions="0" EventMask="13"/>
					</ChargeGroup>
					<ChargeGroup ID="1499" Name="CG164" NumTriggerSets="1" SwitchingCenter="1308">
						<MonitorTriggerSet ID="1500" Objects="1308,1329,1330,1331" ShouldAllowDeletions="0" EventMask="13"/>
					</ChargeGroup>
					<ChargeGroup ID="1501" Name="CG165" NumTriggerSets="1" SwitchingCenter="1336">
						<MonitorTriggerSet ID="1502" Objects="1317,1336,1351,1368,1347,1353" ShouldAllowDeletions="0" EventMask="13"/>
					</ChargeGroup>
					<ChargeGroup ID="1503" Name="CG166" NumTriggerSets="1" SwitchingCenter="1339">
						<MonitorTriggerSet ID="1504" Objects="1320,1339" ShouldAllowDeletions="0" EventMask="13"/>
					</ChargeGroup>
					<ChargeGroup ID="1505" Name="CG167" NumTriggerSets="1" SwitchingCenter="1333">
						<MonitorTriggerSet ID="1506" Objects="1333,1350" ShouldAllowDeletions="0" EventMask="13"/>
					</ChargeGroup>
					<ChargeGroup ID="1507" Name="CG168" NumTriggerSets="1" SwitchingCenter="1358">
						<MonitorTriggerSet ID="1508" Objects="1342,1358,1378" ShouldAllowDeletions="0" EventMask="13"/>
					</ChargeGroup>
					<ChargeGroup ID="1509" Name="CG169" NumTriggerSets="1" SwitchingCenter="1344">
						<MonitorTriggerSet ID="1510" Objects="1344,1364" ShouldAllowDeletions="0" EventMask="13"/>
					</ChargeGroup>
					<ChargeGroup ID="1511" Name="CG170" NumTriggerSets="1" SwitchingCenter="1354">
						<MonitorTriggerSet ID="1512" Objects="1354,1374,1375" ShouldAllowDeletions="0" EventMask="13"/>
					</ChargeGroup>
					<ChargeGroup ID="1513" Name="CG171" NumTriggerSets="1" SwitchingCenter="1376">
						<MonitorTriggerSet ID="1514" Objects="1361,1376,1390" ShouldAllowDeletions="0" EventMask="13"/>
					</ChargeGroup>
					<ChargeGroup ID="1515" Name="CG172" NumTriggerSets="1" SwitchingCenter="1365">
						<MonitorTriggerSet ID="1516" Objects="1365,1382" ShouldAllowDeletions="0" EventMask="13"/>
					</ChargeGroup>
					<ChargeGroup ID="1517" Name="CG173" NumTriggerSets="1" SwitchingCenter="1370">
						<MonitorTriggerSet ID="1518" Objects="1370,1387,1388,1389" ShouldAllowDeletions="0" EventMask="13"/>
					</ChargeGroup>
					<ChargeGroup ID="1519" Name="CG174" NumTriggerSets="1" SwitchingCenter="1391">
						<MonitorTriggerSet ID="1520" Objects="1379,1391,1404" ShouldAllowDeletions="0" EventMask="13"/>
					</ChargeGroup>
					<ChargeGroup ID="1521" Name="CG175" NumTriggerSets="1" SwitchingCenter="1413">
						<MonitorTriggerSet ID="1522" Objects="1385,1400,1413,1402,1419" ShouldAllowDeletions="0" EventMask="13"/>
					</ChargeGroup>
					<ChargeGroup ID="1523" Name="CG176" NumTriggerSets="1" SwitchingCenter="1048">
						<MonitorTriggerSet ID="1524" Objects="1041,1048,1058" ShouldAllowDeletions="0" EventMask="13"/>
					</ChargeGroup>
					<ChargeGroup ID="1525" Name="CG177" NumTriggerSets="1" SwitchingCenter="1054">
						<MonitorTriggerSet ID="1526" Objects="1045,1054" ShouldAllowDeletions="0" EventMask="13"/>
					</ChargeGroup>
					<ChargeGroup ID="1527" Name="CG178" NumTriggerSets="1" SwitchingCenter="1051">
						<MonitorTriggerSet ID="1528" Objects="1051,1063" ShouldAllowDeletions="0" EventMask="13"/>
					</ChargeGroup>
					<ChargeGroup ID="1529" Name="CG179" NumTriggerSets="1" SwitchingCenter="1065">
						<MonitorTriggerSet ID="1530" Objects="1055,1065" ShouldAllowDeletions="0" EventMask="13"/>
					</ChargeGroup>
					<ChargeGroup ID="1531" Name="CG180" NumTriggerSets="1" SwitchingCenter="1073">
						<MonitorTriggerSet ID="1532" Objects="1059,1073,1092,1093" ShouldAllowDeletions="0" EventMask="13"/>
					</ChargeGroup>
					<ChargeGroup ID="1533" Name="CG181" NumTriggerSets="1" SwitchingCenter="1079">
						<MonitorTriggerSet ID="1534" Objects="1066,1079,1100" ShouldAllowDeletions="0" EventMask="13"/>
					</ChargeGroup>
					<ChargeGroup ID="1535" Name="CG182" NumTriggerSets="1" SwitchingCenter="1069">
						<MonitorTriggerSet ID="1536" Objects="1069,1086,1087" ShouldAllowDeletions="0" EventMask="13"/>
					</ChargeGroup>
					<ChargeGroup ID="1537" Name="CG183" NumTriggerSets="1" SwitchingCenter="1094">
						<MonitorTriggerSet ID="1538" Objects="1077,1094,1115" ShouldAllowDeletions="0" EventMask="13"/>
					</ChargeGroup>
					<ChargeGroup ID="1539" Name="CG184" NumTriggerSets="1" SwitchingCenter="1082">
						<MonitorTriggerSet ID="1540" Objects="1082,1105,1106" ShouldAllowDeletions="0" EventMask="13"/>
					</ChargeGroup>
					<ChargeGroup ID="1541" Name="CG185" NumTriggerSets="1" SwitchingCenter="1088">
						<MonitorTriggerSet ID="1542" Objects="1088,1111,1112" ShouldAllowDeletions="0" EventMask="13"/>
					</ChargeGroup>
					<ChargeGroup ID="1543" Name="CG186" NumTriggerSets="1" SwitchingCenter="1394">
						<MonitorTriggerSet ID="1544" Objects="1394,1408" ShouldAllowDeletions="0" EventMask="13"/>
					</ChargeGroup>
					<ChargeGroup ID="1545" Name="CG187" NumTriggerSets="1" SwitchingCenter="1397">
						<MonitorTriggerSet ID="1546" Objects="1397,1412" ShouldAllowDeletions="0" EventMask="13"/>
					</ChargeGroup>
					<ChargeGroup ID="1547" Name="CG188" NumTriggerSets="1" SwitchingCenter="1417">
						<MonitorTriggerSet ID="1548" Objects="1405,1417" ShouldAllowDeletions="0" EventMask="13"/>
					</ChargeGroup>
					<ChargeGroup ID="1549" Name="CG189" NumTriggerSets="1" SwitchingCenter="1418">
						<MonitorTriggerSet ID="1550" Objects="1409,1418" ShouldAllowDeletions="0" EventMask="13"/>
					</ChargeGroup>
					<ChargeGroup ID="1551" Name="CG190" NumTriggerSets="1" SwitchingCenter="1422">
						<MonitorTriggerSet ID="1552" Objects="1415,1420,1422,1426,1427,1428" ShouldAllowDeletions="0" EventMask="13"/>
					</ChargeGroup>
				</RepeatUnit>
				<Bond ID="527" Connects="524,1402"/>
				<RepeatUnit ID="1553" NumChildren="451" FlipProbability="0" ChiralInversionProbability="0">
					<Atom3d ID="1554" HasProperties="1" Name="C" UserID="557" DisplayStyle="CPK" XYZ="63.6551507811481,-33.4833203044593,36.616230179181" Connections="1555,1556,1557" ForcefieldType="c3a" Components="C" Color="0,0,255,255">
						<Properties IsBackboneAtom="1" RelativeVelocity="-4.48312243137545,0.618580970187252,7.23232846465495"/>
					</Atom3d>
					<Atom3d ID="1558" HasProperties="1" Name="C" UserID="558" DisplayStyle="CPK" XYZ="63.2914995484239,-34.0172855109096,35.4391882091398" Connections="1559,1555,1560" ForcefieldType="c3a" Charge="-0.1268" Components="C" Color="0,0,255,255">
						<Properties IsBackboneAtom="1" RelativeVelocity="-4.85552971926399,-2.99075868237202,-9.38642896678808"/>
					</Atom3d>
					<Atom3d ID="1561" HasProperties="1" Name="C" UserID="559" DisplayStyle="CPK" XYZ="62.785677813409,-32.7482606890635,37.3296888396408" Connections="1556,1562,1563" ForcefieldType="c3a" Charge="-0.1268" Components="C" Color="0,0,255,255">
						<Properties IsBackboneAtom="0" RelativeVelocity="0.391732640217553,-4.75869648126104,-2.78142421101522"/>
					</Atom3d>
					<Atom3d ID="1564" HasProperties="1" Name="C" UserID="560" DisplayStyle="CPK" XYZ="62.0522567788845,-33.7991766153301,34.9739861478658" Connections="1565,1559,1566" ForcefieldType="c3a" Components="C" Color="0,0,255,255">
						<Properties IsBackboneAtom="1" RelativeVelocity="-2.71005557666364,-8.69475324196825,-4.89655616081336"/>
					</Atom3d>
					<Atom3d ID="1567" HasProperties="1" Name="H" UserID="561" DisplayStyle="CPK" XYZ="64.0233721425929,-34.6503274551373,34.836510551295" Connections="1560" ForcefieldType="h1" Charge="0.1268" Components="H" Color="255,255,255,255">
						<Properties IsBackboneAtom="0" RelativeVelocity="-2.32431010145243,11.442197579851,-21.4727180971005"/>
					</Atom3d>
					<Atom3d ID="1568" HasProperties="1" Name="C" UserID="562" DisplayStyle="CPK" XYZ="61.5356334998937,-32.5479027736636,36.8807129717097" Connections="1562,1569,1570" ForcefieldType="c3a" Charge="-0.1268" Components="C" Color="0,0,255,255">
						<Properties IsBackboneAtom="0" RelativeVelocity="2.26668566447972,1.34308934859218,1.72758654388333"/>
					</Atom3d>
					<Atom3d ID="1571" HasProperties="1" Name="H" UserID="563" DisplayStyle="CPK" XYZ="63.1071338305089,-32.2900705887376,38.3228292212315" Connections="1563" ForcefieldType="h1" Charge="0.1268" Components="H" Color="255,255,255,255">
						<Properties IsBackboneAtom="0" RelativeVelocity="5.91211661581057,-2.63822257026774,-5.54653259909048"/>
					</Atom3d>
					<Atom3d ID="1572" HasProperties="1" Name="C" UserID="564" DisplayStyle="CPK" XYZ="61.4512236295756,-34.3229782978319,33.6830074916363" Connections="1565,1573,1574,1575" ForcefieldType="c44" Components="C" Color="0,0,255,255">
						<Properties IsBackboneAtom="1" RelativeVelocity="-4.27414819769518,-3.21428384843703,-5.93525230376823"/>
					</Atom3d>
					<Atom3d ID="1576" HasProperties="1" Name="C" UserID="565" DisplayStyle="CPK" XYZ="61.1809731758361,-33.0849113805409,35.704867360807" Connections="1566,1569,1577" ForcefieldType="c3a" Components="C" Color="0,0,255,255">
						<Properties IsBackboneAtom="0" RelativeVelocity="6.55965760329308,-4.74904419514328,-0.252799515789771"/>
					</Atom3d>
					<Atom3d ID="1578" HasProperties="1" Name="H" UserID="566" DisplayStyle="CPK" XYZ="60.8006309707843,-31.9316171469761,37.496800031348" Connections="1570" ForcefieldType="h1" Charge="0.1268" Components="H" Color="255,255,255,255">
						<Properties IsBackboneAtom="0" RelativeVelocity="-9.34744619175371,12.2423797423122,-23.0310771219945"/>
					</Atom3d>
					<Atom3d ID="1579" HasProperties="1" Name="C" UserID="567" DisplayStyle="CPK" XYZ="60.0627057752751,-33.7628734279386,33.9382407242109" Connections="1573,1580,1581" ForcefieldType="c3a" Components="C" Color="0,0,255,255">
						<Properties IsBackboneAtom="1" RelativeVelocity="-12.3695982156124,2.30015395159737,-3.17377186722427"/>
					</Atom3d>
					<Atom3d ID="1582" HasProperties="1" Name="C" UserID="568" DisplayStyle="CPK" XYZ="61.485799468002,-35.8622068912789,33.6004259651775" Connections="1574,1583,1584,1585" ForcefieldType="c4" Charge="-0.106" Components="C" Color="130,130,130,255">
						<Properties IsBackboneAtom="0" RelativeVelocity="10.612565145362,-4.14903391790205,2.09897425077836"/>
					</Atom3d>
					<Atom3d ID="1586" HasProperties="1" Name="C" UserID="569" DisplayStyle="CPK" XYZ="62.0078060965322,-33.6269295348312,32.4209140493739" Connections="1575,1587,1588,1589" ForcefieldType="c4" Charge="-0.106" Components="C" Color="130,130,130,255">
						<Properties IsBackboneAtom="0" RelativeVelocity="-3.73071662757299,3.35609804498822,6.49131624263096"/>
					</Atom3d>
					<Atom3d ID="1590" HasProperties="1" Name="C" UserID="570" DisplayStyle="CPK" XYZ="59.9966294169255,-33.0640631324829,35.0781877606264" Connections="1577,1591,1580" ForcefieldType="c3a" Components="C" Color="0,0,255,255">
						<Properties IsBackboneAtom="0" RelativeVelocity="-4.90551917102729,0.573089379140257,-0.171801981193847"/>
					</Atom3d>
					<Atom3d ID="1592" HasProperties="1" Name="C" UserID="571" DisplayStyle="CPK" XYZ="58.9816303456654,-33.8941746806649,33.1537172404791" Connections="1593,1581,1594" ForcefieldType="c3a" Charge="-0.1268" Components="C" Color="0,0,255,255">
						<Properties IsBackboneAtom="1" RelativeVelocity="-1.51894723193897,-5.77552429667151,9.79038042687792"/>
					</Atom3d>
					<Atom3d ID="1595" HasProperties="1" Name="C" UserID="572" DisplayStyle="CPK" XYZ="60.953038545322,-36.6292767574247,34.8288815279539" Connections="1596,1583,1597,1598" ForcefieldType="c4" Charge="-0.106" Components="C" Color="130,130,130,255">
						<Properties IsBackboneAtom="0" RelativeVelocity="-2.82375883866485,3.62914070591334,-3.58525305250688"/>
					</Atom3d>
					<Atom3d ID="1599" HasProperties="1" Name="H" UserID="573" DisplayStyle="CPK" XYZ="62.563404429,-36.1858657563329,33.4170889977735" Connections="1584" ForcefieldType="h1" Charge="0.053" Components="H" Color="255,255,255,255">
						<Properties IsBackboneAtom="0" RelativeVelocity="9.44247176703139,-7.81116556202812,1.68652661680914"/>
					</Atom3d>
					<Atom3d ID="1600" HasProperties="1" Name="H" UserID="574" DisplayStyle="CPK" XYZ="60.8534908031432,-36.209698152504,32.7177960697916" Connections="1585" ForcefieldType="h1" Charge="0.053" Components="H" Color="255,255,255,255">
						<Properties IsBackboneAtom="0" RelativeVelocity="18.6955123199375,-7.81688942267986,-2.24754723097595"/>
					</Atom3d>
					<Atom3d ID="1601" HasProperties="1" Name="C" UserID="575" DisplayStyle="CPK" XYZ="63.5306990487708,-33.6818062707132,32.2135905825857" Connections="1602,1587,1603,1604" ForcefieldType="c4" Charge="-0.106" Components="C" Color="130,130,130,255">
						<Properties IsBackboneAtom="0" RelativeVelocity="-3.13045432316423,1.89231943287196,1.71467784611744"/>
					</Atom3d>
					<Atom3d ID="1605" HasProperties="1" Name="H" UserID="576" DisplayStyle="CPK" XYZ="61.691614326711,-32.5320291515431,32.4494775205469" Connections="1588" ForcefieldType="h1" Charge="0.053" Components="H" Color="255,255,255,255">
						<Properties IsBackboneAtom="0" RelativeVelocity="13.0151060721868,8.72287973288832,-13.8563552608965"/>
					</Atom3d>
					<Atom3d ID="1606" HasProperties="1" Name="H" UserID="577" DisplayStyle="CPK" XYZ="61.5525829970332,-34.1048291208971,31.4914067218971" Connections="1589" ForcefieldType="h1" Charge="0.053" Components="H" Color="255,255,255,255">
						<Properties IsBackboneAtom="0" RelativeVelocity="15.8844588252046,-23.3604952208953,10.6209963242788"/>
					</Atom3d>
					<Atom3d ID="1607" HasProperties="1" Name="C" UserID="578" DisplayStyle="CPK" XYZ="58.8417038119243,-32.4951588494553,35.4327921227899" Connections="1591,1608,1609" ForcefieldType="c3a" Charge="-0.1268" Components="C" Color="0,0,255,255">
						<Properties IsBackboneAtom="0" RelativeVelocity="-0.572835007637765,2.42162447421276,-2.43969672292147"/>
					</Atom3d>
					<Atom3d ID="1610" HasProperties="1" Name="C" UserID="579" DisplayStyle="CPK" XYZ="57.7813392192689,-33.3678738248912,33.4882423234038" Connections="1611,1593,1612" ForcefieldType="c3a" Components="C" Color="0,0,255,255">
						<Properties IsBackboneAtom="1" RelativeVelocity="-6.55292814477524,3.38603559707036,-9.88009081579811"/>
					</Atom3d>
					<Atom3d ID="1613" HasProperties="1" Name="H" UserID="580" DisplayStyle="CPK" XYZ="59.0988252385354,-34.4714647114028,32.1777041596199" Connections="1594" ForcefieldType="h1" Charge="0.1268" Components="H" Color="255,255,255,255">
						<Properties IsBackboneAtom="0" RelativeVelocity="13.1432028112938,-3.18223500752988,10.0170669892392"/>
					</Atom3d>
					<Atom3d ID="1614" HasProperties="1" Name="C" UserID="581" DisplayStyle="CPK" XYZ="59.4390386697269,-36.8977441188166,34.8102674858022" Connections="1615,1596,1616,1617" ForcefieldType="c4" Charge="-0.106" Components="C" Color="130,130,130,255">
						<Properties IsBackboneAtom="0" RelativeVelocity="-0.67533208415513,-2.5114716646762,2.51086231727104"/>
					</Atom3d>
					<Atom3d ID="1618" HasProperties="1" Name="H" UserID="582" DisplayStyle="CPK" XYZ="61.4982638409798,-37.6280504402808,34.898022427003" Connections="1597" ForcefieldType="h1" Charge="0.053" Components="H" Color="255,255,255,255">
						<Properties IsBackboneAtom="0" RelativeVelocity="-3.75475747290087,4.31787058858125,13.7053716377602"/>
					</Atom3d>
					<Atom3d ID="1619" HasProperties="1" Name="H" UserID="583" DisplayStyle="CPK" XYZ="61.2173353128605,-36.0068228723,35.7466496555734" Connections="1598" ForcefieldType="h1" Charge="0.053" Components="H" Color="255,255,255,255">
						<Properties IsBackboneAtom="0" RelativeVelocity="-23.9081224253452,-12.4911891612263,13.4197949843424"/>
					</Atom3d>
					<Atom3d ID="1620" HasProperties="1" Name="C" UserID="584" DisplayStyle="CPK" XYZ="63.9705429918074,-33.1183733291301,30.8482525233077" Connections="1621,1602,1622,1623" ForcefieldType="c4" Charge="-0.106" Components="C" Color="130,130,130,255">
						<Properties IsBackboneAtom="0" RelativeVelocity="-2.37251950569645,2.89445415158062,1.53705669168018"/>
					</Atom3d>
					<Atom3d ID="1624" HasProperties="1" Name="H" UserID="585" DisplayStyle="CPK" XYZ="64.0375851822551,-33.0829044431587,33.040623233178" Connections="1603" ForcefieldType="h1" Charge="0.053" Components="H" Color="255,255,255,255">
						<Properties IsBackboneAtom="0" RelativeVelocity="6.74691991744412,1.38236923566928,-3.96985469341406"/>
					</Atom3d>
					<Atom3d ID="1625" HasProperties="1" Name="H" UserID="586" DisplayStyle="CPK" XYZ="63.8533900223498,-34.7720287679454,32.296568884641" Connections="1604" ForcefieldType="h1" Charge="0.053" Components="H" Color="255,255,255,255">
						<Properties IsBackboneAtom="0" RelativeVelocity="-7.39679903010968,-0.292824443381487,-10.4039370395274"/>
					</Atom3d>
					<Atom3d ID="1626" HasProperties="1" Name="C" UserID="587" DisplayStyle="CPK" XYZ="57.7667483697302,-32.6637883254232,34.645268721784" Connections="1608,1611,1627" ForcefieldType="c3a" Charge="-0.1268" Components="C" Color="0,0,255,255">
						<Properties IsBackboneAtom="0" RelativeVelocity="1.37436104835496,1.84269649179079,0.782811743629029"/>
					</Atom3d>
					<Atom3d ID="1628" HasProperties="1" Name="H" UserID="588" DisplayStyle="CPK" XYZ="58.7801004790761,-31.8787849148373,36.3898125816193" Connections="1609" ForcefieldType="h1" Charge="0.1268" Components="H" Color="255,255,255,255">
						<Properties IsBackboneAtom="0" RelativeVelocity="-9.03282555268773,-2.70350437401425,0.316599859696073"/>
					</Atom3d>
					<Atom3d ID="1629" HasProperties="1" Name="C" UserID="589" DisplayStyle="CPK" XYZ="56.6673157217903,-33.5442211550809,32.7274155847829" Connections="1612,1630,1631" ForcefieldType="c3a" Components="C" Color="255,128,0,255">
						<Properties IsBackboneAtom="1" RelativeVelocity="2.04347513641128,8.3368998112958,10.637732504485"/>
					</Atom3d>
					<Atom3d ID="1632" HasProperties="1" Name="C" UserID="590" DisplayStyle="CPK" XYZ="58.9337397644462,-37.669621896032,36.0426258157384" Connections="1633,1615,1634,1635" ForcefieldType="c4" Charge="-0.106" Components="C" Color="130,130,130,255">
						<Properties IsBackboneAtom="0" RelativeVelocity="-1.12704356071602,-3.05686203022184,-6.65017551686899"/>
					</Atom3d>
					<Atom3d ID="1636" HasProperties="1" Name="H" UserID="591" DisplayStyle="CPK" XYZ="58.8904828783141,-35.9000862510114,34.7522564607605" Connections="1616" ForcefieldType="h1" Charge="0.053" Components="H" Color="255,255,255,255">
						<Properties IsBackboneAtom="0" RelativeVelocity="-3.41332278991147,-4.04825027293475,1.97236663771162"/>
					</Atom3d>
					<Atom3d ID="1637" HasProperties="1" Name="H" UserID="592" DisplayStyle="CPK" XYZ="59.2115814639642,-37.4965654632349,33.867253077891" Connections="1617" ForcefieldType="h1" Charge="0.053" Components="H" Color="255,255,255,255">
						<Properties IsBackboneAtom="0" RelativeVelocity="-0.763584788012707,20.9068826979421,-12.3386846383101"/>
					</Atom3d>
					<Atom3d ID="1638" HasProperties="1" Name="C" UserID="593" DisplayStyle="CPK" XYZ="64.2583100076314,-34.1873312416673,29.7794397540034" Connections="1639,1621,1640,1641" ForcefieldType="c4" Charge="-0.106" Components="C" Color="130,130,130,255">
						<Properties IsBackboneAtom="0" RelativeVelocity="-2.63373516701405,5.82097597442862,2.41575279990242"/>
					</Atom3d>
					<Atom3d ID="1642" HasProperties="1" Name="H" UserID="594" DisplayStyle="CPK" XYZ="63.1521769857847,-32.4264163339268,30.4595719944822" Connections="1622" ForcefieldType="h1" Charge="0.053" Components="H" Color="255,255,255,255">
						<Properties IsBackboneAtom="0" RelativeVelocity="-1.76196008522533,3.08845880504078,0.596905549517065"/>
					</Atom3d>
					<Atom3d ID="1643" HasProperties="1" Name="H" UserID="595" DisplayStyle="CPK" XYZ="64.9115530397206,-32.5016164751231,31.0318581584995" Connections="1623" ForcefieldType="h1" Charge="0.053" Components="H" Color="255,255,255,255">
						<Properties IsBackboneAtom="0" RelativeVelocity="6.85403785957825,-12.2560944132687,5.14218286481874"/>
					</Atom3d>
					<Atom3d ID="1644" HasProperties="1" Name="H" UserID="596" DisplayStyle="CPK" XYZ="56.7672134240428,-32.2004153858569,34.9382113232265" Connections="1627" ForcefieldType="h1" Charge="0.1268" Components="H" Color="255,255,255,255">
						<Properties IsBackboneAtom="0" RelativeVelocity="-4.63342067711322,1.14669081570458,-18.6151097488519"/>
					</Atom3d>
					<Atom3d ID="1645" HasProperties="1" Name="C" UserID="597" DisplayStyle="CPK" XYZ="56.6561730218091,-34.1281293741072,31.5047195914997" Connections="1646,1630,1647" ForcefieldType="c3a" Charge="0.1137" Components="C" Color="255,128,0,255">
						<Properties IsBackboneAtom="0" RelativeVelocity="2.74721744541722,-1.8662798024352,6.19150399192238"/>
					</Atom3d>
					<Atom3d ID="1648" HasProperties="1" Name="C" UserID="598" DisplayStyle="CPK" XYZ="55.4399695097663,-33.1660514229279,33.1435612077486" Connections="1631,1649,1650" ForcefieldType="c3a" Charge="-0.1268" Components="C" Color="255,128,0,255">
						<Properties IsBackboneAtom="1" RelativeVelocity="7.62296469637412,0.803788616182181,1.83174769459796"/>
					</Atom3d>
					<Atom3d ID="1651" HasProperties="1" Name="C" UserID="599" DisplayStyle="CPK" XYZ="58.9668389002717,-36.8914521726302,37.3710068261372" Connections="1652,1633,1653,1654" ForcefieldType="c4" Charge="-0.106" Components="C" Color="130,130,130,255">
						<Properties IsBackboneAtom="0" RelativeVelocity="0.70641067290353,-2.28655331772506,-8.40311838045966"/>
					</Atom3d>
					<Atom3d ID="1655" HasProperties="1" Name="H" UserID="600" DisplayStyle="CPK" XYZ="57.8608969977402,-38.0009327537608,35.845543421826" Connections="1634" ForcefieldType="h1" Charge="0.053" Components="H" Color="255,255,255,255">
						<Properties IsBackboneAtom="0" RelativeVelocity="-14.3023460165352,27.0451450459848,14.4674203550681"/>
					</Atom3d>
					<Atom3d ID="1656" HasProperties="1" Name="H" UserID="601" DisplayStyle="CPK" XYZ="59.5877583516067,-38.5992223778939,36.1303902064854" Connections="1635" ForcefieldType="h1" Charge="0.053" Components="H" Color="255,255,255,255">
						<Properties IsBackboneAtom="0" RelativeVelocity="10.0954138607947,4.44656027608611,-10.8034631159234"/>
					</Atom3d>
					<Atom3d ID="1657" HasProperties="1" Name="C" UserID="602" DisplayStyle="CPK" XYZ="63.0645411264803,-35.0987385740548,29.4548127482481" Connections="1658,1639,1659,1660" ForcefieldType="c4" Charge="-0.106" Components="C" Color="130,130,130,255">
						<Properties IsBackboneAtom="0" RelativeVelocity="2.01852077292769,-9.36204817268638,-2.64695429123363"/>
					</Atom3d>
					<Atom3d ID="1661" HasProperties="1" Name="H" UserID="603" DisplayStyle="CPK" XYZ="64.588372339055,-33.6647356701937,28.8215500512903" Connections="1640" ForcefieldType="h1" Charge="0.053" Components="H" Color="255,255,255,255">
						<Properties IsBackboneAtom="0" RelativeVelocity="-13.5076489325052,13.7163525954553,2.97638080976925"/>
					</Atom3d>
					<Atom3d ID="1662" HasProperties="1" Name="H" UserID="604" DisplayStyle="CPK" XYZ="65.1246411719411,-34.8192359900564,30.1664367297299" Connections="1641" ForcefieldType="h1" Charge="0.053" Components="H" Color="255,255,255,255">
						<Properties IsBackboneAtom="0" RelativeVelocity="-4.89072953358305,20.295879679663,31.1034832928889"/>
					</Atom3d>
					<Atom3d ID="1663" HasProperties="1" Name="N" UserID="605" DisplayStyle="CPK" XYZ="55.6510701670859,-34.3352906105844,30.7575136737444" Connections="1664,1646" ForcefieldType="n2a" Charge="-0.481" Components="N" Color="255,0,0,255">
						<Properties IsBackboneAtom="0" RelativeVelocity="-2.7811745140522,-3.7009246420897,-2.20265467288783"/>
					</Atom3d>
					<Atom3d ID="1665" HasProperties="1" Name="H" UserID="606" DisplayStyle="CPK" XYZ="57.6958329475175,-34.4475816404162,31.1631680654623" Connections="1647" ForcefieldType="h1" Charge="0.1268" Components="H" Color="255,255,255,255">
						<Properties IsBackboneAtom="0" RelativeVelocity="6.86859965204385,15.1873379093109,2.78650995919223"/>
					</Atom3d>
					<Atom3d ID="1666" HasProperties="1" Name="C" UserID="607" DisplayStyle="CPK" XYZ="54.3685007824756,-33.3926372257576,32.3741067578985" Connections="1667,1668,1649" ForcefieldType="c3a" Components="C" Color="255,128,0,255">
						<Properties IsBackboneAtom="1" RelativeVelocity="-3.14756255216758,-5.39658569184672,3.42324925119907"/>
					</Atom3d>
					<Atom3d ID="1669" HasProperties="1" Name="H" UserID="608" DisplayStyle="CPK" XYZ="55.3137258158651,-32.6519679212311,34.1532050259072" Connections="1650" ForcefieldType="h1" Charge="0.1268" Components="H" Color="255,255,255,255">
						<Properties IsBackboneAtom="0" RelativeVelocity="-4.10812034344189,-7.73391503113296,4.71208730175733"/>
					</Atom3d>
					<Atom3d ID="1670" HasProperties="1" Name="C" UserID="609" DisplayStyle="CPK" XYZ="58.0488574526485,-35.6580811525524,37.3857760052514" Connections="1671,1652,1672,1673" ForcefieldType="c4" Charge="-0.106" Components="C" Color="130,130,130,255">
						<Properties IsBackboneAtom="0" RelativeVelocity="-1.1088867710647,-0.091791770225588,1.34351279909212"/>
					</Atom3d>
					<Atom3d ID="1674" HasProperties="1" Name="H" UserID="610" DisplayStyle="CPK" XYZ="58.6535080286794,-37.5918442195053,38.2141406838928" Connections="1653" ForcefieldType="h1" Charge="0.053" Components="H" Color="255,255,255,255">
						<Properties IsBackboneAtom="0" RelativeVelocity="-8.57077331982824,19.0703037067483,5.89039441219509"/>
					</Atom3d>
					<Atom3d ID="1675" HasProperties="1" Name="H" UserID="611" DisplayStyle="CPK" XYZ="60.0448050643893,-36.5649665664245,37.5470637898467" Connections="1654" ForcefieldType="h1" Charge="0.053" Components="H" Color="255,255,255,255">
						<Properties IsBackboneAtom="0" RelativeVelocity="-1.72500920846264,10.1241113935379,-16.5306868597038"/>
					</Atom3d>
					<Atom3d ID="1676" HasProperties="1" Name="C" UserID="612" DisplayStyle="CPK" XYZ="63.3768833371907,-36.0495392233614,28.2876403279575" Connections="1677,1658,1678,1679" ForcefieldType="c4" Charge="-0.106" Components="C" Color="130,130,130,255">
						<Properties IsBackboneAtom="0" RelativeVelocity="-4.34633185212543,-1.07604054173174,4.97031726496257"/>
					</Atom3d>
					<Atom3d ID="1680" HasProperties="1" Name="H" UserID="613" DisplayStyle="CPK" XYZ="62.8035241356632,-35.7145564606476,30.377980348183" Connections="1659" ForcefieldType="h1" Charge="0.053" Components="H" Color="255,255,255,255">
						<Properties IsBackboneAtom="0" RelativeVelocity="13.997621282801,-2.26768065767428,5.47246742218886"/>
					</Atom3d>
					<Atom3d ID="1681" HasProperties="1" Name="H" UserID="614" DisplayStyle="CPK" XYZ="62.1745343646569,-34.4409356530641,29.1813475081221" Connections="1660" ForcefieldType="h1" Charge="0.053" Components="H" Color="255,255,255,255">
						<Properties IsBackboneAtom="0" RelativeVelocity="-10.4189412934822,-19.9449641472867,12.3748901539431"/>
					</Atom3d>
					<Atom3d ID="1682" HasProperties="1" Name="C" UserID="615" DisplayStyle="CPK" XYZ="54.5158265473444,-33.9815938437589,31.1793791273825" Connections="1683,1664,1668" ForcefieldType="c3a" Charge="0.2405" Components="C" Color="255,128,0,255">
						<Properties IsBackboneAtom="0" RelativeVelocity="1.25277131940851,4.59069447889113,2.65142258897306"/>
					</Atom3d>
					<Atom3d ID="1684" HasProperties="1" Name="C" UserID="616" DisplayStyle="CPK" XYZ="52.9331135508222,-33.0932536792306,32.738160912215" Connections="1685,1686,1667,1687" ForcefieldType="c44" Components="C" Color="255,128,0,255">
						<Properties IsBackboneAtom="1" RelativeVelocity="-3.28632467807469,2.82872045674766,4.74166402667653"/>
					</Atom3d>
					<Atom3d ID="1688" HasProperties="1" Name="C" UserID="617" DisplayStyle="CPK" XYZ="57.9761469443571,-35.0005111787297,38.7731288700666" Connections="1689,1671,1690,1691" ForcefieldType="c4" Charge="-0.106" Components="C" Color="130,130,130,255">
						<Properties IsBackboneAtom="0" RelativeVelocity="-7.62877396254785,0.883352595340374,2.78195483571436"/>
					</Atom3d>
					<Atom3d ID="1692" HasProperties="1" Name="H" UserID="618" DisplayStyle="CPK" XYZ="58.4400401590276,-34.8955854516568,36.6339938873089" Connections="1672" ForcefieldType="h1" Charge="0.053" Components="H" Color="255,255,255,255">
						<Properties IsBackboneAtom="0" RelativeVelocity="11.7598087772142,4.70923757143991,12.9090650077666"/>
					</Atom3d>
					<Atom3d ID="1693" HasProperties="1" Name="H" UserID="619" DisplayStyle="CPK" XYZ="57.0059016908046,-35.9909270557403,37.0678816201484" Connections="1673" ForcefieldType="h1" Charge="0.053" Components="H" Color="255,255,255,255">
						<Properties IsBackboneAtom="0" RelativeVelocity="1.32591901030194,-0.9105752381206,-5.78736494518085"/>
					</Atom3d>
					<Atom3d ID="1694" HasProperties="1" Name="C" UserID="620" DisplayStyle="CPK" XYZ="62.2982808893813,-37.1223096967471,28.0622782170974" Connections="1695,1677,1696,1697" ForcefieldType="c4" Charge="-0.106" Components="C" Color="130,130,130,255">
						<Properties IsBackboneAtom="0" RelativeVelocity="3.16627349469501,2.47669572784073,-0.0727563385785392"/>
					</Atom3d>
					<Atom3d ID="1698" HasProperties="1" Name="H" UserID="621" DisplayStyle="CPK" XYZ="63.4881373889994,-35.4352063776118,27.3337967102183" Connections="1678" ForcefieldType="h1" Charge="0.053" Components="H" Color="255,255,255,255">
						<Properties IsBackboneAtom="0" RelativeVelocity="7.33561692467314,-19.1828874794547,-5.32902986201355"/>
					</Atom3d>
					<Atom3d ID="1699" HasProperties="1" Name="H" UserID="622" DisplayStyle="CPK" XYZ="64.3729134444539,-36.55442601657,28.5170162377242" Connections="1679" ForcefieldType="h1" Charge="0.053" Components="H" Color="255,255,255,255">
						<Properties IsBackboneAtom="0" RelativeVelocity="9.51105432211091,18.5885067753644,-11.9190047506977"/>
					</Atom3d>
					<Atom3d ID="1700" HasProperties="1" Name="C" UserID="623" DisplayStyle="CPK" XYZ="53.3163707148131,-34.0902287504858,30.5854005647668" Connections="1701,1702,1683" ForcefieldType="c3a" Charge="0.2405" Components="C" Color="255,128,0,255">
						<Properties IsBackboneAtom="0" RelativeVelocity="1.86303355020145,-1.22283272052991,-0.811435830717398"/>
					</Atom3d>
					<Atom3d ID="1703" HasProperties="1" Name="C" UserID="624" DisplayStyle="CPK" XYZ="52.3544831609885,-34.0317172995904,33.7945263154832" Connections="1704,1705,1685" ForcefieldType="c3a" Components="C" Color="128,128,128,255">
						<Properties IsBackboneAtom="1" RelativeVelocity="-1.98462080940152,0.410926199568439,0.231300448590672"/>
					</Atom3d>
					<Atom3d ID="1706" HasProperties="1" Name="C" UserID="625" DisplayStyle="CPK" XYZ="52.3935522495906,-33.5658307809239,31.4007824260831" Connections="1686,1707,1701" ForcefieldType="c3a" Components="C" Color="255,128,0,255">
						<Properties IsBackboneAtom="0" RelativeVelocity="-1.01046124695066,-6.04504621991158,-7.03066195715489"/>
					</Atom3d>
					<Atom3d ID="1708" HasProperties="1" Name="C" UserID="626" DisplayStyle="CPK" XYZ="52.7263724441627,-31.6125106593443,32.9942916481202" Connections="1687,1709,1710" ForcefieldType="c3a" Components="C" Color="130,130,130,255">
						<Properties IsBackboneAtom="0" RelativeVelocity="0.583663974045714,-3.1177362679622,-0.670358526895093"/>
					</Atom3d>
					<Atom3d ID="1711" HasProperties="1" Name="C" UserID="627" DisplayStyle="CPK" XYZ="57.0529259108686,-33.77469393113,38.7761452937035" Connections="1689,1712,1713,1714" ForcefieldType="c4" Charge="-0.159" Components="C" Color="130,130,130,255">
						<Properties IsBackboneAtom="0" RelativeVelocity="-8.02156992829273,-0.704412308525066,-1.11444760275966"/>
					</Atom3d>
					<Atom3d ID="1715" HasProperties="1" Name="H" UserID="628" DisplayStyle="CPK" XYZ="57.5863756794724,-35.7622410555433,39.5264189286443" Connections="1690" ForcefieldType="h1" Charge="0.053" Components="H" Color="255,255,255,255">
						<Properties IsBackboneAtom="0" RelativeVelocity="1.82888606499922,-8.00235175863526,-1.3096725830549"/>
					</Atom3d>
					<Atom3d ID="1716" HasProperties="1" Name="H" UserID="629" DisplayStyle="CPK" XYZ="59.0290815616617,-34.683956409281,39.0743293450553" Connections="1691" ForcefieldType="h1" Charge="0.053" Components="H" Color="255,255,255,255">
						<Properties IsBackboneAtom="0" RelativeVelocity="-11.9028214897449,3.86371795126388,14.5908463369882"/>
					</Atom3d>
					<Atom3d ID="1717" HasProperties="1" Name="C" UserID="630" DisplayStyle="CPK" XYZ="60.9248684234641,-36.546433734747,27.6945769186855" Connections="1695,1718,1719,1720" ForcefieldType="c4" Charge="-0.159" Components="C" Color="130,130,130,255">
						<Properties IsBackboneAtom="0" RelativeVelocity="1.34617262509634,-0.0647996153921073,-3.40366614539399"/>
					</Atom3d>
					<Atom3d ID="1721" HasProperties="1" Name="H" UserID="631" DisplayStyle="CPK" XYZ="62.6407936136888,-37.81635286842,27.2252662302931" Connections="1696" ForcefieldType="h1" Charge="0.053" Components="H" Color="255,255,255,255">
						<Properties IsBackboneAtom="0" RelativeVelocity="6.96215553497818,8.09505725580547,-3.17814498631781"/>
					</Atom3d>
					<Atom3d ID="1722" HasProperties="1" Name="H" UserID="632" DisplayStyle="CPK" XYZ="62.211941826748,-37.7250758315745,29.0260305242185" Connections="1697" ForcefieldType="h1" Charge="0.053" Components="H" Color="255,255,255,255">
						<Properties IsBackboneAtom="0" RelativeVelocity="-30.9100162872862,15.3632646248063,4.93420693586331"/>
					</Atom3d>
					<Atom3d ID="1723" HasProperties="1" Name="N" UserID="633" DisplayStyle="CPK" XYZ="53.0054849033342,-34.5673706624242,29.458106996927" Connections="1724,1702" ForcefieldType="n2a" Charge="-0.481" Components="N" Color="255,0,0,255">
						<Properties IsBackboneAtom="0" RelativeVelocity="2.57788875478477,-10.3363834465877,1.74429883433326"/>
					</Atom3d>
					<Atom3d ID="1725" HasProperties="1" Name="C" UserID="634" DisplayStyle="CPK" XYZ="53.0235541111923,-35.1001398984466,34.2798207249365" Connections="1726,1704,1727" ForcefieldType="c3a" Charge="-0.1268" Components="C" Color="130,130,130,255">
						<Properties IsBackboneAtom="0" RelativeVelocity="6.49628438600773,10.5500759741939,-0.54409797983177"/>
					</Atom3d>
					<Atom3d ID="1728" HasProperties="1" Name="C" UserID="635" DisplayStyle="CPK" XYZ="51.0851283886209,-33.851297959823,34.2068114761495" Connections="1729,1705,1730" ForcefieldType="c3a" Charge="-0.1268" Components="C" Color="128,128,128,255">
						<Properties IsBackboneAtom="1" RelativeVelocity="0.37000654185349,-6.88126439010673,2.4018100887228"/>
					</Atom3d>
					<Atom3d ID="1731" HasProperties="1" Name="C" UserID="636" DisplayStyle="CPK" XYZ="51.1189425593014,-33.520801181812,30.9976279115048" Connections="1707,1732,1733" ForcefieldType="c3a" Charge="-0.1268" Components="C" Color="255,128,0,255">
						<Properties IsBackboneAtom="0" RelativeVelocity="4.56979968660369,0.0158506317598378,-7.75133401076913"/>
					</Atom3d>
					<Atom3d ID="1734" HasProperties="1" Name="C" UserID="637" DisplayStyle="CPK" XYZ="52.791303159572,-31.106803236358,34.2377677976836" Connections="1709,1735,1736" ForcefieldType="c3a" Charge="-0.1268" Components="C" Color="130,130,130,255">
						<Properties IsBackboneAtom="0" RelativeVelocity="1.5765266477375,2.84997240795087,1.64253660544657"/>
					</Atom3d>
					<Atom3d ID="1737" HasProperties="1" Name="C" UserID="638" DisplayStyle="CPK" XYZ="52.5375117985317,-30.7335598713153,31.994665413593" Connections="1710,1738,1739" ForcefieldType="c3a" Charge="-0.1268" Components="C" Color="130,130,130,255">
						<Properties IsBackboneAtom="0" RelativeVelocity="0.124320472328546,-2.59566820863736,-1.8134113764567"/>
					</Atom3d>
					<Atom3d ID="1740" HasProperties="1" Name="H" UserID="639" DisplayStyle="CPK" XYZ="56.074092588702,-34.0374644346063,39.2981002212898" Connections="1712" ForcefieldType="h1" Charge="0.053" Components="H" Color="255,255,255,255">
						<Properties IsBackboneAtom="0" RelativeVelocity="-9.65852237269071,22.9759664296343,7.73727671122204"/>
					</Atom3d>
					<Atom3d ID="1741" HasProperties="1" Name="H" UserID="640" DisplayStyle="CPK" XYZ="56.8379056162471,-33.4582743362158,37.7022529018096" Connections="1713" ForcefieldType="h1" Charge="0.053" Components="H" Color="255,255,255,255">
						<Properties IsBackboneAtom="0" RelativeVelocity="12.1676349275356,-1.12766437649767,-5.28154480810903"/>
					</Atom3d>
					<Atom3d ID="1742" HasProperties="1" Name="H" UserID="641" DisplayStyle="CPK" XYZ="57.5609484821593,-32.9177227713994,39.330323473499" Connections="1714" ForcefieldType="h1" Charge="0.053" Components="H" Color="255,255,255,255">
						<Properties IsBackboneAtom="0" RelativeVelocity="4.28181129947856,-11.1267328123293,3.72376656748524"/>
					</Atom3d>
					<Atom3d ID="1743" HasProperties="1" Name="H" UserID="642" DisplayStyle="CPK" XYZ="60.1248229301735,-37.3437641712614,27.8488213357177" Connections="1718" ForcefieldType="h1" Charge="0.053" Components="H" Color="255,255,255,255">
						<Properties IsBackboneAtom="0" RelativeVelocity="19.2859975691671,-18.1044993400504,-3.60416087780569"/>
					</Atom3d>
					<Atom3d ID="1744" HasProperties="1" Name="H" UserID="643" DisplayStyle="CPK" XYZ="60.9299261722149,-36.2194617741949,26.6024854789686" Connections="1719" ForcefieldType="h1" Charge="0.053" Components="H" Color="255,255,255,255">
						<Properties IsBackboneAtom="0" RelativeVelocity="7.6434301866389,-0.548367282720919,-3.5192820721831"/>
					</Atom3d>
					<Atom3d ID="1745" HasProperties="1" Name="H" UserID="644" DisplayStyle="CPK" XYZ="60.6991859687641,-35.6481049937788,28.3591616456417" Connections="1720" ForcefieldType="h1" Charge="0.053" Components="H" Color="255,255,255,255">
						<Properties IsBackboneAtom="0" RelativeVelocity="-5.88830632845403,-20.6794457436854,22.0047331877654"/>
					</Atom3d>
					<Atom3d ID="1746" HasProperties="1" Name="C" UserID="645" DisplayStyle="CPK" XYZ="51.7838080807984,-34.5463454375574,29.1084903337112" Connections="1747,1724,1748" ForcefieldType="c3a" Charge="0.1137" Components="C" Color="255,128,0,255">
						<Properties IsBackboneAtom="0" RelativeVelocity="4.93361583291712,-4.47758488598582,1.08430865950411"/>
					</Atom3d>
					<Atom3d ID="1749" HasProperties="1" Name="C" UserID="646" DisplayStyle="CPK" XYZ="52.474087893923,-35.9700299567341,35.1476093066616" Connections="1750,1726,1751" ForcefieldType="c3a" Charge="-0.1268" Components="C" Color="130,130,130,255">
						<Properties IsBackboneAtom="0" RelativeVelocity="4.56625815392797,-6.02280532277792,-3.21158386747564"/>
					</Atom3d>
					<Atom3d ID="1752" HasProperties="1" Name="H" UserID="647" DisplayStyle="CPK" XYZ="54.0964921028325,-35.2499495131744,33.9249107336109" Connections="1727" ForcefieldType="h1" Charge="0.1268" Components="H" Color="255,255,255,255">
						<Properties IsBackboneAtom="0" RelativeVelocity="7.07002527802731,5.77870773641289,3.20441648960527"/>
					</Atom3d>
					<Atom3d ID="1753" HasProperties="1" Name="C" UserID="648" DisplayStyle="CPK" XYZ="50.5204666898725,-34.7402224935534,35.0305678414049" Connections="1754,1755,1729" ForcefieldType="c3a" Components="C" Color="128,128,128,255">
						<Properties IsBackboneAtom="1" RelativeVelocity="2.28210160582817,-4.14921186832435,-2.96822296927758"/>
					</Atom3d>
					<Atom3d ID="1756" HasProperties="1" Name="H" UserID="649" DisplayStyle="CPK" XYZ="50.4922898309726,-32.9433053096121,33.8551130993537" Connections="1730" ForcefieldType="h1" Charge="0.1268" Components="H" Color="255,255,255,255">
						<Properties IsBackboneAtom="0" RelativeVelocity="4.17385168084381,-0.253346954771028,13.1014166267362"/>
					</Atom3d>
					<Atom3d ID="1757" HasProperties="1" Name="C" UserID="650" DisplayStyle="CPK" XYZ="50.7439995253504,-34.0333265900864,29.8074071600621" Connections="1732,1747,1758" ForcefieldType="c3a" Components="C" Color="255,128,0,255">
						<Properties IsBackboneAtom="0" RelativeVelocity="3.91167893234828,-1.66638566242446,3.49417597391944"/>
					</Atom3d>
					<Atom3d ID="1759" HasProperties="1" Name="H" UserID="651" DisplayStyle="CPK" XYZ="50.3268990766548,-33.0429960832958,31.6639381740262" Connections="1733" ForcefieldType="h1" Charge="0.1268" Components="H" Color="255,255,255,255">
						<Properties IsBackboneAtom="0" RelativeVelocity="34.5382753449197,8.92541388791544,21.4832465988208"/>
					</Atom3d>
					<Atom3d ID="1760" HasProperties="1" Name="C" UserID="652" DisplayStyle="CPK" XYZ="52.6173709650248,-29.7961452586561,34.4650285888164" Connections="1735,1761,1762" ForcefieldType="c3a" Charge="-0.1268" Components="C" Color="130,130,130,255">
						<Properties IsBackboneAtom="0" RelativeVelocity="-4.27107468082458,8.79618525382998,-7.14209706807608"/>
					</Atom3d>
					<Atom3d ID="1763" HasProperties="1" Name="H" UserID="653" DisplayStyle="CPK" XYZ="52.9973869645825,-31.7949904980799,35.1229388063755" Connections="1736" ForcefieldType="h1" Charge="0.1268" Components="H" Color="255,255,255,255">
						<Properties IsBackboneAtom="0" RelativeVelocity="9.74092719716272,12.3299077895082,7.11201085747134"/>
					</Atom3d>
					<Atom3d ID="1764" HasProperties="1" Name="C" UserID="654" DisplayStyle="CPK" XYZ="52.3612196116851,-29.4239904263852,32.2308830754267" Connections="1765,1738,1766" ForcefieldType="c3a" Charge="-0.1268" Components="C" Color="130,130,130,255">
						<Properties IsBackboneAtom="0" RelativeVelocity="1.79871400736169,-7.44055876011091,4.14961026904462"/>
					</Atom3d>
					<Atom3d ID="1767" HasProperties="1" Name="H" UserID="655" DisplayStyle="CPK" XYZ="52.524186394923,-31.0943451446005,30.913343825576" Connections="1739" ForcefieldType="h1" Charge="0.1268" Components="H" Color="255,255,255,255">
						<Properties IsBackboneAtom="0" RelativeVelocity="3.09075242122449,-1.18203121834547,-2.32163050104952"/>
					</Atom3d>
					<Atom3d ID="1768" HasProperties="1" Name="H" UserID="656" DisplayStyle="CPK" XYZ="51.604938323668,-35.0243314125836,28.0891106330232" Connections="1748" ForcefieldType="h1" Charge="0.1268" Components="H" Color="255,255,255,255">
						<Properties IsBackboneAtom="0" RelativeVelocity="-23.0468356189095,1.21555105182183,3.32451162004591"/>
					</Atom3d>
					<Atom3d ID="1769" HasProperties="1" Name="C" UserID="657" DisplayStyle="CPK" XYZ="51.1982914948878,-35.7909249808866,35.5117032036656" Connections="1770,1755,1750" ForcefieldType="c3a" Charge="-0.03" Components="C" Color="130,130,130,255">
						<Properties IsBackboneAtom="0" RelativeVelocity="5.61941872179748,-4.05662531582149,0.238473355410493"/>
					</Atom3d>
					<Atom3d ID="1771" HasProperties="1" Name="H" UserID="658" DisplayStyle="CPK" XYZ="53.070323020397,-36.8445192100312,35.5711328317918" Connections="1751" ForcefieldType="h1" Charge="0.1268" Components="H" Color="255,255,255,255">
						<Properties IsBackboneAtom="0" RelativeVelocity="8.13715758886964,-1.87040619736638,0.335167718265668"/>
					</Atom3d>
					<Atom3d ID="1772" HasProperties="1" Name="C" UserID="659" DisplayStyle="CPK" XYZ="49.2712091863102,-34.8313654802775,35.5052961171209" Connections="1773,1774,1754" ForcefieldType="c3a" Components="C" Color="128,128,128,255">
						<Properties IsBackboneAtom="1" RelativeVelocity="0.925589933572163,7.33695444284724,-1.13582823316115"/>
					</Atom3d>
					<Atom3d ID="1775" HasProperties="1" Name="C" UserID="660" DisplayStyle="CPK" XYZ="49.4412414601243,-34.0407744431482,29.4140570323474" Connections="1758,1776,1777" ForcefieldType="c3a" Components="C" Color="130,130,130,255">
						<Properties IsBackboneAtom="0" RelativeVelocity="4.3368108957603,-4.46396877178771,0.851753502870787"/>
					</Atom3d>
					<Atom3d ID="1778" HasProperties="1" Name="C" UserID="661" DisplayStyle="CPK" XYZ="52.3885173772586,-28.910454247035,33.4762570291021" Connections="1761,1765,1779" ForcefieldType="c3a" Charge="0.042" Components="C" Color="130,130,130,255">
						<Properties IsBackboneAtom="0" RelativeVelocity="-4.20642960494011,6.26008984949803,-0.998067485769947"/>
					</Atom3d>
					<Atom3d ID="1780" HasProperties="1" Name="H" UserID="662" DisplayStyle="CPK" XYZ="52.6606285254466,-29.3916296849539,35.5299679723548" Connections="1762" ForcefieldType="h1" Charge="0.1268" Components="H" Color="255,255,255,255">
						<Properties IsBackboneAtom="0" RelativeVelocity="17.0776271689457,7.19616436485264,-7.40151032353796"/>
					</Atom3d>
					<Atom3d ID="1781" HasProperties="1" Name="H" UserID="663" DisplayStyle="CPK" XYZ="52.1840006065292,-28.7401909933005,31.3361139901108" Connections="1766" ForcefieldType="h1" Charge="0.1268" Components="H" Color="255,255,255,255">
						<Properties IsBackboneAtom="0" RelativeVelocity="1.43382572972606,-6.24735479336069,5.13374947101866"/>
					</Atom3d>
					<Atom3d ID="1782" HasProperties="1" Name="N" UserID="664" DisplayStyle="CPK" XYZ="50.3801952850818,-36.4270413507654,36.2486319759858" Connections="1783,1770,1784" ForcefieldType="n3a" Charge="-0.001" Components="N" Color="255,0,0,255">
						<Properties IsBackboneAtom="0" RelativeVelocity="2.258302967612,1.50284058564463,2.67718891010157"/>
					</Atom3d>
					<Atom3d ID="1785" HasProperties="1" Name="C" UserID="665" DisplayStyle="CPK" XYZ="49.215784296732,-35.9174949021596,36.2845549063157" Connections="1786,1773,1783" ForcefieldType="c3a" Charge="-0.03" Components="C" Color="130,130,130,255">
						<Properties IsBackboneAtom="0" RelativeVelocity="0.0931755877372356,-0.0532115801819148,-3.86874059732487"/>
					</Atom3d>
					<Atom3d ID="1787" HasProperties="1" Name="C" UserID="666" DisplayStyle="CPK" XYZ="48.1971367306737,-34.0689406969142,35.282379160035" Connections="1788,1774,1789" ForcefieldType="c3a" Charge="-0.1268" Components="C" Color="128,128,128,255">
						<Properties IsBackboneAtom="1" RelativeVelocity="-0.589715893521303,3.32551177880063,3.4255449910823"/>
					</Atom3d>
					<Atom3d ID="1790" HasProperties="1" Name="C" UserID="667" DisplayStyle="CPK" XYZ="48.9834513840126,-34.7381827977365,28.3464226739812" Connections="1776,1791,1792" ForcefieldType="c3a" Charge="-0.1268" Components="C" Color="130,130,130,255">
						<Properties IsBackboneAtom="0" RelativeVelocity="3.59129570527508,5.24664567984755,-0.229461315483679"/>
					</Atom3d>
					<Atom3d ID="1793" HasProperties="1" Name="C" UserID="668" DisplayStyle="CPK" XYZ="48.4956101459879,-33.3592372895159,30.1008117163093" Connections="1777,1794,1795" ForcefieldType="c3a" Charge="-0.1268" Components="C" Color="130,130,130,255">
						<Properties IsBackboneAtom="0" RelativeVelocity="-1.42558777968225,-1.06271941888583,2.12153219358118"/>
					</Atom3d>
					<Atom3d ID="1796" HasProperties="1" Name="O" UserID="669" DisplayStyle="CPK" XYZ="52.2113220353135,-27.5856808114327,33.7972586102749" Connections="1779,1797" ForcefieldType="o2e" Charge="-0.202" Components="O" Color="0,0,255,255">
						<Properties IsBackboneAtom="0" RelativeVelocity="2.24393462276014,0.937376736340485,1.8447656118798"/>
					</Atom3d>
					<Atom3d ID="1798" HasProperties="1" Name="C" UserID="670" DisplayStyle="CPK" XYZ="50.7443201445994,-37.6665615942574,36.9601409026021" Connections="1784,1799,1800,1801" ForcefieldType="c4" Charge="-0.045" Components="C" Color="130,130,130,255">
						<Properties IsBackboneAtom="0" RelativeVelocity="-7.92002541433429,1.73931055463041,-2.9116727819684"/>
					</Atom3d>
					<Atom3d ID="1802" HasProperties="1" Name="C" UserID="671" DisplayStyle="CPK" XYZ="48.0535536710008,-36.2216004021708,36.8738048850815" Connections="1803,1786,1804" ForcefieldType="c3a" Charge="-0.1268" Components="C" Color="130,130,130,255">
						<Properties IsBackboneAtom="0" RelativeVelocity="-6.27169816127881,3.6480970997515,-4.24678472475869"/>
					</Atom3d>
					<Atom3d ID="1805" HasProperties="1" Name="C" UserID="672" DisplayStyle="CPK" XYZ="46.990644589998,-34.3653855540505,35.8176116152963" Connections="1806,1807,1788" ForcefieldType="c3a" Components="C" Color="128,128,128,255">
						<Properties IsBackboneAtom="1" RelativeVelocity="0.65961077240669,-6.31725161810661,1.69158983950656"/>
					</Atom3d>
					<Atom3d ID="1808" HasProperties="1" Name="H" UserID="673" DisplayStyle="CPK" XYZ="48.3167434853766,-33.1477277337937,34.6215759689709" Connections="1789" ForcefieldType="h1" Charge="0.1268" Components="H" Color="255,255,255,255">
						<Properties IsBackboneAtom="0" RelativeVelocity="8.6381722575623,-10.6106006697458,-14.3322531661836"/>
					</Atom3d>
					<Atom3d ID="1809" HasProperties="1" Name="C" UserID="674" DisplayStyle="CPK" XYZ="47.6815833670154,-34.8190479620044,28.0053389430182" Connections="1791,1810,1811" ForcefieldType="c3a" Charge="-0.1268" Components="C" Color="130,130,130,255">
						<Properties IsBackboneAtom="0" RelativeVelocity="8.44108307898894,7.78576179209242,-2.78745854774172"/>
					</Atom3d>
					<Atom3d ID="1812" HasProperties="1" Name="H" UserID="675" DisplayStyle="CPK" XYZ="49.7148292494668,-35.3006546776809,27.6768618039269" Connections="1792" ForcefieldType="h1" Charge="0.1268" Components="H" Color="255,255,255,255">
						<Properties IsBackboneAtom="0" RelativeVelocity="-20.5545014264632,-7.69131830025313,-15.7358343843263"/>
					</Atom3d>
					<Atom3d ID="1813" HasProperties="1" Name="C" UserID="676" DisplayStyle="CPK" XYZ="47.2018076741132,-33.4308954055171,29.773907803543" Connections="1814,1794,1815" ForcefieldType="c3a" Components="C" Color="130,130,130,255">
						<Properties IsBackboneAtom="0" RelativeVelocity="-5.5519902426158,7.5731217657381,-2.04780064200851"/>
					</Atom3d>
					<Atom3d ID="1816" HasProperties="1" Name="H" UserID="677" DisplayStyle="CPK" XYZ="48.7944054909612,-32.7026743274967,30.9835610438306" Connections="1795" ForcefieldType="h1" Charge="0.1268" Components="H" Color="255,255,255,255">
						<Properties IsBackboneAtom="0" RelativeVelocity="24.8637326685386,-11.8983436044896,1.2822712179956"/>
					</Atom3d>
					<Atom3d ID="1817" HasProperties="1" Name="C" UserID="678" DisplayStyle="CPK" XYZ="51.9249730853435,-26.6709751419822,32.7643103264164" Connections="1797,1818,1819,1820" ForcefieldType="c4o" Charge="0.001" Components="C" Color="130,130,130,255">
						<Properties IsBackboneAtom="0" RelativeVelocity="3.6923710414493,7.11570456523244,0.400282119524193"/>
					</Atom3d>
					<Atom3d ID="1821" HasProperties="1" Name="C" UserID="679" DisplayStyle="CPK" XYZ="50.5544133746471,-38.8874324016661,36.0506361580607" Connections="1799,1822,1823,1824" ForcefieldType="c4" Charge="-0.159" Components="C" Color="130,130,130,255">
						<Properties IsBackboneAtom="0" RelativeVelocity="4.44107084052938,-3.83295371882667,-1.99971176094125"/>
					</Atom3d>
					<Atom3d ID="1825" HasProperties="1" Name="H" UserID="680" DisplayStyle="CPK" XYZ="50.084496097802,-37.7784736500414,37.8830211091027" Connections="1800" ForcefieldType="h1" Charge="0.053" Components="H" Color="255,255,255,255">
						<Properties IsBackboneAtom="0" RelativeVelocity="-30.5510722202014,-5.05146400572523,-19.9154816255338"/>
					</Atom3d>
					<Atom3d ID="1826" HasProperties="1" Name="H" UserID="681" DisplayStyle="CPK" XYZ="51.8364493236655,-37.6128020992972,37.2825749725242" Connections="1801" ForcefieldType="h1" Charge="0.053" Components="H" Color="255,255,255,255">
						<Properties IsBackboneAtom="0" RelativeVelocity="-9.52115103048478,2.60676420575947,2.36693234488202"/>
					</Atom3d>
					<Atom3d ID="1827" HasProperties="1" Name="C" UserID="682" DisplayStyle="CPK" XYZ="46.9774582364985,-35.4444823208703,36.6369924412377" Connections="1807,1803,1828" ForcefieldType="c3a" Charge="-0.1268" Components="C" Color="130,130,130,255">
						<Properties IsBackboneAtom="0" RelativeVelocity="2.89266843978833,0.929306143805113,6.19377816764976"/>
					</Atom3d>
					<Atom3d ID="1829" HasProperties="1" Name="H" UserID="683" DisplayStyle="CPK" XYZ="47.9648224154776,-37.1221487805052,37.5671585748279" Connections="1804" ForcefieldType="h1" Charge="0.1268" Components="H" Color="255,255,255,255">
						<Properties IsBackboneAtom="0" RelativeVelocity="9.97541857382927,5.38964709692256,0.09440093097746"/>
					</Atom3d>
					<Atom3d ID="1830" HasProperties="1" Name="C" UserID="684" DisplayStyle="CPK" XYZ="45.8868626310377,-33.628052488821,35.5186650515209" Connections="1831,1832,1806" ForcefieldType="c3a" Components="C" Color="255,128,0,255">
						<Properties IsBackboneAtom="1" RelativeVelocity="-8.52749467874885,-1.65108559275544,-0.0776417948494121"/>
					</Atom3d>
					<Atom3d ID="1833" HasProperties="1" Name="C" UserID="685" DisplayStyle="CPK" XYZ="46.7747534078513,-34.165989756768,28.7412157640527" Connections="1810,1814,1834" ForcefieldType="c3a" Charge="-0.03" Components="C" Color="130,130,130,255">
						<Properties IsBackboneAtom="0" RelativeVelocity="0.269771576828334,1.56951267862203,7.83064644464568"/>
					</Atom3d>
					<Atom3d ID="1835" HasProperties="1" Name="H" UserID="686" DisplayStyle="CPK" XYZ="47.3666419771484,-35.4375234554213,27.1009607359036" Connections="1811" ForcefieldType="h1" Charge="0.1268" Components="H" Color="255,255,255,255">
						<Properties IsBackboneAtom="0" RelativeVelocity="7.07478530186355,5.87652661965291,-1.00599270353066"/>
					</Atom3d>
					<Atom3d ID="1836" HasProperties="1" Name="C" UserID="687" DisplayStyle="CPK" XYZ="46.1209227024171,-32.8846148245796,30.3468449683806" Connections="1815,1837,1838" ForcefieldType="c3a" Components="C" Color="130,130,130,255">
						<Properties IsBackboneAtom="0" RelativeVelocity="-0.00052212172314746,-4.38426091211848,3.18111726422062"/>
					</Atom3d>
					<Atom3d ID="1839" HasProperties="1" Name="H" UserID="688" DisplayStyle="CPK" XYZ="51.1251316581365,-27.108704440419,32.0800247799331" Connections="1818" ForcefieldType="h1" Charge="0.053" Components="H" Color="255,255,255,255">
						<Properties IsBackboneAtom="0" RelativeVelocity="-10.741875536265,25.4076989954169,5.57088160482047"/>
					</Atom3d>
					<Atom3d ID="1840" HasProperties="1" Name="H" UserID="689" DisplayStyle="CPK" XYZ="52.8716251392644,-26.4694480130505,32.1619510800988" Connections="1819" ForcefieldType="h1" Charge="0.053" Components="H" Color="255,255,255,255">
						<Properties IsBackboneAtom="0" RelativeVelocity="-6.1640922818267,8.3131878173869,-14.6892428037137"/>
					</Atom3d>
					<Atom3d ID="1841" HasProperties="1" Name="H" UserID="690" DisplayStyle="CPK" XYZ="51.5465045960416,-25.6947705880017,33.2152939490744" Connections="1820" ForcefieldType="h1" Charge="0.053" Components="H" Color="255,255,255,255">
						<Properties IsBackboneAtom="0" RelativeVelocity="-17.5078759115428,-1.33484521873753,0.90105335609147"/>
					</Atom3d>
					<Atom3d ID="1842" HasProperties="1" Name="H" UserID="691" DisplayStyle="CPK" XYZ="51.0572645898805,-39.795008193726,36.5229144589781" Connections="1822" ForcefieldType="h1" Charge="0.053" Components="H" Color="255,255,255,255">
						<Properties IsBackboneAtom="0" RelativeVelocity="16.3690169338736,9.23964258882457,10.4217572606143"/>
					</Atom3d>
					<Atom3d ID="1843" HasProperties="1" Name="H" UserID="692" DisplayStyle="CPK" XYZ="51.0238500808343,-38.6796973092865,35.0327583329802" Connections="1823" ForcefieldType="h1" Charge="0.053" Components="H" Color="255,255,255,255">
						<Properties IsBackboneAtom="0" RelativeVelocity="10.7673739822698,30.7035573202751,7.96636070759761"/>
					</Atom3d>
					<Atom3d ID="1844" HasProperties="1" Name="H" UserID="693" DisplayStyle="CPK" XYZ="49.4410142259037,-39.094765493593,35.9204237121043" Connections="1824" ForcefieldType="h1" Charge="0.053" Components="H" Color="255,255,255,255">
						<Properties IsBackboneAtom="0" RelativeVelocity="2.68663988694996,0.66194873036525,5.84469896371171"/>
					</Atom3d>
					<Atom3d ID="1845" HasProperties="1" Name="H" UserID="694" DisplayStyle="CPK" XYZ="46.0163806293112,-35.7409535289847,37.1736810029145" Connections="1828" ForcefieldType="h1" Charge="0.1268" Components="H" Color="255,255,255,255">
						<Properties IsBackboneAtom="0" RelativeVelocity="9.61941950788411,-13.0102114710244,10.5394347726329"/>
					</Atom3d>
					<Atom3d ID="1846" HasProperties="1" Name="C" UserID="695" DisplayStyle="CPK" XYZ="45.9060946966638,-32.6814822612984,34.5572969523936" Connections="1847,1831,1848" ForcefieldType="c3a" Charge="-0.1268" Components="C" Color="255,128,0,255">
						<Properties IsBackboneAtom="1" RelativeVelocity="-0.311809396806986,-1.11834739792418,-3.66823863756801"/>
					</Atom3d>
					<Atom3d ID="1849" HasProperties="1" Name="C" UserID="696" DisplayStyle="CPK" XYZ="44.6712169042559,-33.7591696502257,36.0996257790597" Connections="1832,1850,1851" ForcefieldType="c3a" Charge="0.1137" Components="C" Color="255,128,0,255">
						<Properties IsBackboneAtom="0" RelativeVelocity="11.9620872771086,-6.55701332589818,5.11764390837476"/>
					</Atom3d>
					<Atom3d ID="1852" HasProperties="1" Name="N" UserID="697" DisplayStyle="CPK" XYZ="45.5082152546107,-34.0512596296102,28.7350291407198" Connections="1834,1853,1854" ForcefieldType="n3a" Charge="-0.001" Components="N" Color="255,0,0,255">
						<Properties IsBackboneAtom="0" RelativeVelocity="8.18534310322339,-5.37014055236668,-0.487819434304585"/>
					</Atom3d>
					<Atom3d ID="1855" HasProperties="1" Name="C" UserID="698" DisplayStyle="CPK" XYZ="45.0501349228631,-33.3168625493165,29.6673435072949" Connections="1853,1837,1856" ForcefieldType="c3a" Charge="-0.03" Components="C" Color="130,130,130,255">
						<Properties IsBackboneAtom="0" RelativeVelocity="-0.0558333828407839,2.69641431928198,-4.78590626397746"/>
					</Atom3d>
					<Atom3d ID="1857" HasProperties="1" Name="C" UserID="699" DisplayStyle="CPK" XYZ="46.0032777452202,-32.0842054428091,31.4107657246496" Connections="1838,1858,1859" ForcefieldType="c3a" Charge="-0.1268" Components="C" Color="130,130,130,255">
						<Properties IsBackboneAtom="0" RelativeVelocity="-1.16100689754773,-2.85238029094616,6.18941394712457"/>
					</Atom3d>
					<Atom3d ID="1860" HasProperties="1" Name="C" UserID="700" DisplayStyle="CPK" XYZ="44.8098643557791,-31.9783620684751,34.2516973873286" Connections="1861,1847,1862" ForcefieldType="c3a" Components="C" Color="255,128,0,255">
						<Properties IsBackboneAtom="1" RelativeVelocity="2.87839290777595,3.72001768870536,2.89203607793631"/>
					</Atom3d>
					<Atom3d ID="1863" HasProperties="1" Name="H" UserID="701" DisplayStyle="CPK" XYZ="46.8819678743919,-32.4860958346642,34.0013332469323" Connections="1848" ForcefieldType="h1" Charge="0.1268" Components="H" Color="255,255,255,255">
						<Properties IsBackboneAtom="0" RelativeVelocity="-1.36041520070555,1.17368395758768,-4.70333221668954"/>
					</Atom3d>
					<Atom3d ID="1864" HasProperties="1" Name="N" UserID="702" DisplayStyle="CPK" XYZ="43.6238444604467,-33.088387278908,35.8403385362603" Connections="1850,1865" ForcefieldType="n2a" Charge="-0.481" Components="N" Color="255,0,0,255">
						<Properties IsBackboneAtom="0" RelativeVelocity="-1.60730711452271,3.19646891882258,3.87648641818152"/>
					</Atom3d>
					<Atom3d ID="1866" HasProperties="1" Name="H" UserID="703" DisplayStyle="CPK" XYZ="44.5105304309252,-34.5389223192856,36.9155703782176" Connections="1851" ForcefieldType="h1" Charge="0.1268" Components="H" Color="255,255,255,255">
						<Properties IsBackboneAtom="0" RelativeVelocity="20.2629542684014,-16.7169682452787,-2.95694219746711"/>
					</Atom3d>
					<Atom3d ID="1867" HasProperties="1" Name="C" UserID="704" DisplayStyle="CPK" XYZ="44.6454437091057,-34.7410070344168,27.757423551625" Connections="1854,1868,1869,1870" ForcefieldType="c4" Charge="-0.045" Components="C" Color="130,130,130,255">
						<Properties IsBackboneAtom="0" RelativeVelocity="-2.39187457106324,1.61669792762139,-0.465682729428755"/>
					</Atom3d>
					<Atom3d ID="1871" HasProperties="1" Name="C" UserID="705" DisplayStyle="CPK" XYZ="43.8267895193121,-32.9478616017206,30.0698851998981" Connections="1856,1872,1873" ForcefieldType="c3a" Charge="-0.1268" Components="C" Color="130,130,130,255">
						<Properties IsBackboneAtom="0" RelativeVelocity="-1.47161870373194,-0.758294081859994,0.293101035571656"/>
					</Atom3d>
					<Atom3d ID="1874" HasProperties="1" Name="C" UserID="706" DisplayStyle="CPK" XYZ="44.7829047397734,-31.7251916583393,31.8540899064143" Connections="1875,1876,1858" ForcefieldType="c3a" Components="C" Color="130,130,130,255">
						<Properties IsBackboneAtom="0" RelativeVelocity="1.34255255236398,0.0654341397748416,5.45973694138998"/>
					</Atom3d>
					<Atom3d ID="1877" HasProperties="1" Name="H" UserID="707" DisplayStyle="CPK" XYZ="46.936393244688,-31.7044122458811,31.944294120082" Connections="1859" ForcefieldType="h1" Charge="0.1268" Components="H" Color="255,255,255,255">
						<Properties IsBackboneAtom="0" RelativeVelocity="3.58315018094299,-1.55372407666492,-3.03233945776096"/>
					</Atom3d>
					<Atom3d ID="1878" HasProperties="1" Name="C" UserID="708" DisplayStyle="CPK" XYZ="44.6741470962639,-30.9333861092915,33.1570359327236" Connections="1861,1879,1875,1880" ForcefieldType="c44" Components="C" Color="255,128,0,255">
						<Properties IsBackboneAtom="1" RelativeVelocity="2.9777444621792,2.97291339324111,0.874792738421437"/>
					</Atom3d>
					<Atom3d ID="1881" HasProperties="1" Name="C" UserID="709" DisplayStyle="CPK" XYZ="43.6843551756934,-32.2085307894005,34.9364120618102" Connections="1862,1865,1882" ForcefieldType="c3a" Charge="0.2405" Components="C" Color="255,128,0,255">
						<Properties IsBackboneAtom="0" RelativeVelocity="-2.88796032991249,2.46140562435089,-2.46391337094289"/>
					</Atom3d>
					<Atom3d ID="1883" HasProperties="1" Name="C" UserID="710" DisplayStyle="CPK" XYZ="44.2505390793087,-36.130958462381,28.2734330585772" Connections="1868,1884,1885,1886" ForcefieldType="c4" Charge="-0.159" Components="C" Color="130,130,130,255">
						<Properties IsBackboneAtom="0" RelativeVelocity="0.384243037861928,-10.3555816428984,1.36600575533526"/>
					</Atom3d>
					<Atom3d ID="1887" HasProperties="1" Name="H" UserID="711" DisplayStyle="CPK" XYZ="45.2068335635136,-34.8509067102305,26.7713386419258" Connections="1869" ForcefieldType="h1" Charge="0.053" Components="H" Color="255,255,255,255">
						<Properties IsBackboneAtom="0" RelativeVelocity="-16.78926679786,7.69502261082956,-9.33972162015584"/>
					</Atom3d>
					<Atom3d ID="1888" HasProperties="1" Name="H" UserID="712" DisplayStyle="CPK" XYZ="43.699774280439,-34.1278687152864,27.5860447611883" Connections="1870" ForcefieldType="h1" Charge="0.053" Components="H" Color="255,255,255,255">
						<Properties IsBackboneAtom="0" RelativeVelocity="-11.0277775858707,-5.13963270675786,23.0153048217463"/>
					</Atom3d>
					<Atom3d ID="1889" HasProperties="1" Name="C" UserID="713" DisplayStyle="CPK" XYZ="43.7113293192966,-32.1724878788863,31.165245940545" Connections="1872,1876,1890" ForcefieldType="c3a" Charge="-0.1268" Components="C" Color="130,130,130,255">
						<Properties IsBackboneAtom="0" RelativeVelocity="-8.68925474386823,0.391123220243455,-0.52985231594477"/>
					</Atom3d>
					<Atom3d ID="1891" HasProperties="1" Name="H" UserID="714" DisplayStyle="CPK" XYZ="42.9079897505719,-33.2898955848131,29.4881466882924" Connections="1873" ForcefieldType="h1" Charge="0.1268" Components="H" Color="255,255,255,255">
						<Properties IsBackboneAtom="0" RelativeVelocity="-12.6983485747582,18.6678906797351,6.602983200286"/>
					</Atom3d>
					<Atom3d ID="1892" HasProperties="1" Name="C" UserID="715" DisplayStyle="CPK" XYZ="43.2661885261267,-30.5517854056221,33.5565486205526" Connections="1879,1893,1894" ForcefieldType="c3a" Components="C" Color="255,128,0,255">
						<Properties IsBackboneAtom="1" RelativeVelocity="-0.177105079642501,-3.97398084063668,2.89903253590559"/>
					</Atom3d>
					<Atom3d ID="1895" HasProperties="1" Name="C" UserID="716" DisplayStyle="CPK" XYZ="45.6593225478535,-29.7846582687998,33.2652862817505" Connections="1880,1896,1897" ForcefieldType="c3a" Components="C" Color="130,130,130,255">
						<Properties IsBackboneAtom="0" RelativeVelocity="-4.67404030738042,-2.20741650025367,9.26013543976213"/>
					</Atom3d>
					<Atom3d ID="1898" HasProperties="1" Name="C" UserID="717" DisplayStyle="CPK" XYZ="42.7510124946382,-31.3445591136093,34.5085059118761" Connections="1882,1899,1893" ForcefieldType="c3a" Charge="0.2405" Components="C" Color="255,128,0,255">
						<Properties IsBackboneAtom="0" RelativeVelocity="-7.41347433238455,7.97492857694873,2.27156949236516"/>
					</Atom3d>
					<Atom3d ID="1900" HasProperties="1" Name="H" UserID="718" DisplayStyle="CPK" XYZ="45.0458270507383,-36.5072614805115,28.9983558389875" Connections="1884" ForcefieldType="h1" Charge="0.053" Components="H" Color="255,255,255,255">
						<Properties IsBackboneAtom="0" RelativeVelocity="9.25256226297324,7.55168583660119,0.932430388852013"/>
					</Atom3d>
					<Atom3d ID="1901" HasProperties="1" Name="H" UserID="719" DisplayStyle="CPK" XYZ="44.165315266202,-36.8523807305813,27.3948621911245" Connections="1885" ForcefieldType="h1" Charge="0.053" Components="H" Color="255,255,255,255">
						<Properties IsBackboneAtom="0" RelativeVelocity="14.5392343356641,-16.4244233124626,4.97624974044596"/>
					</Atom3d>
					<Atom3d ID="1902" HasProperties="1" Name="H" UserID="720" DisplayStyle="CPK" XYZ="43.2470633925791,-36.0659573560726,28.8104724973837" Connections="1886" ForcefieldType="h1" Charge="0.053" Components="H" Color="255,255,255,255">
						<Properties IsBackboneAtom="0" RelativeVelocity="1.14040275046507,-9.49414417655335,2.67465070359756"/>
					</Atom3d>
					<Atom3d ID="1903" HasProperties="1" Name="H" UserID="721" DisplayStyle="CPK" XYZ="42.6792458308971,-31.8699560026194,31.5432381274059" Connections="1890" ForcefieldType="h1" Charge="0.1268" Components="H" Color="255,255,255,255">
						<Properties IsBackboneAtom="0" RelativeVelocity="-9.52233215123248,-0.55083325823018,-2.05060749524813"/>
					</Atom3d>
					<Atom3d ID="1904" HasProperties="1" Name="C" UserID="722" DisplayStyle="CPK" XYZ="42.5217710485782,-29.561362802096,33.0457673214186" Connections="1905,1894,1906" ForcefieldType="c3a" Charge="-0.1268" Components="C" Color="255,128,0,255">
						<Properties IsBackboneAtom="1" RelativeVelocity="2.98965067826958,9.1227064247073,3.65337710676682"/>
					</Atom3d>
					<Atom3d ID="1907" HasProperties="1" Name="C" UserID="723" DisplayStyle="CPK" XYZ="46.2810965579091,-29.4753577156381,34.4171077167974" Connections="1896,1908,1909" ForcefieldType="c3a" Charge="-0.1268" Components="C" Color="130,130,130,255">
						<Properties IsBackboneAtom="0" RelativeVelocity="0.0881870724347697,5.0407432167306,-1.75439177888295"/>
					</Atom3d>
					<Atom3d ID="1910" HasProperties="1" Name="C" UserID="724" DisplayStyle="CPK" XYZ="45.9467241136661,-29.026033699015,32.1924789215561" Connections="1897,1911,1912" ForcefieldType="c3a" Charge="-0.1268" Components="C" Color="130,130,130,255">
						<Properties IsBackboneAtom="0" RelativeVelocity="10.0916800307536,-4.22365366305161,-4.63340143093684"/>
					</Atom3d>
					<Atom3d ID="1913" HasProperties="1" Name="N" UserID="725" DisplayStyle="CPK" XYZ="41.566855087567,-31.2107591110861,34.9203956721314" Connections="1899,1914" ForcefieldType="n2a" Charge="-0.481" Components="N" Color="255,0,0,255">
						<Properties IsBackboneAtom="0" RelativeVelocity="9.13415443517435,-5.74803577374934,-0.0192141266277541"/>
					</Atom3d>
					<Atom3d ID="1915" HasProperties="1" Name="C" UserID="726" DisplayStyle="CPK" XYZ="41.255600550238,-29.3805644283088,33.4806661224846" Connections="1916,1905,1044" ForcefieldType="c3a" Components="C" Color="255,128,0,255">
						<Properties IsBackboneAtom="1" RelativeVelocity="-1.50005448758036,-10.2345325004207,2.54387923188802"/>
					</Atom3d>
					<Atom3d ID="1917" HasProperties="1" Name="H" UserID="727" DisplayStyle="CPK" XYZ="42.9538348382908,-28.8725508904502,32.2467310340658" Connections="1906" ForcefieldType="h1" Charge="0.1268" Components="H" Color="255,255,255,255">
						<Properties IsBackboneAtom="0" RelativeVelocity="-4.92554619774751,-15.3113778897575,-21.6901005363121"/>
					</Atom3d>
					<Atom3d ID="1918" HasProperties="1" Name="C" UserID="728" DisplayStyle="CPK" XYZ="47.1918442558763,-28.4914963249034,34.4741848967291" Connections="1908,1919,1920" ForcefieldType="c3a" Charge="-0.1268" Components="C" Color="130,130,130,255">
						<Properties IsBackboneAtom="0" RelativeVelocity="17.4735044839507,-3.16721307383899,1.26216943180589"/>
					</Atom3d>
					<Atom3d ID="1921" HasProperties="1" Name="H" UserID="729" DisplayStyle="CPK" XYZ="46.0377876796695,-30.053205155128,35.3692070198941" Connections="1909" ForcefieldType="h1" Charge="0.1268" Components="H" Color="255,255,255,255">
						<Properties IsBackboneAtom="0" RelativeVelocity="-15.6970527472872,1.9601691574613,-7.65796802067398"/>
					</Atom3d>
					<Atom3d ID="1922" HasProperties="1" Name="C" UserID="730" DisplayStyle="CPK" XYZ="46.856521453684,-28.0422482376745,32.2572490238516" Connections="1923,1911,1924" ForcefieldType="c3a" Charge="-0.1268" Components="C" Color="130,130,130,255">
						<Properties IsBackboneAtom="0" RelativeVelocity="-0.636862133837022,-1.47543683533892,-2.0132908175532"/>
					</Atom3d>
					<Atom3d ID="1925" HasProperties="1" Name="H" UserID="731" DisplayStyle="CPK" XYZ="45.4131019893078,-29.2131192713858,31.2026070240266" Connections="1912" ForcefieldType="h1" Charge="0.1268" Components="H" Color="255,255,255,255">
						<Properties IsBackboneAtom="0" RelativeVelocity="7.22706851068947,-0.814438065044323,-3.73348192061182"/>
					</Atom3d>
					<Atom3d ID="1926" HasProperties="1" Name="C" UserID="732" DisplayStyle="CPK" XYZ="40.8696260685685,-30.2784621377616,34.4185943781948" Connections="1914,1916,1927" ForcefieldType="c3a" Charge="0.1137" Components="C" Color="255,128,0,255">
						<Properties IsBackboneAtom="0" RelativeVelocity="-8.04821897676209,-4.99396431921792,-3.94801636740593"/>
					</Atom3d>
					<Atom3d ID="1928" HasProperties="1" Name="C" UserID="733" DisplayStyle="CPK" XYZ="47.4797998506512,-27.7248062667742,33.4065977807504" Connections="1919,1923,1929" ForcefieldType="c3a" Charge="0.042" Components="C" Color="130,130,130,255">
						<Properties IsBackboneAtom="0" RelativeVelocity="-3.43173414138638,0.686042495064458,-4.19139084891535"/>
					</Atom3d>
					<Atom3d ID="1930" HasProperties="1" Name="H" UserID="734" DisplayStyle="CPK" XYZ="47.7476654635359,-28.2850681476969,35.447863565122" Connections="1920" ForcefieldType="h1" Charge="0.1268" Components="H" Color="255,255,255,255">
						<Properties IsBackboneAtom="0" RelativeVelocity="-14.3988412007162,-22.4295847135486,23.540178224438"/>
					</Atom3d>
					<Atom3d ID="1931" HasProperties="1" Name="H" UserID="735" DisplayStyle="CPK" XYZ="47.0964398726064,-27.4689479174823,31.3015472651205" Connections="1924" ForcefieldType="h1" Charge="0.1268" Components="H" Color="255,255,255,255">
						<Properties IsBackboneAtom="0" RelativeVelocity="18.4656694932924,-21.4575842777175,-9.20457437297154"/>
					</Atom3d>
					<Atom3d ID="1932" HasProperties="1" Name="H" UserID="736" DisplayStyle="CPK" XYZ="39.790477521959,-30.1296049245099,34.754570420385" Connections="1927" ForcefieldType="h1" Charge="0.1268" Components="H" Color="255,255,255,255">
						<Properties IsBackboneAtom="0" RelativeVelocity="2.19498820453819,10.6301701979072,22.0305533000408"/>
					</Atom3d>
					<Atom3d ID="1933" HasProperties="1" Name="O" UserID="737" DisplayStyle="CPK" XYZ="48.4645798061396,-26.7721399574891,33.4480890138176" Connections="1929,1934" ForcefieldType="o2e" Charge="-0.202" Components="O" Color="0,0,255,255">
						<Properties IsBackboneAtom="0" RelativeVelocity="-3.209631385941,0.133839557153086,-1.42749728336262"/>
					</Atom3d>
					<Atom3d ID="1935" HasProperties="1" Name="C" UserID="738" DisplayStyle="CPK" XYZ="48.038669799017,-25.5304812216104,33.9586403035513" Connections="1934,1936,1937,1938" ForcefieldType="c4o" Charge="0.001" Components="C" Color="130,130,130,255">
						<Properties IsBackboneAtom="0" RelativeVelocity="5.30250895155345,7.52767759013268,6.77027512376052"/>
					</Atom3d>
					<Atom3d ID="1939" HasProperties="1" Name="H" UserID="739" DisplayStyle="CPK" XYZ="47.3044842486492,-25.702796832399,34.8135548398777" Connections="1936" ForcefieldType="h1" Charge="0.053" Components="H" Color="255,255,255,255">
						<Properties IsBackboneAtom="0" RelativeVelocity="-2.70134804955961,14.5820150896451,1.31856782254662"/>
					</Atom3d>
					<Atom3d ID="1940" HasProperties="1" Name="H" UserID="740" DisplayStyle="CPK" XYZ="47.5266118338157,-24.9352369793619,33.1321532263043" Connections="1937" ForcefieldType="h1" Charge="0.053" Components="H" Color="255,255,255,255">
						<Properties IsBackboneAtom="0" RelativeVelocity="-10.7029056110925,4.19326866004008,14.2851080439563"/>
					</Atom3d>
					<Atom3d ID="1941" HasProperties="1" Name="H" UserID="741" DisplayStyle="CPK" XYZ="48.9401859693621,-24.9484231663042,34.3434480105583" Connections="1938" ForcefieldType="h1" Charge="0.053" Components="H" Color="255,255,255,255">
						<Properties IsBackboneAtom="0" RelativeVelocity="8.33944569845158,11.9993794327465,-7.10844489872474"/>
					</Atom3d>
					<Bond ID="1555" Connects="1558,1554" Type="Double"/>
					<Bond ID="1556" Connects="1554,1561"/>
					<Bond ID="1559" Connects="1564,1558"/>
					<Bond ID="1560" Connects="1558,1567"/>
					<Bond ID="1562" Connects="1561,1568" Type="Double"/>
					<Bond ID="1563" Connects="1561,1571"/>
					<Bond ID="1565" Connects="1572,1564"/>
					<Bond ID="1566" Connects="1564,1576" Type="Double"/>
					<Bond ID="1569" Connects="1568,1576"/>
					<Bond ID="1570" Connects="1568,1578"/>
					<Bond ID="1573" Connects="1572,1579"/>
					<Bond ID="1574" Connects="1572,1582"/>
					<Bond ID="1575" Connects="1572,1586"/>
					<Bond ID="1577" Connects="1576,1590"/>
					<Bond ID="1580" Connects="1590,1579" Type="Double"/>
					<Bond ID="1581" Connects="1592,1579"/>
					<Bond ID="1583" Connects="1595,1582"/>
					<Bond ID="1584" Connects="1582,1599"/>
					<Bond ID="1585" Connects="1582,1600"/>
					<Bond ID="1587" Connects="1601,1586"/>
					<Bond ID="1588" Connects="1586,1605"/>
					<Bond ID="1589" Connects="1586,1606"/>
					<Bond ID="1591" Connects="1590,1607"/>
					<Bond ID="1593" Connects="1610,1592" Type="Double"/>
					<Bond ID="1594" Connects="1592,1613"/>
					<Bond ID="1596" Connects="1614,1595"/>
					<Bond ID="1597" Connects="1595,1618"/>
					<Bond ID="1598" Connects="1595,1619"/>
					<Bond ID="1602" Connects="1620,1601"/>
					<Bond ID="1603" Connects="1601,1624"/>
					<Bond ID="1604" Connects="1601,1625"/>
					<Bond ID="1608" Connects="1607,1626" Type="Double"/>
					<Bond ID="1609" Connects="1607,1628"/>
					<Bond ID="1611" Connects="1626,1610"/>
					<Bond ID="1612" Connects="1610,1629"/>
					<Bond ID="1615" Connects="1632,1614"/>
					<Bond ID="1616" Connects="1614,1636"/>
					<Bond ID="1617" Connects="1614,1637"/>
					<Bond ID="1621" Connects="1638,1620"/>
					<Bond ID="1622" Connects="1620,1642"/>
					<Bond ID="1623" Connects="1620,1643"/>
					<Bond ID="1627" Connects="1626,1644"/>
					<Bond ID="1630" Connects="1645,1629"/>
					<Bond ID="1631" Connects="1629,1648" Type="Double"/>
					<Bond ID="1633" Connects="1651,1632"/>
					<Bond ID="1634" Connects="1632,1655"/>
					<Bond ID="1635" Connects="1632,1656"/>
					<Bond ID="1639" Connects="1657,1638"/>
					<Bond ID="1640" Connects="1638,1661"/>
					<Bond ID="1641" Connects="1638,1662"/>
					<Bond ID="1646" Connects="1663,1645" Type="Double"/>
					<Bond ID="1647" Connects="1645,1665"/>
					<Bond ID="1649" Connects="1648,1666"/>
					<Bond ID="1650" Connects="1648,1669"/>
					<Bond ID="1652" Connects="1670,1651"/>
					<Bond ID="1653" Connects="1651,1674"/>
					<Bond ID="1654" Connects="1651,1675"/>
					<Bond ID="1658" Connects="1676,1657"/>
					<Bond ID="1659" Connects="1657,1680"/>
					<Bond ID="1660" Connects="1657,1681"/>
					<Bond ID="1664" Connects="1682,1663"/>
					<Bond ID="1667" Connects="1684,1666"/>
					<Bond ID="1668" Connects="1682,1666" Type="Double"/>
					<Bond ID="1671" Connects="1688,1670"/>
					<Bond ID="1672" Connects="1670,1692"/>
					<Bond ID="1673" Connects="1670,1693"/>
					<Bond ID="1677" Connects="1694,1676"/>
					<Bond ID="1678" Connects="1676,1698"/>
					<Bond ID="1679" Connects="1676,1699"/>
					<Bond ID="1683" Connects="1700,1682"/>
					<Bond ID="1685" Connects="1703,1684"/>
					<Bond ID="1686" Connects="1684,1706"/>
					<Bond ID="1687" Connects="1684,1708"/>
					<Bond ID="1689" Connects="1711,1688"/>
					<Bond ID="1690" Connects="1688,1715"/>
					<Bond ID="1691" Connects="1688,1716"/>
					<Bond ID="1695" Connects="1717,1694"/>
					<Bond ID="1696" Connects="1694,1721"/>
					<Bond ID="1697" Connects="1694,1722"/>
					<Bond ID="1701" Connects="1706,1700"/>
					<Bond ID="1702" Connects="1723,1700" Type="Double"/>
					<Bond ID="1704" Connects="1725,1703"/>
					<Bond ID="1705" Connects="1703,1728" Type="Double"/>
					<Bond ID="1707" Connects="1706,1731" Type="Double"/>
					<Bond ID="1709" Connects="1708,1734"/>
					<Bond ID="1710" Connects="1708,1737" Type="Double"/>
					<Bond ID="1712" Connects="1711,1740"/>
					<Bond ID="1713" Connects="1711,1741"/>
					<Bond ID="1714" Connects="1711,1742"/>
					<Bond ID="1718" Connects="1717,1743"/>
					<Bond ID="1719" Connects="1717,1744"/>
					<Bond ID="1720" Connects="1717,1745"/>
					<Bond ID="1724" Connects="1746,1723"/>
					<Bond ID="1726" Connects="1749,1725" Type="Double"/>
					<Bond ID="1727" Connects="1725,1752"/>
					<Bond ID="1729" Connects="1753,1728"/>
					<Bond ID="1730" Connects="1728,1756"/>
					<Bond ID="1732" Connects="1731,1757"/>
					<Bond ID="1733" Connects="1731,1759"/>
					<Bond ID="1735" Connects="1734,1760" Type="Double"/>
					<Bond ID="1736" Connects="1734,1763"/>
					<Bond ID="1738" Connects="1764,1737"/>
					<Bond ID="1739" Connects="1737,1767"/>
					<Bond ID="1747" Connects="1757,1746" Type="Double"/>
					<Bond ID="1748" Connects="1746,1768"/>
					<Bond ID="1750" Connects="1769,1749"/>
					<Bond ID="1751" Connects="1749,1771"/>
					<Bond ID="1754" Connects="1772,1753"/>
					<Bond ID="1755" Connects="1769,1753" Type="Double"/>
					<Bond ID="1758" Connects="1757,1775"/>
					<Bond ID="1761" Connects="1760,1778"/>
					<Bond ID="1762" Connects="1760,1780"/>
					<Bond ID="1765" Connects="1778,1764" Type="Double"/>
					<Bond ID="1766" Connects="1764,1781"/>
					<Bond ID="1770" Connects="1782,1769"/>
					<Bond ID="1773" Connects="1785,1772"/>
					<Bond ID="1774" Connects="1772,1787" Type="Double"/>
					<Bond ID="1776" Connects="1775,1790" Type="Double"/>
					<Bond ID="1777" Connects="1775,1793"/>
					<Bond ID="1779" Connects="1778,1796"/>
					<Bond ID="1783" Connects="1785,1782"/>
					<Bond ID="1784" Connects="1782,1798"/>
					<Bond ID="1786" Connects="1802,1785" Type="Double"/>
					<Bond ID="1788" Connects="1805,1787"/>
					<Bond ID="1789" Connects="1787,1808"/>
					<Bond ID="1791" Connects="1790,1809"/>
					<Bond ID="1792" Connects="1790,1812"/>
					<Bond ID="1794" Connects="1813,1793" Type="Double"/>
					<Bond ID="1795" Connects="1793,1816"/>
					<Bond ID="1797" Connects="1796,1817"/>
					<Bond ID="1799" Connects="1798,1821"/>
					<Bond ID="1800" Connects="1798,1825"/>
					<Bond ID="1801" Connects="1798,1826"/>
					<Bond ID="1803" Connects="1827,1802"/>
					<Bond ID="1804" Connects="1802,1829"/>
					<Bond ID="1806" Connects="1830,1805"/>
					<Bond ID="1807" Connects="1805,1827" Type="Double"/>
					<Bond ID="1810" Connects="1809,1833" Type="Double"/>
					<Bond ID="1811" Connects="1809,1835"/>
					<Bond ID="1814" Connects="1833,1813"/>
					<Bond ID="1815" Connects="1813,1836"/>
					<Bond ID="1818" Connects="1817,1839"/>
					<Bond ID="1819" Connects="1817,1840"/>
					<Bond ID="1820" Connects="1817,1841"/>
					<Bond ID="1822" Connects="1821,1842"/>
					<Bond ID="1823" Connects="1821,1843"/>
					<Bond ID="1824" Connects="1821,1844"/>
					<Bond ID="1828" Connects="1827,1845"/>
					<Bond ID="1831" Connects="1846,1830"/>
					<Bond ID="1832" Connects="1830,1849" Type="Double"/>
					<Bond ID="1834" Connects="1833,1852"/>
					<Bond ID="1837" Connects="1855,1836" Type="Double"/>
					<Bond ID="1838" Connects="1836,1857"/>
					<Bond ID="1847" Connects="1860,1846" Type="Double"/>
					<Bond ID="1848" Connects="1846,1863"/>
					<Bond ID="1850" Connects="1849,1864"/>
					<Bond ID="1851" Connects="1849,1866"/>
					<Bond ID="1853" Connects="1852,1855"/>
					<Bond ID="1854" Connects="1852,1867"/>
					<Bond ID="1856" Connects="1855,1871"/>
					<Bond ID="1858" Connects="1874,1857" Type="Double"/>
					<Bond ID="1859" Connects="1857,1877"/>
					<Bond ID="1861" Connects="1878,1860"/>
					<Bond ID="1862" Connects="1860,1881"/>
					<Bond ID="1865" Connects="1864,1881" Type="Double"/>
					<Bond ID="1868" Connects="1867,1883"/>
					<Bond ID="1869" Connects="1867,1887"/>
					<Bond ID="1870" Connects="1867,1888"/>
					<Bond ID="1872" Connects="1871,1889" Type="Double"/>
					<Bond ID="1873" Connects="1871,1891"/>
					<Bond ID="1875" Connects="1878,1874"/>
					<Bond ID="1876" Connects="1889,1874"/>
					<Bond ID="1879" Connects="1878,1892"/>
					<Bond ID="1880" Connects="1878,1895"/>
					<Bond ID="1882" Connects="1881,1898"/>
					<Bond ID="1884" Connects="1883,1900"/>
					<Bond ID="1885" Connects="1883,1901"/>
					<Bond ID="1886" Connects="1883,1902"/>
					<Bond ID="1890" Connects="1889,1903"/>
					<Bond ID="1893" Connects="1898,1892" Type="Double"/>
					<Bond ID="1894" Connects="1904,1892"/>
					<Bond ID="1896" Connects="1895,1907"/>
					<Bond ID="1897" Connects="1895,1910" Type="Double"/>
					<Bond ID="1899" Connects="1898,1913"/>
					<Bond ID="1905" Connects="1915,1904" Type="Double"/>
					<Bond ID="1906" Connects="1904,1917"/>
					<Bond ID="1908" Connects="1907,1918" Type="Double"/>
					<Bond ID="1909" Connects="1907,1921"/>
					<Bond ID="1911" Connects="1922,1910"/>
					<Bond ID="1912" Connects="1910,1925"/>
					<Bond ID="1914" Connects="1913,1926" Type="Double"/>
					<Bond ID="1916" Connects="1926,1915"/>
					<Bond ID="1919" Connects="1918,1928"/>
					<Bond ID="1920" Connects="1918,1930"/>
					<Bond ID="1923" Connects="1928,1922" Type="Double"/>
					<Bond ID="1924" Connects="1922,1931"/>
					<Bond ID="1927" Connects="1926,1932"/>
					<Bond ID="1929" Connects="1928,1933"/>
					<Bond ID="1934" Connects="1933,1935"/>
					<Bond ID="1936" Connects="1935,1939"/>
					<Bond ID="1937" Connects="1935,1940"/>
					<Bond ID="1938" Connects="1935,1941"/>
					<ChargeGroup ID="1942" Name="CG191" NumTriggerSets="1" SwitchingCenter="1833">
						<MonitorTriggerSet ID="1943" Objects="1833,1852" ShouldAllowDeletions="0" EventMask="13"/>
					</ChargeGroup>
					<ChargeGroup ID="1944" Name="CG192" NumTriggerSets="1" SwitchingCenter="1835">
						<MonitorTriggerSet ID="1945" Objects="1835,1809" ShouldAllowDeletions="0" EventMask="13"/>
					</ChargeGroup>
					<ChargeGroup ID="1946" Name="CG193" NumTriggerSets="1" SwitchingCenter="1857">
						<MonitorTriggerSet ID="1947" Objects="1836,1857,1877" ShouldAllowDeletions="0" EventMask="13"/>
					</ChargeGroup>
					<ChargeGroup ID="1948" Name="CG194" NumTriggerSets="1" SwitchingCenter="1817">
						<MonitorTriggerSet ID="1949" Objects="1839,1817,1796,1778,1840,1841" ShouldAllowDeletions="0" EventMask="13"/>
					</ChargeGroup>
					<ChargeGroup ID="1950" Name="CG195" NumTriggerSets="1" SwitchingCenter="1821">
						<MonitorTriggerSet ID="1951" Objects="1842,1821,1843,1844" ShouldAllowDeletions="0" EventMask="13"/>
					</ChargeGroup>
					<ChargeGroup ID="1952" Name="CG196" NumTriggerSets="1" SwitchingCenter="1845">
						<MonitorTriggerSet ID="1953" Objects="1845,1827" ShouldAllowDeletions="0" EventMask="13"/>
					</ChargeGroup>
					<ChargeGroup ID="1954" Name="CG197" NumTriggerSets="1" SwitchingCenter="1846">
						<MonitorTriggerSet ID="1955" Objects="1846,1863" ShouldAllowDeletions="0" EventMask="13"/>
					</ChargeGroup>
					<ChargeGroup ID="1956" Name="CG198" NumTriggerSets="1" SwitchingCenter="1864">
						<MonitorTriggerSet ID="1957" Objects="1849,1864,1881,1860,1866" ShouldAllowDeletions="0" EventMask="13"/>
					</ChargeGroup>
					<ChargeGroup ID="1958" Name="CG199" NumTriggerSets="1" SwitchingCenter="1871">
						<MonitorTriggerSet ID="1959" Objects="1855,1871,1891" ShouldAllowDeletions="0" EventMask="13"/>
					</ChargeGroup>
					<ChargeGroup ID="1960" Name="CG200" NumTriggerSets="1" SwitchingCenter="1867">
						<MonitorTriggerSet ID="1961" Objects="1867,1887,1888" ShouldAllowDeletions="0" EventMask="13"/>
					</ChargeGroup>
					<ChargeGroup ID="1962" Name="CG201" NumTriggerSets="1" SwitchingCenter="1889">
						<MonitorTriggerSet ID="1963" Objects="1874,1889,1903" ShouldAllowDeletions="0" EventMask="13"/>
					</ChargeGroup>
					<ChargeGroup ID="1964" Name="CG202" NumTriggerSets="1" SwitchingCenter="1878">
						<MonitorTriggerSet ID="1965" Objects="1878,1895" ShouldAllowDeletions="0" EventMask="13"/>
					</ChargeGroup>
					<ChargeGroup ID="1966" Name="CG203" NumTriggerSets="1" SwitchingCenter="1883">
						<MonitorTriggerSet ID="1967" Objects="1883,1900,1901,1902" ShouldAllowDeletions="0" EventMask="13"/>
					</ChargeGroup>
					<ChargeGroup ID="1968" Name="CG204" NumTriggerSets="1" SwitchingCenter="1904">
						<MonitorTriggerSet ID="1969" Objects="1892,1904,1917" ShouldAllowDeletions="0" EventMask="13"/>
					</ChargeGroup>
					<ChargeGroup ID="1970" Name="CG205" NumTriggerSets="1" SwitchingCenter="1926">
						<MonitorTriggerSet ID="1971" Objects="1898,1913,1926,1915,1932" ShouldAllowDeletions="0" EventMask="13"/>
					</ChargeGroup>
					<ChargeGroup ID="1972" Name="CG206" NumTriggerSets="1" SwitchingCenter="1921">
						<MonitorTriggerSet ID="1973" Objects="1907,1921" ShouldAllowDeletions="0" EventMask="13"/>
					</ChargeGroup>
					<ChargeGroup ID="1974" Name="CG207" NumTriggerSets="1" SwitchingCenter="1910">
						<MonitorTriggerSet ID="1975" Objects="1910,1925" ShouldAllowDeletions="0" EventMask="13"/>
					</ChargeGroup>
					<ChargeGroup ID="1976" Name="CG208" NumTriggerSets="1" SwitchingCenter="1918">
						<MonitorTriggerSet ID="1977" Objects="1918,1930" ShouldAllowDeletions="0" EventMask="13"/>
					</ChargeGroup>
					<ChargeGroup ID="1978" Name="CG209" NumTriggerSets="1" SwitchingCenter="1922">
						<MonitorTriggerSet ID="1979" Objects="1922,1931" ShouldAllowDeletions="0" EventMask="13"/>
					</ChargeGroup>
					<ChargeGroup ID="1980" Name="CG210" NumTriggerSets="1" SwitchingCenter="1935">
						<MonitorTriggerSet ID="1981" Objects="1928,1933,1935,1939,1940,1941" ShouldAllowDeletions="0" EventMask="13"/>
					</ChargeGroup>
					<ChargeGroup ID="1982" Name="CG211" NumTriggerSets="1" SwitchingCenter="1561">
						<MonitorTriggerSet ID="1983" Objects="1554,1561,1571" ShouldAllowDeletions="0" EventMask="13"/>
					</ChargeGroup>
					<ChargeGroup ID="1984" Name="CG212" NumTriggerSets="1" SwitchingCenter="1558">
						<MonitorTriggerSet ID="1985" Objects="1558,1567" ShouldAllowDeletions="0" EventMask="13"/>
					</ChargeGroup>
					<ChargeGroup ID="1986" Name="CG213" NumTriggerSets="1" SwitchingCenter="1564">
						<MonitorTriggerSet ID="1987" Objects="1564,1576" ShouldAllowDeletions="0" EventMask="13"/>
					</ChargeGroup>
					<ChargeGroup ID="1988" Name="CG214" NumTriggerSets="1" SwitchingCenter="1568">
						<MonitorTriggerSet ID="1989" Objects="1568,1578" ShouldAllowDeletions="0" EventMask="13"/>
					</ChargeGroup>
					<ChargeGroup ID="1990" Name="CG215" NumTriggerSets="1" SwitchingCenter="1586">
						<MonitorTriggerSet ID="1991" Objects="1572,1586,1605,1606" ShouldAllowDeletions="0" EventMask="13"/>
					</ChargeGroup>
					<ChargeGroup ID="1992" Name="CG216" NumTriggerSets="1" SwitchingCenter="1592">
						<MonitorTriggerSet ID="1993" Objects="1579,1592,1613" ShouldAllowDeletions="0" EventMask="13"/>
					</ChargeGroup>
					<ChargeGroup ID="1994" Name="CG217" NumTriggerSets="1" SwitchingCenter="1582">
						<MonitorTriggerSet ID="1995" Objects="1582,1599,1600" ShouldAllowDeletions="0" EventMask="13"/>
					</ChargeGroup>
					<ChargeGroup ID="1996" Name="CG218" NumTriggerSets="1" SwitchingCenter="1607">
						<MonitorTriggerSet ID="1997" Objects="1590,1607,1628" ShouldAllowDeletions="0" EventMask="13"/>
					</ChargeGroup>
					<ChargeGroup ID="1998" Name="CG219" NumTriggerSets="1" SwitchingCenter="1595">
						<MonitorTriggerSet ID="1999" Objects="1595,1618,1619" ShouldAllowDeletions="0" EventMask="13"/>
					</ChargeGroup>
					<ChargeGroup ID="2000" Name="CG220" NumTriggerSets="1" SwitchingCenter="1601">
						<MonitorTriggerSet ID="2001" Objects="1601,1624,1625" ShouldAllowDeletions="0" EventMask="13"/>
					</ChargeGroup>
					<ChargeGroup ID="2002" Name="CG221" NumTriggerSets="1" SwitchingCenter="1610">
						<MonitorTriggerSet ID="2003" Objects="1610,1629" ShouldAllowDeletions="0" EventMask="13"/>
					</ChargeGroup>
					<ChargeGroup ID="2004" Name="CG222" NumTriggerSets="1" SwitchingCenter="1614">
						<MonitorTriggerSet ID="2005" Objects="1614,1636,1637" ShouldAllowDeletions="0" EventMask="13"/>
					</ChargeGroup>
					<ChargeGroup ID="2006" Name="CG223" NumTriggerSets="1" SwitchingCenter="1620">
						<MonitorTriggerSet ID="2007" Objects="1620,1642,1643" ShouldAllowDeletions="0" EventMask="13"/>
					</ChargeGroup>
					<ChargeGroup ID="2008" Name="CG224" NumTriggerSets="1" SwitchingCenter="1644">
						<MonitorTriggerSet ID="2009" Objects="1626,1644" ShouldAllowDeletions="0" EventMask="13"/>
					</ChargeGroup>
					<ChargeGroup ID="2010" Name="CG225" NumTriggerSets="1" SwitchingCenter="1632">
						<MonitorTriggerSet ID="2011" Objects="1632,1655,1656" ShouldAllowDeletions="0" EventMask="13"/>
					</ChargeGroup>
					<ChargeGroup ID="2012" Name="CG226" NumTriggerSets="1" SwitchingCenter="1638">
						<MonitorTriggerSet ID="2013" Objects="1638,1661,1662" ShouldAllowDeletions="0" EventMask="13"/>
					</ChargeGroup>
					<ChargeGroup ID="2014" Name="CG227" NumTriggerSets="1" SwitchingCenter="1663">
						<MonitorTriggerSet ID="2015" Objects="1645,1663,1682,1666,1665" ShouldAllowDeletions="0" EventMask="13"/>
					</ChargeGroup>
					<ChargeGroup ID="2016" Name="CG228" NumTriggerSets="1" SwitchingCenter="1669">
						<MonitorTriggerSet ID="2017" Objects="1648,1669" ShouldAllowDeletions="0" EventMask="13"/>
					</ChargeGroup>
					<ChargeGroup ID="2018" Name="CG229" NumTriggerSets="1" SwitchingCenter="1651">
						<MonitorTriggerSet ID="2019" Objects="1651,1674,1675" ShouldAllowDeletions="0" EventMask="13"/>
					</ChargeGroup>
					<ChargeGroup ID="2020" Name="CG230" NumTriggerSets="1" SwitchingCenter="1657">
						<MonitorTriggerSet ID="2021" Objects="1657,1680,1681" ShouldAllowDeletions="0" EventMask="13"/>
					</ChargeGroup>
					<ChargeGroup ID="2022" Name="CG231" NumTriggerSets="1" SwitchingCenter="1670">
						<MonitorTriggerSet ID="2023" Objects="1670,1692,1693" ShouldAllowDeletions="0" EventMask="13"/>
					</ChargeGroup>
					<ChargeGroup ID="2024" Name="CG232" NumTriggerSets="1" SwitchingCenter="1676">
						<MonitorTriggerSet ID="2025" Objects="1676,1698,1699" ShouldAllowDeletions="0" EventMask="13"/>
					</ChargeGroup>
					<ChargeGroup ID="2026" Name="CG233" NumTriggerSets="1" SwitchingCenter="1708">
						<MonitorTriggerSet ID="2027" Objects="1684,1708" ShouldAllowDeletions="0" EventMask="13"/>
					</ChargeGroup>
					<ChargeGroup ID="2028" Name="CG234" NumTriggerSets="1" SwitchingCenter="1688">
						<MonitorTriggerSet ID="2029" Objects="1688,1715,1716" ShouldAllowDeletions="0" EventMask="13"/>
					</ChargeGroup>
					<ChargeGroup ID="2030" Name="CG235" NumTriggerSets="1" SwitchingCenter="1694">
						<MonitorTriggerSet ID="2031" Objects="1694,1721,1722" ShouldAllowDeletions="0" EventMask="13"/>
					</ChargeGroup>
					<ChargeGroup ID="2032" Name="CG236" NumTriggerSets="1" SwitchingCenter="1723">
						<MonitorTriggerSet ID="2033" Objects="1700,1723,1746,1768" ShouldAllowDeletions="0" EventMask="13"/>
					</ChargeGroup>
					<ChargeGroup ID="2034" Name="CG237" NumTriggerSets="1" SwitchingCenter="1728">
						<MonitorTriggerSet ID="2035" Objects="1703,1728,1756" ShouldAllowDeletions="0" EventMask="13"/>
					</ChargeGroup>
					<ChargeGroup ID="2036" Name="CG238" NumTriggerSets="1" SwitchingCenter="1731">
						<MonitorTriggerSet ID="2037" Objects="1706,1731,1759" ShouldAllowDeletions="0" EventMask="13"/>
					</ChargeGroup>
					<ChargeGroup ID="2038" Name="CG239" NumTriggerSets="1" SwitchingCenter="1711">
						<MonitorTriggerSet ID="2039" Objects="1711,1740,1741,1742" ShouldAllowDeletions="0" EventMask="13"/>
					</ChargeGroup>
					<ChargeGroup ID="2040" Name="CG240" NumTriggerSets="1" SwitchingCenter="1717">
						<MonitorTriggerSet ID="2041" Objects="1717,1743,1744,1745" ShouldAllowDeletions="0" EventMask="13"/>
					</ChargeGroup>
					<ChargeGroup ID="2042" Name="CG241" NumTriggerSets="1" SwitchingCenter="1725">
						<MonitorTriggerSet ID="2043" Objects="1725,1752" ShouldAllowDeletions="0" EventMask="13"/>
					</ChargeGroup>
					<ChargeGroup ID="2044" Name="CG242" NumTriggerSets="1" SwitchingCenter="1734">
						<MonitorTriggerSet ID="2045" Objects="1734,1763" ShouldAllowDeletions="0" EventMask="13"/>
					</ChargeGroup>
					<ChargeGroup ID="2046" Name="CG243" NumTriggerSets="1" SwitchingCenter="1737">
						<MonitorTriggerSet ID="2047" Objects="1737,1767" ShouldAllowDeletions="0" EventMask="13"/>
					</ChargeGroup>
					<ChargeGroup ID="2048" Name="CG244" NumTriggerSets="1" SwitchingCenter="1749">
						<MonitorTriggerSet ID="2049" Objects="1749,1771" ShouldAllowDeletions="0" EventMask="13"/>
					</ChargeGroup>
					<ChargeGroup ID="2050" Name="CG245" NumTriggerSets="1" SwitchingCenter="1753">
						<MonitorTriggerSet ID="2051" Objects="1753,1769" ShouldAllowDeletions="0" EventMask="13"/>
					</ChargeGroup>
					<ChargeGroup ID="2052" Name="CG246" NumTriggerSets="1" SwitchingCenter="1757">
						<MonitorTriggerSet ID="2053" Objects="1757,1775" ShouldAllowDeletions="0" EventMask="13"/>
					</ChargeGroup>
					<ChargeGroup ID="2054" Name="CG247" NumTriggerSets="1" SwitchingCenter="1780">
						<MonitorTriggerSet ID="2055" Objects="1760,1780" ShouldAllowDeletions="0" EventMask="13"/>
					</ChargeGroup>
					<ChargeGroup ID="2056" Name="CG248" NumTriggerSets="1" SwitchingCenter="1764">
						<MonitorTriggerSet ID="2057" Objects="1764,1781" ShouldAllowDeletions="0" EventMask="13"/>
					</ChargeGroup>
					<ChargeGroup ID="2058" Name="CG249" NumTriggerSets="1" SwitchingCenter="1787">
						<MonitorTriggerSet ID="2059" Objects="1772,1787,1808" ShouldAllowDeletions="0" EventMask="13"/>
					</ChargeGroup>
					<ChargeGroup ID="2060" Name="CG250" NumTriggerSets="1" SwitchingCenter="1798">
						<MonitorTriggerSet ID="2061" Objects="1782,1798,1825,1826" ShouldAllowDeletions="0" EventMask="13"/>
					</ChargeGroup>
					<ChargeGroup ID="2062" Name="CG251" NumTriggerSets="1" SwitchingCenter="1802">
						<MonitorTriggerSet ID="2063" Objects="1785,1802,1829" ShouldAllowDeletions="0" EventMask="13"/>
					</ChargeGroup>
					<ChargeGroup ID="2064" Name="CG252" NumTriggerSets="1" SwitchingCenter="1812">
						<MonitorTriggerSet ID="2065" Objects="1790,1812" ShouldAllowDeletions="0" EventMask="13"/>
					</ChargeGroup>
					<ChargeGroup ID="2066" Name="CG253" NumTriggerSets="1" SwitchingCenter="1793">
						<MonitorTriggerSet ID="2067" Objects="1793,1813,1816" ShouldAllowDeletions="0" EventMask="13"/>
					</ChargeGroup>
					<ChargeGroup ID="2068" Name="CG254" NumTriggerSets="1" SwitchingCenter="1805">
						<MonitorTriggerSet ID="2069" Objects="1805,1830" ShouldAllowDeletions="0" EventMask="13"/>
					</ChargeGroup>
				</RepeatUnit>
				<Bond ID="1044" Connects="1041,1915"/>
				<RepeatUnit ID="2070" NumChildren="451" FlipProbability="0" ChiralInversionProbability="0">
					<Atom3d ID="2071" HasProperties="1" Name="C" UserID="742" DisplayStyle="CPK" XYZ="76.8623919147054,-35.7420625264121,56.7904188555433" Connections="2072,2073,2074" ForcefieldType="c3a" Components="C" Color="0,0,255,255">
						<Properties IsBackboneAtom="1" RelativeVelocity="5.10976878592703,-5.15359611193421,-6.73235492594507"/>
					</Atom3d>
					<Atom3d ID="2075" HasProperties="1" Name="C" UserID="743" DisplayStyle="CPK" XYZ="77.0064250711612,-34.4844386751355,56.3427297239558" Connections="2076,2072,2077" ForcefieldType="c3a" Charge="-0.1268" Components="C" Color="0,0,255,255">
						<Properties IsBackboneAtom="1" RelativeVelocity="0.71723602233818,0.304540238901791,1.65501601788689"/>
					</Atom3d>
					<Atom3d ID="2078" HasProperties="1" Name="C" UserID="744" DisplayStyle="CPK" XYZ="76.0358128833775,-36.5979824416043,56.1663296441747" Connections="2073,2079,2080" ForcefieldType="c3a" Charge="-0.1268" Components="C" Color="0,0,255,255">
						<Properties IsBackboneAtom="0" RelativeVelocity="6.60016104986172,-1.85785906457234,6.27682137313326"/>
					</Atom3d>
					<Atom3d ID="2081" HasProperties="1" Name="C" UserID="745" DisplayStyle="CPK" XYZ="76.3058292595301,-34.0846644991964,55.2707907299001" Connections="2082,2076,2083" ForcefieldType="c3a" Components="C" Color="0,0,255,255">
						<Properties IsBackboneAtom="1" RelativeVelocity="7.37117550991028,3.24647154275889,-1.81761507830154"/>
					</Atom3d>
					<Atom3d ID="2084" HasProperties="1" Name="H" UserID="746" DisplayStyle="CPK" XYZ="77.7149973033183,-33.7589808449971,56.8635332233866" Connections="2077" ForcefieldType="h1" Charge="0.1268" Components="H" Color="255,255,255,255">
						<Properties IsBackboneAtom="0" RelativeVelocity="15.5314158656737,-5.3519093242807,-10.6210168040177"/>
					</Atom3d>
					<Atom3d ID="2085" HasProperties="1" Name="C" UserID="747" DisplayStyle="CPK" XYZ="75.351217224342,-36.2105857545267,55.0774834656577" Connections="2079,2086,2087" ForcefieldType="c3a" Charge="-0.1268" Components="C" Color="0,0,255,255">
						<Properties IsBackboneAtom="0" RelativeVelocity="6.73101200794663,7.99903074004335,-3.59085289192172"/>
					</Atom3d>
					<Atom3d ID="2088" HasProperties="1" Name="H" UserID="748" DisplayStyle="CPK" XYZ="75.9120341301816,-37.6605359177218,56.5603586877238" Connections="2080" ForcefieldType="h1" Charge="0.1268" Components="H" Color="255,255,255,255">
						<Properties IsBackboneAtom="0" RelativeVelocity="-10.9944872958982,9.30789022916038,30.8596846136363"/>
					</Atom3d>
					<Atom3d ID="2089" HasProperties="1" Name="C" UserID="749" DisplayStyle="CPK" XYZ="76.3400291987287,-32.7197296459962,54.6089613329419" Connections="2082,2090,2091,2092" ForcefieldType="c44" Components="C" Color="0,0,255,255">
						<Properties IsBackboneAtom="1" RelativeVelocity="-2.86438861195369,-0.67758132885615,-2.17279172174026"/>
					</Atom3d>
					<Atom3d ID="2093" HasProperties="1" Name="C" UserID="750" DisplayStyle="CPK" XYZ="75.5012583680832,-34.9534321767452,54.6372248745364" Connections="2083,2086,2094" ForcefieldType="c3a" Components="C" Color="0,0,255,255">
						<Properties IsBackboneAtom="0" RelativeVelocity="9.70119950011977,-3.05481698898688,1.14429821352259"/>
					</Atom3d>
					<Atom3d ID="2095" HasProperties="1" Name="H" UserID="751" DisplayStyle="CPK" XYZ="74.6597058956111,-36.9457950698758,54.5475029930239" Connections="2087" ForcefieldType="h1" Charge="0.1268" Components="H" Color="255,255,255,255">
						<Properties IsBackboneAtom="0" RelativeVelocity="-6.66111063473786,2.13211313967743,22.0218209635616"/>
					</Atom3d>
					<Atom3d ID="2096" HasProperties="1" Name="C" UserID="752" DisplayStyle="CPK" XYZ="75.4146975395489,-33.0962053222947,53.4649024683395" Connections="2090,2097,2098" ForcefieldType="c3a" Components="C" Color="0,0,255,255">
						<Properties IsBackboneAtom="1" RelativeVelocity="4.39640030043069,-5.41263691377198,-0.338067828662773"/>
					</Atom3d>
					<Atom3d ID="2099" HasProperties="1" Name="C" UserID="753" DisplayStyle="CPK" XYZ="77.7572559414632,-32.3256778079253,54.1469750035001" Connections="2091,2100,2101,2102" ForcefieldType="c4" Charge="-0.106" Components="C" Color="130,130,130,255">
						<Properties IsBackboneAtom="0" RelativeVelocity="-2.03320044322142,-0.272616322064562,-3.32464886516738"/>
					</Atom3d>
					<Atom3d ID="2103" HasProperties="1" Name="C" UserID="754" DisplayStyle="CPK" XYZ="75.6345196463245,-31.6204242222744,55.4341471525257" Connections="2092,2104,2105,2106" ForcefieldType="c4" Charge="-0.106" Components="C" Color="130,130,130,255">
						<Properties IsBackboneAtom="0" RelativeVelocity="6.00948577773858,-1.89218911555562,8.72858885583621"/>
					</Atom3d>
					<Atom3d ID="2107" HasProperties="1" Name="C" UserID="755" DisplayStyle="CPK" XYZ="74.9695160534043,-34.3549579496292,53.5625571024981" Connections="2094,2108,2097" ForcefieldType="c3a" Components="C" Color="0,0,255,255">
						<Properties IsBackboneAtom="0" RelativeVelocity="1.29206483188633,1.63589450389028,-5.72223036149178"/>
					</Atom3d>
					<Atom3d ID="2109" HasProperties="1" Name="C" UserID="756" DisplayStyle="CPK" XYZ="75.0267860161911,-32.3113150725017,52.447595658264" Connections="2110,2098,2111" ForcefieldType="c3a" Charge="-0.1268" Components="C" Color="0,0,255,255">
						<Properties IsBackboneAtom="1" RelativeVelocity="0.971039886346165,3.42482802979892,-0.573638721153419"/>
					</Atom3d>
					<Atom3d ID="2112" HasProperties="1" Name="C" UserID="757" DisplayStyle="CPK" XYZ="78.5296703007695,-33.3773941439302,53.3232018210538" Connections="2113,2100,2114,2115" ForcefieldType="c4" Charge="-0.106" Components="C" Color="130,130,130,255">
						<Properties IsBackboneAtom="0" RelativeVelocity="5.77975797087664,-8.4623076545221,-1.4647113600101"/>
					</Atom3d>
					<Atom3d ID="2116" HasProperties="1" Name="H" UserID="758" DisplayStyle="CPK" XYZ="78.3756961040949,-32.070507175213,55.0700241191802" Connections="2101" ForcefieldType="h1" Charge="0.053" Components="H" Color="255,255,255,255">
						<Properties IsBackboneAtom="0" RelativeVelocity="6.96629551467951,-22.4109042566104,-3.23430582053135"/>
					</Atom3d>
					<Atom3d ID="2117" HasProperties="1" Name="H" UserID="759" DisplayStyle="CPK" XYZ="77.6978521084761,-31.3966744273759,53.4889295186994" Connections="2102" ForcefieldType="h1" Charge="0.053" Components="H" Color="255,255,255,255">
						<Properties IsBackboneAtom="0" RelativeVelocity="0.683533340518994,20.5182991924319,25.7819202704379"/>
					</Atom3d>
					<Atom3d ID="2118" HasProperties="1" Name="C" UserID="760" DisplayStyle="CPK" XYZ="76.1467528610626,-31.3923225541782,56.866203081158" Connections="2119,2104,2120,2121" ForcefieldType="c4" Charge="-0.106" Components="C" Color="130,130,130,255">
						<Properties IsBackboneAtom="0" RelativeVelocity="6.10257414670127,-4.40919261077681,-6.7192744407497"/>
					</Atom3d>
					<Atom3d ID="2122" HasProperties="1" Name="H" UserID="761" DisplayStyle="CPK" XYZ="74.5244120423951,-31.8738505410653,55.4892485604452" Connections="2105" ForcefieldType="h1" Charge="0.053" Components="H" Color="255,255,255,255">
						<Properties IsBackboneAtom="0" RelativeVelocity="6.86713746357818,-6.69044727893964,3.93888063327758"/>
					</Atom3d>
					<Atom3d ID="2123" HasProperties="1" Name="H" UserID="762" DisplayStyle="CPK" XYZ="75.7448172566316,-30.617392462033,54.9037117826455" Connections="2106" ForcefieldType="h1" Charge="0.053" Components="H" Color="255,255,255,255">
						<Properties IsBackboneAtom="0" RelativeVelocity="-5.80002538005009,-12.2658293506107,-13.3431886866787"/>
					</Atom3d>
					<Atom3d ID="2124" HasProperties="1" Name="C" UserID="763" DisplayStyle="CPK" XYZ="74.1324122626914,-34.8283731508039,52.6360665300308" Connections="2108,2125,2126" ForcefieldType="c3a" Charge="-0.1268" Components="C" Color="0,0,255,255">
						<Properties IsBackboneAtom="0" RelativeVelocity="-0.63169306073795,3.06243001289789,-2.97585686357242"/>
					</Atom3d>
					<Atom3d ID="2127" HasProperties="1" Name="C" UserID="764" DisplayStyle="CPK" XYZ="74.2101734713961,-32.7568268823662,51.4656274362961" Connections="2128,2110,2129" ForcefieldType="c3a" Components="C" Color="0,0,255,255">
						<Properties IsBackboneAtom="1" RelativeVelocity="0.796738166092349,-1.43212882425236,-8.79703211020425"/>
					</Atom3d>
					<Atom3d ID="2130" HasProperties="1" Name="H" UserID="765" DisplayStyle="CPK" XYZ="75.4085040203165,-31.2372997955371,52.4280378801322" Connections="2111" ForcefieldType="h1" Charge="0.1268" Components="H" Color="255,255,255,255">
						<Properties IsBackboneAtom="0" RelativeVelocity="-0.971075827014782,4.69806042421745,31.4407600836373"/>
					</Atom3d>
					<Atom3d ID="2131" HasProperties="1" Name="C" UserID="766" DisplayStyle="CPK" XYZ="78.2750399224134,-33.318476921631,51.8078441202667" Connections="2132,2113,2133,2134" ForcefieldType="c4" Charge="-0.106" Components="C" Color="130,130,130,255">
						<Properties IsBackboneAtom="0" RelativeVelocity="1.16560503098506,0.192692472893329,0.956965886599858"/>
					</Atom3d>
					<Atom3d ID="2135" HasProperties="1" Name="H" UserID="767" DisplayStyle="CPK" XYZ="79.6455063390564,-33.2370683816094,53.5097991752734" Connections="2114" ForcefieldType="h1" Charge="0.053" Components="H" Color="255,255,255,255">
						<Properties IsBackboneAtom="0" RelativeVelocity="6.06075636079231,-18.3914584513685,4.32190588158711"/>
					</Atom3d>
					<Atom3d ID="2136" HasProperties="1" Name="H" UserID="768" DisplayStyle="CPK" XYZ="78.2206183407858,-34.4000662902752,53.7209813122708" Connections="2115" ForcefieldType="h1" Charge="0.053" Components="H" Color="255,255,255,255">
						<Properties IsBackboneAtom="0" RelativeVelocity="-26.3465006410658,-4.22214257472189,-15.5237178986266"/>
					</Atom3d>
					<Atom3d ID="2137" HasProperties="1" Name="C" UserID="769" DisplayStyle="CPK" XYZ="75.5051556218417,-30.1660456119196,57.5441892414216" Connections="2138,2119,2139,2140" ForcefieldType="c4" Charge="-0.106" Components="C" Color="130,130,130,255">
						<Properties IsBackboneAtom="0" RelativeVelocity="0.83904454038886,0.0335995665364578,3.5516097956141"/>
					</Atom3d>
					<Atom3d ID="2141" HasProperties="1" Name="H" UserID="770" DisplayStyle="CPK" XYZ="75.9217324859721,-32.3191461331135,57.490673929826" Connections="2120" ForcefieldType="h1" Charge="0.053" Components="H" Color="255,255,255,255">
						<Properties IsBackboneAtom="0" RelativeVelocity="-2.18498112043021,11.5966223250334,14.0498260628006"/>
					</Atom3d>
					<Atom3d ID="2142" HasProperties="1" Name="H" UserID="771" DisplayStyle="CPK" XYZ="77.2764182854192,-31.2489958038139,56.8122268997849" Connections="2121" ForcefieldType="h1" Charge="0.053" Components="H" Color="255,255,255,255">
						<Properties IsBackboneAtom="0" RelativeVelocity="9.66957042215567,-26.3997913180272,9.54107017028164"/>
					</Atom3d>
					<Atom3d ID="2143" HasProperties="1" Name="C" UserID="772" DisplayStyle="CPK" XYZ="73.7804166915737,-34.0329018840007,51.612600462394" Connections="2125,2128,2144" ForcefieldType="c3a" Charge="-0.1268" Components="C" Color="0,0,255,255">
						<Properties IsBackboneAtom="0" RelativeVelocity="7.10388973187432,7.12864879443881,-0.920594919316362"/>
					</Atom3d>
					<Atom3d ID="2145" HasProperties="1" Name="H" UserID="773" DisplayStyle="CPK" XYZ="73.7292105182196,-35.8912281579679,52.7219009258979" Connections="2126" ForcefieldType="h1" Charge="0.1268" Components="H" Color="255,255,255,255">
						<Properties IsBackboneAtom="0" RelativeVelocity="29.5178165058968,-9.52025262038821,-17.1570295253112"/>
					</Atom3d>
					<Atom3d ID="2146" HasProperties="1" Name="C" UserID="774" DisplayStyle="CPK" XYZ="73.8576334521773,-31.986283097233,50.401211225389" Connections="2129,2147,2148" ForcefieldType="c3a" Components="C" Color="255,128,0,255">
						<Properties IsBackboneAtom="1" RelativeVelocity="8.98728207260946,-2.68717174427914,-6.79449183950759"/>
					</Atom3d>
					<Atom3d ID="2149" HasProperties="1" Name="C" UserID="775" DisplayStyle="CPK" XYZ="79.0617077555837,-34.3727853174438,51.0082086615896" Connections="2150,2132,2151,2152" ForcefieldType="c4" Charge="-0.106" Components="C" Color="130,130,130,255">
						<Properties IsBackboneAtom="0" RelativeVelocity="-3.04343496810846,-7.79841620436043,-2.96043914331267"/>
					</Atom3d>
					<Atom3d ID="2153" HasProperties="1" Name="H" UserID="776" DisplayStyle="CPK" XYZ="77.161305912545,-33.4695034339506,51.6170890302915" Connections="2133" ForcefieldType="h1" Charge="0.053" Components="H" Color="255,255,255,255">
						<Properties IsBackboneAtom="0" RelativeVelocity="-2.10948560224281,34.7701419708996,-7.29724020020367"/>
					</Atom3d>
					<Atom3d ID="2154" HasProperties="1" Name="H" UserID="777" DisplayStyle="CPK" XYZ="78.569482644723,-32.2755527610142,51.4539901461571" Connections="2134" ForcefieldType="h1" Charge="0.053" Components="H" Color="255,255,255,255">
						<Properties IsBackboneAtom="0" RelativeVelocity="-16.9901976717857,4.90251428902228,-0.269124650804668"/>
					</Atom3d>
					<Atom3d ID="2155" HasProperties="1" Name="C" UserID="778" DisplayStyle="CPK" XYZ="76.3792069681517,-28.8996664250121,57.5315555966171" Connections="2156,2138,2157,2158" ForcefieldType="c4" Charge="-0.106" Components="C" Color="130,130,130,255">
						<Properties IsBackboneAtom="0" RelativeVelocity="2.13672803179272,8.83943576551096,-1.57708005169753"/>
					</Atom3d>
					<Atom3d ID="2159" HasProperties="1" Name="H" UserID="779" DisplayStyle="CPK" XYZ="74.5204559378024,-29.9336535659496,57.018869885472" Connections="2139" ForcefieldType="h1" Charge="0.053" Components="H" Color="255,255,255,255">
						<Properties IsBackboneAtom="0" RelativeVelocity="-4.81419623761958,-12.2181142180743,8.72854390040839"/>
					</Atom3d>
					<Atom3d ID="2160" HasProperties="1" Name="H" UserID="780" DisplayStyle="CPK" XYZ="75.2813370105318,-30.4625526865092,58.6219595047254" Connections="2140" ForcefieldType="h1" Charge="0.053" Components="H" Color="255,255,255,255">
						<Properties IsBackboneAtom="0" RelativeVelocity="-19.7289728553613,3.35263610452733,0.193392001142756"/>
					</Atom3d>
					<Atom3d ID="2161" HasProperties="1" Name="H" UserID="781" DisplayStyle="CPK" XYZ="73.0800015068781,-34.4230693292739,50.8021759500493" Connections="2144" ForcefieldType="h1" Charge="0.1268" Components="H" Color="255,255,255,255">
						<Properties IsBackboneAtom="0" RelativeVelocity="-5.55646850852034,-28.8951677074065,27.364368404972"/>
					</Atom3d>
					<Atom3d ID="2162" HasProperties="1" Name="C" UserID="782" DisplayStyle="CPK" XYZ="74.1550923642045,-30.6705768347289,50.2727834773627" Connections="2163,2147,2164" ForcefieldType="c3a" Charge="0.1137" Components="C" Color="255,128,0,255">
						<Properties IsBackboneAtom="0" RelativeVelocity="4.61139408390501,0.164375171168955,-1.77113466534857"/>
					</Atom3d>
					<Atom3d ID="2165" HasProperties="1" Name="C" UserID="783" DisplayStyle="CPK" XYZ="73.1848517561275,-32.4818451211065,49.3408568884079" Connections="2148,2166,2167" ForcefieldType="c3a" Charge="-0.1268" Components="C" Color="255,128,0,255">
						<Properties IsBackboneAtom="1" RelativeVelocity="-2.13144994048983,-3.54660587228338,7.47517323765635"/>
					</Atom3d>
					<Atom3d ID="2168" HasProperties="1" Name="C" UserID="784" DisplayStyle="CPK" XYZ="78.6126245192728,-35.8312521269669,51.2142149536883" Connections="2169,2150,2170,2171" ForcefieldType="c4" Charge="-0.106" Components="C" Color="130,130,130,255">
						<Properties IsBackboneAtom="0" RelativeVelocity="4.14919385805675,-0.813163495341378,1.56918521360044"/>
					</Atom3d>
					<Atom3d ID="2172" HasProperties="1" Name="H" UserID="785" DisplayStyle="CPK" XYZ="78.9757561615511,-34.1223149366491,49.8993908819972" Connections="2151" ForcefieldType="h1" Charge="0.053" Components="H" Color="255,255,255,255">
						<Properties IsBackboneAtom="0" RelativeVelocity="-33.7510334377836,-10.657556593108,-1.22594567598913"/>
					</Atom3d>
					<Atom3d ID="2173" HasProperties="1" Name="H" UserID="786" DisplayStyle="CPK" XYZ="80.1531295807584,-34.2637570330155,51.3188711621255" Connections="2152" ForcefieldType="h1" Charge="0.053" Components="H" Color="255,255,255,255">
						<Properties IsBackboneAtom="0" RelativeVelocity="7.24597229943449,-22.8992647670391,-33.8095568552195"/>
					</Atom3d>
					<Atom3d ID="2174" HasProperties="1" Name="C" UserID="787" DisplayStyle="CPK" XYZ="76.7644300802131,-28.4075113137057,56.1278046712929" Connections="2175,2156,2176,2177" ForcefieldType="c4" Charge="-0.106" Components="C" Color="130,130,130,255">
						<Properties IsBackboneAtom="0" RelativeVelocity="-4.68994794764719,5.43890223976611,0.0394300849592513"/>
					</Atom3d>
					<Atom3d ID="2178" HasProperties="1" Name="H" UserID="788" DisplayStyle="CPK" XYZ="75.8185540449674,-28.0650191546161,58.0688005968339" Connections="2157" ForcefieldType="h1" Charge="0.053" Components="H" Color="255,255,255,255">
						<Properties IsBackboneAtom="0" RelativeVelocity="-1.55053339939258,0.965180592749539,6.80820386182193"/>
					</Atom3d>
					<Atom3d ID="2179" HasProperties="1" Name="H" UserID="789" DisplayStyle="CPK" XYZ="77.3239120882251,-29.1421773312825,58.1217425610271" Connections="2158" ForcefieldType="h1" Charge="0.053" Components="H" Color="255,255,255,255">
						<Properties IsBackboneAtom="0" RelativeVelocity="-0.0643253617034109,-3.24129226475285,-3.01791481070461"/>
					</Atom3d>
					<Atom3d ID="2180" HasProperties="1" Name="N" UserID="790" DisplayStyle="CPK" XYZ="73.8695722845747,-29.9061068384289,49.3004007754982" Connections="2181,2163" ForcefieldType="n2a" Charge="-0.481" Components="N" Color="255,0,0,255">
						<Properties IsBackboneAtom="0" RelativeVelocity="-3.18964183510689,2.21886215495977,7.53128012664884"/>
					</Atom3d>
					<Atom3d ID="2182" HasProperties="1" Name="H" UserID="791" DisplayStyle="CPK" XYZ="74.7263073262988,-30.2617044948407,51.1706347085065" Connections="2164" ForcefieldType="h1" Charge="0.1268" Components="H" Color="255,255,255,255">
						<Properties IsBackboneAtom="0" RelativeVelocity="-20.3724353692671,20.2482658708276,4.97763350409116"/>
					</Atom3d>
					<Atom3d ID="2183" HasProperties="1" Name="C" UserID="792" DisplayStyle="CPK" XYZ="72.8910661213445,-31.6922519735903,48.3008188255513" Connections="2184,2185,2166" ForcefieldType="c3a" Components="C" Color="255,128,0,255">
						<Properties IsBackboneAtom="1" RelativeVelocity="-2.69197157466707,-4.07481111531498,2.94289174294533"/>
					</Atom3d>
					<Atom3d ID="2186" HasProperties="1" Name="H" UserID="793" DisplayStyle="CPK" XYZ="72.8650947559097,-33.576022443719,49.3293937298212" Connections="2167" ForcefieldType="h1" Charge="0.1268" Components="H" Color="255,255,255,255">
						<Properties IsBackboneAtom="0" RelativeVelocity="3.72677818278662,-5.14515725578557,-3.35175352016837"/>
					</Atom3d>
					<Atom3d ID="2187" HasProperties="1" Name="C" UserID="794" DisplayStyle="CPK" XYZ="77.1735626229084,-36.1048365587706,50.7469200178001" Connections="2188,2169,2189,2190" ForcefieldType="c4" Charge="-0.106" Components="C" Color="130,130,130,255">
						<Properties IsBackboneAtom="0" RelativeVelocity="-7.44789762589134,-1.72978807087605,4.38868672703294"/>
					</Atom3d>
					<Atom3d ID="2191" HasProperties="1" Name="H" UserID="795" DisplayStyle="CPK" XYZ="79.3206752573665,-36.5172499971714,50.6417893857127" Connections="2170" ForcefieldType="h1" Charge="0.053" Components="H" Color="255,255,255,255">
						<Properties IsBackboneAtom="0" RelativeVelocity="9.55129266481958,11.4712834344948,-6.47053999631409"/>
					</Atom3d>
					<Atom3d ID="2192" HasProperties="1" Name="H" UserID="796" DisplayStyle="CPK" XYZ="78.7006248881425,-36.0601091370054,52.3275344768027" Connections="2171" ForcefieldType="h1" Charge="0.053" Components="H" Color="255,255,255,255">
						<Properties IsBackboneAtom="0" RelativeVelocity="4.33286931168381,-10.5363252514776,-0.444052844986228"/>
					</Atom3d>
					<Atom3d ID="2193" HasProperties="1" Name="C" UserID="797" DisplayStyle="CPK" XYZ="77.5182606735845,-27.0686228999124,56.182469485455" Connections="2194,2175,2195,2196" ForcefieldType="c4" Charge="-0.106" Components="C" Color="130,130,130,255">
						<Properties IsBackboneAtom="0" RelativeVelocity="-0.776052861375215,1.79267747677168,-8.45051641290837"/>
					</Atom3d>
					<Atom3d ID="2197" HasProperties="1" Name="H" UserID="798" DisplayStyle="CPK" XYZ="77.4271914204616,-29.1885805115716,55.6275264781548" Connections="2176" ForcefieldType="h1" Charge="0.053" Components="H" Color="255,255,255,255">
						<Properties IsBackboneAtom="0" RelativeVelocity="-6.08177499050373,6.60457967319934,-3.62437896745646"/>
					</Atom3d>
					<Atom3d ID="2198" HasProperties="1" Name="H" UserID="799" DisplayStyle="CPK" XYZ="75.8101219576271,-28.2816384003973,55.517024863691" Connections="2177" ForcefieldType="h1" Charge="0.053" Components="H" Color="255,255,255,255">
						<Properties IsBackboneAtom="0" RelativeVelocity="1.02163393643481,-20.2770592101577,-14.184275189668"/>
					</Atom3d>
					<Atom3d ID="2199" HasProperties="1" Name="C" UserID="800" DisplayStyle="CPK" XYZ="73.2508699126219,-30.4014500587448,48.31872241217" Connections="2200,2181,2185" ForcefieldType="c3a" Charge="0.2405" Components="C" Color="255,128,0,255">
						<Properties IsBackboneAtom="0" RelativeVelocity="2.19441183298481,-0.467956303529526,-0.408774408841253"/>
					</Atom3d>
					<Atom3d ID="2201" HasProperties="1" Name="C" UserID="801" DisplayStyle="CPK" XYZ="72.2123450414833,-32.1227044863958,47.0215413849734" Connections="2202,2203,2184,2204" ForcefieldType="c44" Components="C" Color="255,128,0,255">
						<Properties IsBackboneAtom="1" RelativeVelocity="6.99958653063437,3.00968093098337,-9.46993939873212"/>
					</Atom3d>
					<Atom3d ID="2205" HasProperties="1" Name="C" UserID="802" DisplayStyle="CPK" XYZ="76.8125059921134,-37.5974970132012,50.8104490437498" Connections="2206,2188,2207,2208" ForcefieldType="c4" Charge="-0.106" Components="C" Color="130,130,130,255">
						<Properties IsBackboneAtom="0" RelativeVelocity="0.831141592136608,-1.59521354870056,2.56201433530945"/>
					</Atom3d>
					<Atom3d ID="2209" HasProperties="1" Name="H" UserID="803" DisplayStyle="CPK" XYZ="76.4516033919564,-35.520189516078,51.407648903824" Connections="2189" ForcefieldType="h1" Charge="0.053" Components="H" Color="255,255,255,255">
						<Properties IsBackboneAtom="0" RelativeVelocity="0.00496812473942963,-3.05622046390449,13.7059123626066"/>
					</Atom3d>
					<Atom3d ID="2210" HasProperties="1" Name="H" UserID="804" DisplayStyle="CPK" XYZ="77.0753361167641,-35.7354956190692,49.672890790887" Connections="2190" ForcefieldType="h1" Charge="0.053" Components="H" Color="255,255,255,255">
						<Properties IsBackboneAtom="0" RelativeVelocity="-0.0676251727471357,26.8446175276502,13.5399827918081"/>
					</Atom3d>
					<Atom3d ID="2211" HasProperties="1" Name="C" UserID="805" DisplayStyle="CPK" XYZ="78.1098525816667,-26.6397997693751,54.8292741754544" Connections="2212,2194,2213,2214" ForcefieldType="c4" Charge="-0.106" Components="C" Color="130,130,130,255">
						<Properties IsBackboneAtom="0" RelativeVelocity="6.76400990190563,-1.79813368607656,-10.6181165163251"/>
					</Atom3d>
					<Atom3d ID="2215" HasProperties="1" Name="H" UserID="806" DisplayStyle="CPK" XYZ="76.8015316353522,-26.2585904788095,56.5426734818645" Connections="2195" ForcefieldType="h1" Charge="0.053" Components="H" Color="255,255,255,255">
						<Properties IsBackboneAtom="0" RelativeVelocity="14.8620593176523,12.5662227048204,-1.56173060919841"/>
					</Atom3d>
					<Atom3d ID="2216" HasProperties="1" Name="H" UserID="807" DisplayStyle="CPK" XYZ="78.3576593615213,-27.1814403761633,56.9455435423163" Connections="2196" ForcefieldType="h1" Charge="0.053" Components="H" Color="255,255,255,255">
						<Properties IsBackboneAtom="0" RelativeVelocity="-20.1019152415808,-12.8257327347903,10.6470955971504"/>
					</Atom3d>
					<Atom3d ID="2217" HasProperties="1" Name="C" UserID="808" DisplayStyle="CPK" XYZ="72.8401346694016,-29.8088110747597,47.1858579169024" Connections="2218,2219,2200" ForcefieldType="c3a" Charge="0.2405" Components="C" Color="255,128,0,255">
						<Properties IsBackboneAtom="0" RelativeVelocity="-1.01113382560581,0.564380531848409,-4.58515339584581"/>
					</Atom3d>
					<Atom3d ID="2220" HasProperties="1" Name="C" UserID="809" DisplayStyle="CPK" XYZ="73.0944361247163,-32.9715119315837,46.1089208713566" Connections="2221,2222,2202" ForcefieldType="c3a" Components="C" Color="128,128,128,255">
						<Properties IsBackboneAtom="1" RelativeVelocity="-0.449822083891355,-2.83402700809613,-0.100805149970646"/>
					</Atom3d>
					<Atom3d ID="2223" HasProperties="1" Name="C" UserID="810" DisplayStyle="CPK" XYZ="72.2104428584115,-30.7221894724252,46.4370836813347" Connections="2203,2224,2218" ForcefieldType="c3a" Components="C" Color="255,128,0,255">
						<Properties IsBackboneAtom="0" RelativeVelocity="1.4684434356691,5.01322279860543,-0.191363096228836"/>
					</Atom3d>
					<Atom3d ID="2225" HasProperties="1" Name="C" UserID="811" DisplayStyle="CPK" XYZ="70.8262224640283,-32.6763646365251,47.2918548482496" Connections="2204,2226,2227" ForcefieldType="c3a" Components="C" Color="130,130,130,255">
						<Properties IsBackboneAtom="0" RelativeVelocity="-3.39275686023659,11.5280159480357,5.76913731089381"/>
					</Atom3d>
					<Atom3d ID="2228" HasProperties="1" Name="C" UserID="812" DisplayStyle="CPK" XYZ="75.3764048831907,-37.8580871297127,50.3364443010229" Connections="2206,2229,2230,2231" ForcefieldType="c4" Charge="-0.159" Components="C" Color="130,130,130,255">
						<Properties IsBackboneAtom="0" RelativeVelocity="1.46118670080888,-2.7022049771773,-3.37628589669986"/>
					</Atom3d>
					<Atom3d ID="2232" HasProperties="1" Name="H" UserID="813" DisplayStyle="CPK" XYZ="77.5345168349141,-38.1837631808265,50.1512129099643" Connections="2207" ForcefieldType="h1" Charge="0.053" Components="H" Color="255,255,255,255">
						<Properties IsBackboneAtom="0" RelativeVelocity="-7.77762355833568,5.70798876987887,-13.3613277853727"/>
					</Atom3d>
					<Atom3d ID="2233" HasProperties="1" Name="H" UserID="814" DisplayStyle="CPK" XYZ="76.9258178064834,-37.9470902892156,51.8895898735779" Connections="2208" ForcefieldType="h1" Charge="0.053" Components="H" Color="255,255,255,255">
						<Properties IsBackboneAtom="0" RelativeVelocity="14.1478145189016,13.1692069546766,5.94674935836309"/>
					</Atom3d>
					<Atom3d ID="2234" HasProperties="1" Name="C" UserID="815" DisplayStyle="CPK" XYZ="77.0535339449921,-26.4094403290563,53.7410533173241" Connections="2212,2235,2236,2237" ForcefieldType="c4" Charge="-0.159" Components="C" Color="130,130,130,255">
						<Properties IsBackboneAtom="0" RelativeVelocity="1.18572026243035,1.64928011516004,4.51218291355243"/>
					</Atom3d>
					<Atom3d ID="2238" HasProperties="1" Name="H" UserID="816" DisplayStyle="CPK" XYZ="78.700778447688,-25.6760795272316,54.9764131310791" Connections="2213" ForcefieldType="h1" Charge="0.053" Components="H" Color="255,255,255,255">
						<Properties IsBackboneAtom="0" RelativeVelocity="2.91602668130659,1.0789456535947,-14.0082908752919"/>
					</Atom3d>
					<Atom3d ID="2239" HasProperties="1" Name="H" UserID="817" DisplayStyle="CPK" XYZ="78.826039312416,-27.4616563655637,54.4957651673117" Connections="2214" ForcefieldType="h1" Charge="0.053" Components="H" Color="255,255,255,255">
						<Properties IsBackboneAtom="0" RelativeVelocity="13.9302406694041,0.835262994139039,-1.71855194479351"/>
					</Atom3d>
					<Atom3d ID="2240" HasProperties="1" Name="N" UserID="818" DisplayStyle="CPK" XYZ="72.9587612679091,-28.6109617006305,46.8035101863939" Connections="2241,2219" ForcefieldType="n2a" Charge="-0.481" Components="N" Color="255,0,0,255">
						<Properties IsBackboneAtom="0" RelativeVelocity="-3.91661315321694,0.762794530856474,-4.76831207681811"/>
					</Atom3d>
					<Atom3d ID="2242" HasProperties="1" Name="C" UserID="819" DisplayStyle="CPK" XYZ="74.3965316751234,-33.2233406148897,46.3654806925964" Connections="2243,2221,2244" ForcefieldType="c3a" Charge="-0.1268" Components="C" Color="130,130,130,255">
						<Properties IsBackboneAtom="0" RelativeVelocity="-3.0455961801511,3.05183659935599,2.32983531688629"/>
					</Atom3d>
					<Atom3d ID="2245" HasProperties="1" Name="C" UserID="820" DisplayStyle="CPK" XYZ="72.5897360336752,-33.4234823772816,44.94496543221" Connections="2246,2222,2247" ForcefieldType="c3a" Charge="-0.1268" Components="C" Color="128,128,128,255">
						<Properties IsBackboneAtom="1" RelativeVelocity="8.93745066669549,6.34839403567614,3.91290458720599"/>
					</Atom3d>
					<Atom3d ID="2248" HasProperties="1" Name="C" UserID="821" DisplayStyle="CPK" XYZ="71.6701708553759,-30.3483069418725,45.2719617537737" Connections="2224,2249,2250" ForcefieldType="c3a" Charge="-0.1268" Components="C" Color="255,128,0,255">
						<Properties IsBackboneAtom="0" RelativeVelocity="9.53131338295804,1.85080443204055,1.93950633662497"/>
					</Atom3d>
					<Atom3d ID="2251" HasProperties="1" Name="C" UserID="822" DisplayStyle="CPK" XYZ="70.622782658145,-33.9960272630398,47.4444711237984" Connections="2226,2252,2253" ForcefieldType="c3a" Charge="-0.1268" Components="C" Color="130,130,130,255">
						<Properties IsBackboneAtom="0" RelativeVelocity="-6.95142890707257,-5.63026976922405,-6.21874749515307"/>
					</Atom3d>
					<Atom3d ID="2254" HasProperties="1" Name="C" UserID="823" DisplayStyle="CPK" XYZ="69.757202957394,-31.8780478307885,47.4572725380946" Connections="2227,2255,2256" ForcefieldType="c3a" Charge="-0.1268" Components="C" Color="130,130,130,255">
						<Properties IsBackboneAtom="0" RelativeVelocity="4.54381969073617,-8.34046328797015,4.86129788429024"/>
					</Atom3d>
					<Atom3d ID="2257" HasProperties="1" Name="H" UserID="824" DisplayStyle="CPK" XYZ="75.1175067390564,-38.956962205973,50.4947012890207" Connections="2229" ForcefieldType="h1" Charge="0.053" Components="H" Color="255,255,255,255">
						<Properties IsBackboneAtom="0" RelativeVelocity="1.93355027511198,-2.80656286961043,-3.32814719383846"/>
					</Atom3d>
					<Atom3d ID="2258" HasProperties="1" Name="H" UserID="825" DisplayStyle="CPK" XYZ="75.2896573826143,-37.6029545291665,49.2287520225471" Connections="2230" ForcefieldType="h1" Charge="0.053" Components="H" Color="255,255,255,255">
						<Properties IsBackboneAtom="0" RelativeVelocity="-9.37052275342699,-18.2346049076107,-6.10556186507166"/>
					</Atom3d>
					<Atom3d ID="2259" HasProperties="1" Name="H" UserID="826" DisplayStyle="CPK" XYZ="74.6552172482045,-37.2079284834836,50.9337566869558" Connections="2231" ForcefieldType="h1" Charge="0.053" Components="H" Color="255,255,255,255">
						<Properties IsBackboneAtom="0" RelativeVelocity="-14.0597145373784,-31.4254977788157,9.14850897198204"/>
					</Atom3d>
					<Atom3d ID="2260" HasProperties="1" Name="H" UserID="827" DisplayStyle="CPK" XYZ="76.5688639225757,-27.4037719640389,53.465373202778" Connections="2235" ForcefieldType="h1" Charge="0.053" Components="H" Color="255,255,255,255">
						<Properties IsBackboneAtom="0" RelativeVelocity="-4.27871165807164,6.15713010443499,-2.13991573998906"/>
					</Atom3d>
					<Atom3d ID="2261" HasProperties="1" Name="H" UserID="828" DisplayStyle="CPK" XYZ="77.5500970617043,-25.9600386693272,52.8185224637119" Connections="2236" ForcefieldType="h1" Charge="0.053" Components="H" Color="255,255,255,255">
						<Properties IsBackboneAtom="0" RelativeVelocity="17.690060176983,17.2606215185065,21.0007471116489"/>
					</Atom3d>
					<Atom3d ID="2262" HasProperties="1" Name="H" UserID="829" DisplayStyle="CPK" XYZ="76.2566232317531,-25.6933154034036,54.1305380570719" Connections="2237" ForcefieldType="h1" Charge="0.053" Components="H" Color="255,255,255,255">
						<Properties IsBackboneAtom="0" RelativeVelocity="-15.7614825136351,-11.95858090793,-5.14282935514415"/>
					</Atom3d>
					<Atom3d ID="2263" HasProperties="1" Name="C" UserID="830" DisplayStyle="CPK" XYZ="72.4685441714889,-28.284132339305,45.6774382983899" Connections="2264,2241,2265" ForcefieldType="c3a" Charge="0.1137" Components="C" Color="255,128,0,255">
						<Properties IsBackboneAtom="0" RelativeVelocity="-3.90860849216329,1.73253228169904,-2.28949092043211"/>
					</Atom3d>
					<Atom3d ID="2266" HasProperties="1" Name="C" UserID="831" DisplayStyle="CPK" XYZ="75.1881380685179,-33.9011880362482,45.5136819773506" Connections="2267,2243,2268" ForcefieldType="c3a" Charge="-0.1268" Components="C" Color="130,130,130,255">
						<Properties IsBackboneAtom="0" RelativeVelocity="0.560226736888517,-2.38936980814528,7.36020809216048"/>
					</Atom3d>
					<Atom3d ID="2269" HasProperties="1" Name="H" UserID="832" DisplayStyle="CPK" XYZ="74.8193975369821,-32.8355676906204,47.3505779358118" Connections="2244" ForcefieldType="h1" Charge="0.1268" Components="H" Color="255,255,255,255">
						<Properties IsBackboneAtom="0" RelativeVelocity="3.09648957882876,-0.862405184644439,1.23406389671788"/>
					</Atom3d>
					<Atom3d ID="2270" HasProperties="1" Name="C" UserID="833" DisplayStyle="CPK" XYZ="73.3853369659214,-34.0544888937166,44.0752217097115" Connections="2271,2272,2246" ForcefieldType="c3a" Components="C" Color="128,128,128,255">
						<Properties IsBackboneAtom="1" RelativeVelocity="0.0835334661572114,0.534796180050487,5.0831688714739"/>
					</Atom3d>
					<Atom3d ID="2273" HasProperties="1" Name="H" UserID="834" DisplayStyle="CPK" XYZ="71.4870050461178,-33.2691451959638,44.7004979291429" Connections="2247" ForcefieldType="h1" Charge="0.1268" Components="H" Color="255,255,255,255">
						<Properties IsBackboneAtom="0" RelativeVelocity="4.51679610872178,-32.9807851884714,-0.975932921413784"/>
					</Atom3d>
					<Atom3d ID="2274" HasProperties="1" Name="C" UserID="835" DisplayStyle="CPK" XYZ="71.7881081324929,-29.0822416249717,44.8213406024649" Connections="2249,2264,2275" ForcefieldType="c3a" Components="C" Color="255,128,0,255">
						<Properties IsBackboneAtom="0" RelativeVelocity="1.08968449977977,-0.694954619031796,6.06455951558115"/>
					</Atom3d>
					<Atom3d ID="2276" HasProperties="1" Name="H" UserID="836" DisplayStyle="CPK" XYZ="71.0975733252807,-31.1050625558522,44.6402553617279" Connections="2250" ForcefieldType="h1" Charge="0.1268" Components="H" Color="255,255,255,255">
						<Properties IsBackboneAtom="0" RelativeVelocity="-24.1714599462008,11.4214801304167,21.0234705850591"/>
					</Atom3d>
					<Atom3d ID="2277" HasProperties="1" Name="C" UserID="837" DisplayStyle="CPK" XYZ="69.3989705449714,-34.4865472685724,47.6922578179967" Connections="2252,2278,2279" ForcefieldType="c3a" Charge="-0.1268" Components="C" Color="130,130,130,255">
						<Properties IsBackboneAtom="0" RelativeVelocity="-0.101756161872692,5.66183289725947,-1.85923160204662"/>
					</Atom3d>
					<Atom3d ID="2280" HasProperties="1" Name="H" UserID="838" DisplayStyle="CPK" XYZ="71.4989485797813,-34.7209021606012,47.3639129636841" Connections="2253" ForcefieldType="h1" Charge="0.1268" Components="H" Color="255,255,255,255">
						<Properties IsBackboneAtom="0" RelativeVelocity="-13.0575996733158,-15.0570302158423,12.1928358118595"/>
					</Atom3d>
					<Atom3d ID="2281" HasProperties="1" Name="C" UserID="839" DisplayStyle="CPK" XYZ="68.5353640734749,-32.3771376921666,47.701953763392" Connections="2282,2255,2283" ForcefieldType="c3a" Charge="-0.1268" Components="C" Color="130,130,130,255">
						<Properties IsBackboneAtom="0" RelativeVelocity="0.289754675912509,-9.97908330403286,-7.0595841393883"/>
					</Atom3d>
					<Atom3d ID="2284" HasProperties="1" Name="H" UserID="840" DisplayStyle="CPK" XYZ="69.8753745287576,-30.7461328555085,47.3909104633018" Connections="2256" ForcefieldType="h1" Charge="0.1268" Components="H" Color="255,255,255,255">
						<Properties IsBackboneAtom="0" RelativeVelocity="-8.52850310308437,-7.12940042804179,2.23997027657411"/>
					</Atom3d>
					<Atom3d ID="2285" HasProperties="1" Name="H" UserID="841" DisplayStyle="CPK" XYZ="72.652492734453,-27.190557435271,45.4131339057612" Connections="2265" ForcefieldType="h1" Charge="0.1268" Components="H" Color="255,255,255,255">
						<Properties IsBackboneAtom="0" RelativeVelocity="-18.485336501771,2.61299434073872,-8.79152798941205"/>
					</Atom3d>
					<Atom3d ID="2286" HasProperties="1" Name="C" UserID="842" DisplayStyle="CPK" XYZ="74.6731375932978,-34.3057672808743,44.346039242889" Connections="2287,2272,2267" ForcefieldType="c3a" Charge="-0.03" Components="C" Color="130,130,130,255">
						<Properties IsBackboneAtom="0" RelativeVelocity="-4.44052099191209,-8.46516755008789,-0.306644882381819"/>
					</Atom3d>
					<Atom3d ID="2288" HasProperties="1" Name="H" UserID="843" DisplayStyle="CPK" XYZ="76.2750356242383,-34.1326268926166,45.7680237073995" Connections="2268" ForcefieldType="h1" Charge="0.1268" Components="H" Color="255,255,255,255">
						<Properties IsBackboneAtom="0" RelativeVelocity="4.99468025777812,-1.7420877545368,-11.0008782843371"/>
					</Atom3d>
					<Atom3d ID="2289" HasProperties="1" Name="C" UserID="844" DisplayStyle="CPK" XYZ="73.1502962610287,-34.5122110540742,42.838466042265" Connections="2290,2291,2271" ForcefieldType="c3a" Components="C" Color="128,128,128,255">
						<Properties IsBackboneAtom="1" RelativeVelocity="-4.63979843187818,5.74010185035165,0.00405493922301707"/>
					</Atom3d>
					<Atom3d ID="2292" HasProperties="1" Name="C" UserID="845" DisplayStyle="CPK" XYZ="71.2889473086337,-28.7075492505391,43.6120422660457" Connections="2275,2293,2294" ForcefieldType="c3a" Components="C" Color="130,130,130,255">
						<Properties IsBackboneAtom="0" RelativeVelocity="-5.59241431139074,0.644425745660096,-3.908714526269"/>
					</Atom3d>
					<Atom3d ID="2295" HasProperties="1" Name="C" UserID="846" DisplayStyle="CPK" XYZ="68.3126582606581,-33.7005947694583,47.8214708981644" Connections="2278,2282,2296" ForcefieldType="c3a" Charge="0.042" Components="C" Color="130,130,130,255">
						<Properties IsBackboneAtom="0" RelativeVelocity="-0.959443812251877,1.87107177029964,-2.58576460399207"/>
					</Atom3d>
					<Atom3d ID="2297" HasProperties="1" Name="H" UserID="847" DisplayStyle="CPK" XYZ="69.2470743809332,-35.6110374839618,47.8020269728472" Connections="2279" ForcefieldType="h1" Charge="0.1268" Components="H" Color="255,255,255,255">
						<Properties IsBackboneAtom="0" RelativeVelocity="32.8672074005417,-1.39777309867726,-28.557066467226"/>
					</Atom3d>
					<Atom3d ID="2298" HasProperties="1" Name="H" UserID="848" DisplayStyle="CPK" XYZ="67.6708948880609,-31.6417089856492,47.808900486634" Connections="2283" ForcefieldType="h1" Charge="0.1268" Components="H" Color="255,255,255,255">
						<Properties IsBackboneAtom="0" RelativeVelocity="-12.3358932618639,-23.4977743568667,-16.1524304073286"/>
					</Atom3d>
					<Atom3d ID="2299" HasProperties="1" Name="N" UserID="849" DisplayStyle="CPK" XYZ="75.1347446988182,-34.9054746015777,43.3241490973118" Connections="2300,2287,2301" ForcefieldType="n3a" Charge="-0.001" Components="N" Color="255,0,0,255">
						<Properties IsBackboneAtom="0" RelativeVelocity="-0.977187834667699,5.89661595464455,-3.6504261626414"/>
					</Atom3d>
					<Atom3d ID="2302" HasProperties="1" Name="C" UserID="850" DisplayStyle="CPK" XYZ="74.2872445915649,-35.0548965438223,42.3880948032768" Connections="2303,2290,2300" ForcefieldType="c3a" Charge="-0.03" Components="C" Color="130,130,130,255">
						<Properties IsBackboneAtom="0" RelativeVelocity="9.95806653253832,6.63087398511808,8.05204644969406"/>
					</Atom3d>
					<Atom3d ID="2304" HasProperties="1" Name="C" UserID="851" DisplayStyle="CPK" XYZ="72.0485227092055,-34.4587829159621,42.0849040776192" Connections="2305,2291,2306" ForcefieldType="c3a" Charge="-0.1268" Components="C" Color="128,128,128,255">
						<Properties IsBackboneAtom="1" RelativeVelocity="-5.78812827295859,-2.78150855673975,-6.61740352414564"/>
					</Atom3d>
					<Atom3d ID="2307" HasProperties="1" Name="C" UserID="852" DisplayStyle="CPK" XYZ="71.5742608798955,-27.5246838405583,43.016039851684" Connections="2293,2308,2309" ForcefieldType="c3a" Charge="-0.1268" Components="C" Color="130,130,130,255">
						<Properties IsBackboneAtom="0" RelativeVelocity="3.1246787956373,5.36251744275031,-2.93358225951397"/>
					</Atom3d>
[truncated: 737,715 more chars]
